# Supplementary material for: Who sells to whom in the suburbs? Home price inflation and the dynamics of sellers and buyers in the metropolitan region of Paris, 1996–2012
Source: PLoS One. 2019 Mar 21;14(3):e0213169. doi: 10.1371/journal.pone.0213169 (PMC6428303; doi:10.1371/journal.pone.0213169)
Supplement: S1 File — This file contains three series of files: gridded data for interpolated property price (S1_File_potential_price_1kgrid_1996_2012.csv), gridded interporlated seller-buyer balance dataset(S1_File_seller_buyer_balance_1kgrid_1996_2012.csv), and a projected RGF93 spatial data file (.SHP) of grid centroids (carroyage_1km_IDF_centroids_RGF93.shp). (ZIP) [file pone.0213169.s006.zip]

Archive with 5 entries (4 files):
- S1_File_potential_price_1kgrid_1996_2012.csv
- __MACOSX/
- __MACOSX/._S1_File_potential_price_1kgrid_1996_2012.csv
- S1_File_seller_buyer_balance_1kgrid_1996_2012.csv
- __MACOSX/._S1_File_seller_buyer_balance_1kgrid_1996_2012.csv
