# Supplementary material for: Who sells to whom in the suburbs? Home price inflation and the dynamics of sellers and buyers in the metropolitan region of Paris, 1996–2012
Source: PLoS One. 2019 Mar 21;14(3):e0213169. doi: 10.1371/journal.pone.0213169 (PMC6428303; doi:10.1371/journal.pone.0213169)
Supplement: S1 File — This file contains three series of files: gridded data for interpolated property price (S1_File_potential_price_1kgrid_1996_2012.csv), gridded interporlated seller-buyer balance dataset(S1_File_seller_buyer_balance_1kgrid_1996_2012.csv), and a projected RGF93 spatial data file (.SHP) of grid centroids (carroyage_1km_IDF_centroids_RGF93.shp). (ZIP) [file pone.0213169.s006.zip › S1_File_potential_price_1kgrid_1996_2012.csv]

	IND	INDXYNE1	ID	XCOORD	YCOORD	SOLDE2_IND	ACQ2_IND	VE2_IND	SOLDE3_EXE	ACQ3_EXE	VE3_EXE	SOLDE4_INT	ACQ4_INT	VE4_INT	SOLDE5_EMP	ACQ5_EMP	VE5_EMP	SOLDE6_WOR	ACQ6_WOR	VE6_WOR	SOLDE7_RET	ACQ7_RET	VE7_RET	SOLDE8_OTH	ACQ8_OTH	VE8_OTH	Prix.1996	Freq.1996	Dens.1996	Prix.1999	Freq.1999	Dens.1999	Prix.2003	Freq.2003	Dens.2003	Prix.2004	Freq.2004	Dens.2004	Prix.2005	Freq.2005	Dens.2005	Prix.2006	Freq.2006	Dens.2006	Prix.2007	Freq.2007	Dens.2007	Prix.2008	Freq.2008
1	13	0	C0_3697000_2909000	536091.123145	2441998.398486	-0.61884368	0	0.61884368	2.03270348	2.03270348	0	0	0	0	-1.23768736	0	1.23768736	0	0	0	-0.79501612	0	0.79501612	0	0	0	NA	0	0	NA	0	0	144827	0.79501612	0.79501612	172000	0.61884368	0.61884368	NA	0	0	NA	0	0	NA	0	0	370500	1.23768736
2	21	0	C1_3697000_2911000	535886.14	2443987.17	-0.70904838	0	0.70904838	1.41809676	1.41809676	0	0	0	0	-1.41809676	0	1.41809676	0	0	0	0	0	0	0	0	0	NA	0	0	NA	0	0	155500	0.51557244	0.51557244	172000	0.70904838	0.70904838	NA	0	0	NA	0	0	NA	0	0	370500	1.41809676
3	1	0	C2_3697000_2915000	535476.037328	2447964.725814	-0.44307438	0	0.44307438	0.88614876	1.24011388	0.35396512	0.82527455	2.07663644	1.25136189	-1.24011388	0	1.24011388	0.74399135	0.74399135	0	-0.50737054	0.35396512	0.86133566	-0.35396512	0	0.35396512	121959	0.86133566	0.86133566	133124.206593316	2.68049083	2.68049083	128360.397027335	2.31325725	2.31325725	169265.119030536	1.40089389	1.40089389	207693.158220801	2.07663644	2.07663644	247891.099671635	1.92323102	1.92323102	205000	0.86133566	0.86133566	243753.314930639	4.76867191
4	42	0	C3_3697000_2916000	535373.475817	2448959.127672	0	0	0	0	0	0	-0.01179248	1.44277278	1.45456526	0	0	0	0.73317887	0.73317887	0	-0.72138639	0	0.72138639	0	0	0	121959	0.72138639	0.72138639	129738.702660369	3.59795516	3.59795516	148553.745759534	2.09097225	2.09097225	168000	1.51877539	1.51877539	220273.852056092	2.07917977	2.07917977	190000	0.72138639	0.72138639	205000	0.72138639	0.72138639	189303.489684617	2.17595165
5	21	2	C4_3697000_2917000	535270.902328	2449953.535814	0	0	0	-0.35396512	0.7026553	1.05662042	1.86522416	3.02779302	1.16256886	-0.00111813999999999	1.06189536	1.0630135	-0.00527494000000006	0.7026553	0.70793024	-0.0995553599999999	1.0630135	1.16256886	-1.05662042	0	1.05662042	121959	0.80860374	0.80860374	108005.973596479	3.38703308	3.38703308	121024.516980081	5.0595396	5.0595396	93756	1.06189536	1.06189536	205512.427915552	2.68022098	2.68022098	242878.580325303	4.35160936	4.35160936	222434.478247133	2.57842934	2.57842934	209415.694340326	10.11796106
6	23	0	C5_3697000_2918000	535168.318145	2450947.948486	0	0	0	0	0	0	-0.760608	0	0.760608	0	0	0	0.760608	0.760608	0	0	0	0	0	0	0	NA	0	0	130052.850879019	2.47572594	2.47572594	155493.086681899	2.00441651	2.00441651	168000	1.62194366	1.62194366	251500	0.85378228	0.85378228	NA	0	0	NA	0	0	245000	0.760608
7	19	0	C6_3698000_2909000	537087.21	2442103.15	-0.77586125	0	0.77586125	2.44161147	2.44161147	0	0	0	0	-1.5517225	0	1.5517225	0	0	0	-0.88988897	0	0.88988897	0	0	0	NA	0	0	NA	0	0	149124.39672186	1.48970765	1.48970765	172000	0.77586125	0.77586125	NA	0	0	NA	0	0	NA	0	0	370500	1.5517225
8	66	0	C7_3698000_2910000	536984.732328	2443097.540814	-0.85758146	0	0.85758146	2.71516292	2.71516292	0	0.41881769	0.83763538	0.41881769	-1.71516292	0	1.71516292	0	0	0	-1.41881769	0	1.41881769	0	0	0	121959	0.41881769	0.41881769	125770	0.83763538	0.83763538	143895.150877372	2.1577054	2.1577054	172000	0.85758146	0.85758146	206500	0.83763538	0.83763538	190000	0.41881769	0.41881769	205000	0.41881769	0.41881769	301757.940703737	2.5527983
9	10	0	C8_3698000_2911000	536882.243145	2444091.933486	-0.92550638	0	0.92550638	2.62687401	2.62687401	0	1.26787397	1.93592926	0.66805529	-1.85101276	0	1.85101276	0	0	0	-2.04373522	0	2.04373522	0	0	0	121959	0.66805529	0.66805529	125770	1.33611058	1.33611058	141780.163083144	2.27388234	2.27388234	159685.496978007	2.12514374	2.12514374	206500	1.33611058	1.33611058	237309.014475626	1.26787397	1.26787397	190548.028686626	1.86769265	1.86769265	267994.485999551	3.78694202
10	38	0	C9_3698000_2912000	536779.745	2445086.315	-0.92550638	0	0.92550638	2.58419163	2.58419163	0	1.33409369	2.02346908	0.68937539	-1.49704764	0.35396512	1.85101276	0	0	0	-2.06727256	0	2.06727256	0	0	0	121959	0.68937539	0.68937539	125770	1.37875078	1.37875078	141673.794640089	2.27633654	2.27633654	191312.286950236	2.92287322	2.92287322	206500	1.37875078	1.37875078	227144.443089634	1.68805881	1.68805881	190338.514398227	1.97881199	1.97881199	265913.126633728	3.87448184
11	23	0	C10_3698000_2916000	536369.613145	2449063.918486	0	0	0	0	0	0	-0.15354535	1.33611058	1.48965593	0	0	0	0.82160064	0.82160064	0	-0.66805529	0	0.66805529	0	0	0	121959	0.66805529	0.66805529	129607.696214018	3.77438183	3.77438183	151046.969583749	2.83465146	2.83465146	168000	1.6829363	1.6829363	222751.952184478	2.09144553	2.09144553	190000	0.66805529	0.66805529	205000	0.66805529	0.66805529	192985.027987202	2.15771122
12	68.5	0	C11_3698000_2917000	536267.045	2450058.33	0	0	0	0	0	0	-0.22081515	1.36493516	1.58575031	0	0	0	0.90328273	0.90328273	0	-0.68246758	0	0.68246758	0	0	0	121959	0.68246758	0.68246758	129157.522694702	4.20282213	4.20282213	149978.990732838	3.27031499	3.27031499	168000	1.90328273	1.90328273	224789.397781138	2.2995394	2.2995394	190000	0.68246758	0.68246758	205000	0.68246758	0.68246758	194451.70217311	2.26821789
13	142	0	C12_3698000_2918000	536164.467328	2451052.745814	0	0	0	0	0	0	-0.36871408	1	1.36871408	0	0	0	0.86871408	0.86871408	0	-0.5	0	0.5	0	0	0	121959	0.5	0.5	128513.681560664	3.80331832	3.80331832	149602.913612092	3.06481504	3.06481504	168000	1.80331832	1.80331832	229000	2	2	190000	0.5	0.5	205000	0.5	0.5	200049.303208546	1.86871408
14	27	0	C13_3698000_2919000	536061.878962	2452047.166157	0	0	0	0	0	0	-0.36504614	1	1.36504614	0	0	0	0.86504614	0.86504614	0	-0.5	0	0.5	0	0	0	121959	0.5	0.5	128622.18099001	3.66021191	3.66021191	150630.318987765	2.99873141	2.99873141	168000	1.7226276	1.7226276	228275.204171632	1.93758431	1.93758431	190000	0.5	0.5	205000	0.5	0.5	199960.899787712	1.86504614
15	68	0	C14_3699000_2905000	538493.044657	2438230.351628	0	0	0	0.22890729	2.03391633	1.80500904	1.80500904	3.09444564	1.2894366	1.03114488	1.03114488	0	-0.6447183	0	0.6447183	-2.92034291	0	2.92034291	0	0	0	94518	0.74447973	0.74447973	106239.128148006	6.91394877	6.91394877	174735.331377364	10.97011604	10.97011604	189902.470965613	6.55044074	6.55044074	249820.221667296	5.37374936	5.37374936	228186.340246392	5.8354249	5.8354249	289727.447910444	2.96529978	2.96529978	260630.268943652	8.26380018
16	146	3	C15_3699000_2906000	538390.625	2439224.73	0	0	0	-0.37212959	2.5792357	2.95136529	2.43579285	4.09572445	1.6599316	2.06729494	2.06729494	0	-0.8299658	0	0.8299658	-4.07185956	0	4.07185956	0	0	0	94518	0.9193041	0.9193041	108153.69912742	9.00597207	9.00597207	173757.844911439	15.45043065	15.45043065	193537.877690776	8.61562761	8.61562761	247786.305682763	6.41732593	6.41732593	237055.369900301	7.33559335	7.33559335	291473.94167961	4.0416199	4.0416199	288862.43556066	11.59854569
17	2	0	C16_3699000_2907000	538288.193145	2440219.113485	-0.70904838	0	0.70904838	2.28330494	4.32919308	2.04588814	2.58926563	4.00736239	1.41809676	-0.162514	1.25558276	1.41809676	-0.70904838	0	0.70904838	-4.61054004	0	4.61054004	0	0	0	94518	0.79034426	0.79034426	109056.757837571	7.38155206	7.38155206	172640.573420684	13.60809484	13.60809484	186051.234651811	8.47119484	8.47119484	245456.984194398	5.04467342	5.04467342	242548.091919721	5.64798415	5.64798415	264510.934510639	4.46948288	4.46948288	283557.710033582	11.48304071
18	6	0	C17_3699000_2908000	538185.752328	2441213.500814	-0.72138639	0	0.72138639	2.8185844	3.84972928	1.03114488	1.75849212	2.789637	1.03114488	-0.8531122	0.58966058	1.44277278	-0.51557244	0	0.51557244	-2.6187313	0	2.6187313	0	0	0	94518	0.66052231	0.66052231	105914.755176236	3.52828425	3.52828425	175616.784012201	9.26874351	9.26874351	196078.464833281	6.0782141	6.0782141	243573.154788978	3.38333438	3.38333438	215065.552744186	3.89487002	3.89487002	229111.591782907	3.0014118	3.0014118	282855.563426446	7.39007146
19	6	0	C18_3699000_2910000	537980.825817	2443202.287672	-0.94053898	0	0.94053898	2.80964379	2.80964379	0	1.3473736	2.0500289	0.7026553	-1.57729596	0.303782	1.88107796	0	0	0	-2.27593943	0	2.27593943	0	0	0	121959	0.7026553	0.7026553	125770	1.4053106	1.4053106	141791.075709988	2.48115797	2.48115797	187667.309793437	2.83753958	2.83753958	206500	1.4053106	1.4053106	228126.582376609	1.6511556	1.6511556	190436.252464056	1.9920919	1.9920919	266004.182796496	3.93110686
20	205	0	C19_3699000_2911000	537878.342328	2444196.685814	-1	0	1	2.85378228	2.85378228	0	1.59319148	2.41052171	0.81733023	-1.33947769	0.66052231	2	0	0	0	-2.44697376	0	2.44697376	0	0	0	121959	0.81733023	0.81733023	125770	1.63466046	1.63466046	141193.09682315	2.59661889	2.59661889	204011.833031133	3.87276712	3.87276712	206500	1.63466046	1.63466046	222960.491158906	2.25371379	2.25371379	190262.566844597	2.36905273	2.36905273	261101.531129296	4.41052171
21	92	0	C20_3699000_2912000	537775.853145	2445191.073486	-0.93758431	0	0.93758431	2.63050357	2.83676079	0.20625722	1.53294683	2.59678551	1.06383868	-1.71475741	0.46419321	2.17895062	0.41251444	0.41251444	0	-1.98449978	0.303782	2.28828178	-0.20625722	0	0.20625722	121959	0.85758146	0.85758146	127979.29288522	1.92142014	1.92142014	134822.387761705	3.59923371	3.59923371	195553.630915803	3.42295869	3.42295869	207553.260036435	2.01894492	2.01894492	245275.726934553	2.90848604	2.90848604	191237.70604084	2.2083122	2.2083122	257979.265999812	5.99086413
22	91	0	C21_3699000_2913000	537673.347328	2446185.465814	-0.88988897	0	0.88988897	2.12874555	3.12862851	0.99988296	1.78300551	3.73214412	1.94913861	-1.87486924	0.911346	2.78621524	0.78463792	1.39220192	0.607564	-1.42931782	1.0064373	2.43575512	-0.99988296	0	0.99988296	121959	0.94925565	0.94925565	119913.256982087	4.61352226	4.61352226	136243.131775668	7.0329074	7.0329074	147546.557747544	4.05727165	4.05727165	205944.834961968	2.9049486	2.9049486	248323.745272493	4.80231741	4.80231741	209175.549043252	3.52810137	3.52810137	233134.305987885	12.67058256
23	332	0	C22_3699000_2914000	537570.825817	2447179.872672	-0.81733023	0	0.81733023	1.87988859	3.30269609	1.4228075	2.02298731	5.41638016	3.39339285	-0.25262495	3.77542836	4.02805331	1.30503483	3.04361087	1.73857604	-2.34317316	1.42740629	3.77057945	-1.4228075	0	1.4228075	116591.687149629	1.54337749	1.54337749	115812.042973151	10.59495572	10.59495572	134544.141333423	12.6512183	12.6512183	163713.930122998	10.02343914	10.02343914	204181.678495759	9.00974874	9.00974874	238072.122983788	9.13221724	9.13221724	250621.455246578	7.22187151	7.22187151	219986.028644138	21.38915748
24	14	0	C23_3699000_2915000	537468.292328	2448174.280814	-0.72138639	0	0.72138639	1.23651556	2.13887374	0.90235818	0.97927321	3.0071267	2.02785349	-1.7263593	0.61877166	2.34513096	1.15592714	1.56844158	0.41251444	-0.25315469	0.90235818	1.15551287	-0.90235818	0	0.90235818	121959	0.94925565	0.94925565	122128.868748663	5.28185767	5.28185767	134772.278060279	7.10158174	7.10158174	153662.074717628	3.00284293	3.00284293	215513.713997666	3.49024487	3.49024487	247754.089987882	3.86258741	3.86258741	218226.010984116	1.98054175	1.98054175	236775.739332929	10.58173058
25	61	0	C24_3699000_2916000	537365.747328	2449168.695814	-0.55594771	0	0.55594771	1.7307391	2.21373238	0.48299328	0.4466717	2.24895832	1.80228662	-1.5948887	0	1.5948887	1.40229738	1.40229738	0	-1.01883292	0.48299328	1.5018262	-0.48299328	0	0.48299328	121959	0.88298252	0.88298252	129470.701372798	4.29709695	4.29709695	136127.654851257	4.84701629	4.84701629	166766.467511343	2.94013927	2.94013927	219052.062470612	3.01474235	3.01474235	255148.187579494	2.33196236	2.33196236	205000	0.88298252	0.88298252	249634.681246205	6.21213096
26	267	0	C25_3699000_2917000	537263.185817	2450163.112672	0	0	0	0.68937539	0.68937539	0	-0.20038509	1.59922982	1.79961491	0	0	0	1	1	0	-1.4889903	0	1.4889903	0	0	0	121959	0.79961491	0.79961491	129454.643307465	4.36755869	4.36755869	152321.691748362	3.55111498	3.55111498	165486.226630968	2.59265812	2.59265812	222296.557257329	2.46427596	2.46427596	190000	0.79961491	0.79961491	205000	0.79961491	0.79961491	193317.265427495	2.59922982
27	266	5	C26_3699000_2918000	537160.613145	2451157.533486	0	0	0	0.303782	0.303782	0	-0.26023697	1.30549922	1.56573619	0	0	0	0.91298658	0.91298658	0	-0.95653161	0	0.95653161	0	0	0	121959	0.65274961	0.65274961	129512.7485499	3.87752822	3.87752822	152620.046944481	3.15950474	3.15950474	166607.747808919	2.06281236	2.06281236	223769.282868192	2.11849786	2.11849786	190000	0.65274961	0.65274961	205000	0.65274961	0.65274961	195569.016723028	2.2184858
28	16	0	C27_3700000_2903000	539693.88	2436346.295	0	0	0	-0.74996044	2.10899056	2.858951	2.37595772	4.001955	1.62599728	1.49992088	1.49992088	0	-0.81299864	0	0.81299864	-3.04026676	0	3.04026676	0	0	0	NA	0	0	109121.42796409	6.5460089	6.5460089	177662.326681886	14.18708476	14.18708476	191836.20123184	7.6542729	7.6542729	240247.09817837	4.84799878	4.84799878	234698.809666299	7.89340863	7.89340863	291322.419711379	3.9389168	3.9389168	274612.532536278	8.09126818
29	158.5	0	C28_3700000_2904000	539591.493146	2437340.678485	0	0	0	-0.8299658	1.48895946	2.31892526	2.31892526	3.80788472	1.48895946	1.6599316	1.6599316	0	-0.74447973	0	0.74447973	-3.04081832	0	3.04081832	0	0	0	NA	0	0	111234.169635183	6.41542415	6.41542415	179405.730076997	12.08907368	12.08907368	188085.844732772	7.40800531	7.40800531	242761.592808783	4.80788472	4.80788472	236660.43326089	7.84652346	7.84652346	293520.234429431	3.89337079	3.89337079	267983.681347717	7.50645506
30	11	0	C29_3700000_2905000	539489.095	2438335.06	0	0	0	-0.46416483	2.05347815	2.51764298	2.51764298	4.15230344	1.63466046	1.76596504	1.76596504	0	-0.81733023	0	0.81733023	-3.73529183	0	3.73529183	0	0	0	94518	0.41881769	0.41881769	109402.457054351	8.12335636	8.12335636	176271.525773468	14.36852636	14.36852636	190808.917444262	8.55321415	8.55321415	245899.539480483	5.88322735	5.88322735	237591.658145068	8.28391155	8.28391155	293150.164184132	4.21795573	4.21795573	281955.486142665	9.93857029
31	427	0	C30_3700000_2907000	539284.260817	2440323.832672	-0.61884368	0	0.61884368	0.25930332	3.11418241	2.85487909	2.14583071	3.62360613	1.47777542	2.66400264	2.66400264	0	-0.73888771	0	0.73888771	-4.4970018	0	4.4970018	0	0	0	84610.9577024509	1.61884368	1.61884368	107972.657778376	8.35641556	8.35641556	175279.672240499	14.43069394	14.43069394	196842.92351212	8.16816454	8.16816454	247282.390105203	5.62360613	5.62360613	238852.674116885	5.49474234	5.49474234	291094.694954003	3.55277371	3.55277371	282984.715068209	12.06854028
32	7	0	C31_3700000_2908000	539181.825	2441318.225	-0.66052231	0	0.66052231	0.41881769	0.41881769	0	0	0	0	0.66052231	0.66052231	0	0	0	0	-0.41881769	0	0.41881769	0	0	0	68602	0.66052231	0.66052231	NA	0	0	243918	0.579006	0.579006	202000	0.579006	0.579006	NA	0	0	NA	0	0	NA	0	0	268500	1.32104462
33	1	0	C32_3700000_2909000	539079.377328	2442312.620814	-1.11539112	0	1.11539112	1.47421926	1.47421926	0	0.84993684	0.84993684	0	-0.10353342	1.37068584	1.47421926	0	0	0	-0.84993684	0.44307438	1.29301122	0	0	0	68602	0.59981868	0.59981868	NA	0	0	124375.891236167	2.51677725	2.51677725	211153.896713356	3.75718044	3.75718044	213500	0.44307438	0.44307438	264747.169633531	2.95002714	2.95002714	182500	1.69987368	1.69987368	272442.191126762	5.29609098
34	13	0	C33_3700000_2910000	538976.914657	2443307.021628	-1.34342066	0	1.34342066	1.33611058	1.33611058	0	0.8999846	0.8999846	0	-0.45042757	1.51347439	1.96390196	0	0	0	-0.27219322	0.62779138	0.8999846	0	0	0	68602	0.67536537	0.67536537	NA	0	0	125898.008193964	2.90696159	2.90696159	210427.575531018	4.35049975	4.35049975	213500	0.62779138	0.62779138	268221.47628952	3.62146776	3.62146776	182500	1.7999692	1.7999692	274555.427886962	6.72578282
35	76.5	0	C34_3700000_2911000	538874.440817	2444301.422672	-1.44107882	0	1.44107882	2.6009732	2.6009732	0	1.58910923	2.29176453	0.7026553	-1.09023496	1.32857108	2.41880604	0	0	0	-1.77127639	0.56779328	2.33906967	0	0	0	99377.5090539146	1.21822774	1.21822774	125770	1.4053106	1.4053106	125078.992885161	4.15599558	4.15599558	207977.591252856	4.32441152	4.32441152	208514.365792033	1.97310388	1.97310388	254103.696234813	4.10548771	4.10548771	188886.322314636	2.47556316	2.47556316	261713.327303799	8.01288857
36	33	0	C35_3700000_2916000	538361.877328	2449273.470814	0	0	0	0.46419321	0.96419321	0.5	1.13515004	2.74655841	1.61140837	-0.51557244	0	0.51557244	1.32581185	1.32581185	0	-0.73421729	0.51557244	1.24978973	-0.5	0	0.5	121959	0.78559652	0.78559652	130230.348034796	3.70335813	3.70335813	135180.500553992	4.48709213	4.48709213	165824.63251097	2.0173523	2.0173523	195894.034791712	4.01650222	4.01650222	259532.123146772	2.33231384	2.33231384	205000	0.78559652	0.78559652	226536.134939324	4.97486709
37	69	0	C36_3700000_2917000	538259.323839	2450267.888956	0	0	0	0.87592685	0.87592685	0	0.23317451	1.70928902	1.47611451	0	0	0	0.88645393	0.88645393	0	-1.46558743	0	1.46558743	0	0	0	121959	0.58966058	0.58966058	130106.000867546	3.49963021	3.49963021	155239.959904999	3.1654899	3.1654899	164696.660062709	2.50686051	2.50686051	197730.058052157	2.92863227	2.92863227	190000	0.58966058	0.58966058	205000	0.58966058	0.58966058	169217.414515457	2.81025482
38	18	0	C37_3700000_2918000	538156.76	2451262.31	0	0	0	0	0	0	-0.29683478	1.19963736	1.49647214	0	0	0	0.89665346	0.89665346	0	-0.59981868	0	0.59981868	0	0	0	115308.110519385	1.06401189	1.06401189	129243.514558532	4.1718924	4.1718924	150965.662123283	3.51712903	3.51712903	168000	1.72246531	1.72246531	248261.501720988	2.44942709	2.44942709	275072.053048204	1.06401189	1.06401189	227249.613874146	1.06401189	1.06401189	172248.896515893	2.74100912
39	28	0	C38_3701000_2903000	540689.918146	2436450.983485	0	0	0	0	1.17224378	1.17224378	0.96598656	1.93197312	0.96598656	0	0	0	-0.48299328	0	0.48299328	-0.48299328	0	0.48299328	0	0	0	NA	0	0	104253.206517613	3.63329751	3.63329751	178706.059971679	8.78455898	8.78455898	184870.389319739	2.23575512	2.23575512	218221.046987661	2.81476112	2.81476112	215635.271886573	3.68305271	3.68305271	272950	1.44897984	1.44897984	329130.782085453	4.95999393
40	148	0	C39_3701000_2904000	540587.537328	2437445.370814	0.303782	0.303782	0	0.32067172	3.51714582	3.1964741	2.08108298	4.50046766	2.41938468	2.23824376	2.23824376	0	-0.909783	0	0.909783	-5.83382504	0	5.83382504	0.59981868	0.59981868	0	94518	0.56779328	0.56779328	111426.246316828	10.2520912	10.2520912	171791.427159795	20.045524	20.045524	186557.760520528	10.68237239	10.68237239	228088.713176989	8.76282603	8.76282603	240506.051341745	14.44826924	14.44826924	286156.357383099	5.93512348	5.93512348	281692.47648142	14.36282649
41	404	0	C40_3701000_2905000	540485.148146	2438439.758485	0.07416698	0.46419321	0.39002623	0.75584797	4.19652131	3.44067334	2.20629446	4.70202552	2.49573106	2.97968681	2.97968681	0	-0.92550638	0	0.92550638	-7.0869155	0	7.0869155	0.6447183	0.6447183	0	84964.9366626118	1.05808152	1.05808152	109320.429784729	10.43916371	10.43916371	171887.092887769	20.83440529	20.83440529	185991.842209062	11.55767704	11.55767704	231818.207808046	9.0308672	9.0308672	241439.313478063	15.63849714	15.63849714	286081.326390063	6.51352633	6.51352633	278495.441478991	14.65076556
42	16	0	C41_3701000_2906000	540382.745817	2439434.147672	-0.0101581000000001	0.58966058	0.59981868	1.40644356	4.92293193	3.51648837	2.11133903	4.72461475	2.61327572	2.92198256	3.12823978	0.20625722	-0.95211367	0	0.95211367	-7.69934702	0	7.69934702	0.70904838	0.70904838	0	83614.1223235869	1.42563053	1.42563053	107894.371886199	11.02052557	11.02052557	172920.626589037	22.74100149	22.74100149	190915.146709192	12.7086657	12.7086657	230957.645764272	9.71343319	9.71343319	240085.635442258	16.43679321	16.43679321	283870.167383542	6.68363233	6.68363233	280471.931643245	15.78963301
43	21	0	C42_3701000_2907000	540280.326511	2440428.543142	-0.76578403	0	0.76578403	0.19869863	3.29708875	3.09839012	2.27678948	3.857478	1.58068852	2.97958659	2.97958659	0	-0.79034426	0	0.79034426	-4.77842023	0	4.77842023	0	0	0	82887.1078388025	1.70632301	1.70632301	107747.457670717	8.58645182	8.58645182	177883.26120002	16.09444517	16.09444517	197392.285988488	8.74629561	8.74629561	246025.475875879	5.73855596	5.73855596	234750.877375194	6.9335838	6.9335838	288531.903225386	4.7632347	4.7632347	285712.244001841	12.6195097
44	17	0	C43_3701000_2910000	539973.002328	2443411.740814	-1.55129222	0	1.55129222	2.05977912	2.05977912	0	0.90328273	0.90328273	0	-0.26910921	1.71802852	1.98713773	0	0	0	-1.39474181	0.63640699	2.0311488	0	0	0	68602	0.87592685	0.87592685	NA	0	0	141444.565609248	3.91115292	3.91115292	216251.636571826	5.99545419	5.99545419	213500	0.63640699	0.63640699	268338.526963733	3.65460537	3.65460537	182500	1.80656546	1.80656546	274290.010709514	7.18790212
45	202	0	C44_3701000_2911000	539870.537328	2444406.145814	-2.20725072	0	2.20725072	1.33427457	1.99479688	0.66052231	1.35396512	1.70793024	0.35396512	-0.64263377	1.69943299	2.34206676	0.66052231	0.66052231	0	-1.00669524	0.79034426	1.7970395	0	0	0	85392.518234274	1.12483228	1.12483228	125770	0.70793024	0.70793024	133768.240347261	4.20111241	4.20111241	208840.270791364	5.8831758	5.8831758	210192.520843143	1.4982745	1.4982745	263912.38759541	4.65356373	4.65356373	212166.350933263	3.67500974	3.67500974	265337.360760008	8.75310836
46	27	0	C45_3701000_2914000	539563.055474	2447389.394299	0	0	0	1.56010492	1.56010492	0	0.3555341	1.91563902	1.56010492	0.78005246	1.56010492	0.78005246	1.13558656	1.13558656	0	-1.91563902	0	1.91563902	-1.91563902	0	1.91563902	NA	0	0	96042	0.78005246	0.78005246	145790.010972819	1.91563902	1.91563902	195000	0.78005246	0.78005246	192860.162417305	3.26348476	3.26348476	195337.5	3.12020984	3.12020984	233503.300390592	4.82358968	4.82358968	227500	5.46036722
47	14	0	C46_3701000_2915000	539460.538145	2448383.813486	0	0	0	-0.12914586	1.32417618	1.45332204	1.98981665	5.03462618	3.04480953	1.4964053	3.98087222	2.48446692	1.10625973	2.91126877	1.80500904	-1.55111222	1.45332204	3.00443426	-1.45332204	0	1.45332204	115617.823960529	1.39200464	1.39200464	111011.957773976	9.81371242	9.81371242	132799.117869801	10.6861333	10.6861333	176003.717231715	8.83818481	8.83818481	199142.987531816	8.85736464	8.85736464	236911.202077412	10.02087418	10.02087418	256724.049617308	7.03185102	7.03185102	208203.385407174	19.37559941
48	17	0	C47_3701000_2916000	539358.005817	2449378.237672	0	0	0	0.72734724	1.43000254	0.7026553	2.14902947	2.64902947	0.5	-0.48299328	0	0.48299328	0.7026553	0.7026553	0	-0.74435396	0.48299328	1.22734724	-0.7026553	0	0.7026553	121959	0.5	0.5	125770	1	1	105532.05693826	1.94897984	1.94897984	158546	0.72734724	0.72734724	177504.956994265	3.37574162	3.37574162	267950.073232979	1.94897984	1.94897984	205000	0.5	0.5	205874.124318222	4.18075043
49	79	2	C48_3701000_2917000	539255.463962	2450372.661157	0	0	0	1	1.44307438	0.44307438	0.57951084	1.26888623	0.68937539	0	0	0	1.13244977	1.13244977	0	-1	0	1	-0.44307438	0	0.44307438	NA	0	0	146351	0.68937539	0.68937539	185647.698946754	1.56530224	1.56530224	162403.848868664	1.68937539	1.68937539	153000.692	1.6516237	1.6516237	NA	0	0	NA	0	0	161611.485554749	1.51518724
50	35	2	C49_3701000_2918000	539152.907328	2451367.085814	0	0	0	0	0	0	-0.83406428	0	0.83406428	0	0	0	0.83406428	0.83406428	0	0	0	0	0	0	0	106714	0.66052231	0.66052231	130511.377724124	2.93516728	2.93516728	156106.014959162	2.86605292	2.86605292	168000	1.57854401	1.57854401	299802.604162296	1.35662327	1.35662327	385000	0.66052231	0.66052231	256000	0.66052231	0.66052231	172289.352373727	1.58939923
51	2	0	C50_3701000_2919000	539050.337328	2452361.520814	0	0	0	0	0	0	-0.38084093	0.39002623	0.77086716	0	0	0	0.77086716	0.77086716	0	0	0	0	0	0	0	106714	0.74447973	0.74447973	129350.43327745	3.29047999	3.29047999	157355.709549101	3.18110787	3.18110787	168000	1.42361677	1.42361677	250084.752606945	2.10353819	2.10353819	347183.640445573	1.13450596	1.13450596	256000	0.74447973	0.74447973	166261.975383299	1.58819739
52	1702	25	C51_3701000_2921000	538845.162328	2454350.395814	0	0	0	0.39002623	0.39002623	0	0.22618586	0.52996786	0.303782	0	0	0	0.303782	0.303782	0	-0.39002623	0	0.39002623	0	0	0	106714	0.78076991	0.78076991	128089.372603897	1.69408376	1.69408376	160313.203149294	1.69408376	1.69408376	162685.407553583	0.69380823	0.69380823	236861.540680945	1.84070563	1.84070563	330719.42451154	1.54137791	1.54137791	256000	0.78076991	0.78076991	132422.337721459	1.14982578
53	141	0	C52_3702000_2877000	544343.223146	2410702.378485	-0.84210167	0	0.84210167	0.18980138	2.18481239	1.99501101	0.54337749	0.54337749	0	-0.73317887	0	0.73317887	-0.54337749	0	0.54337749	-1.22837553	0	1.22837553	0.84210167	0.84210167	0	NA	0	0	125155.890661268	4.06159099	4.06159099	211880.462982638	4.97911462	4.97911462	203487.623618386	3.86591118	3.86591118	272118.443429551	5.55060858	5.55060858	271640.557118768	4.3878292	4.3878292	295436.833461447	6.64898524	6.64898524	343514.366428121	4.89093701
54	18	0	C53_3702000_2878000	544241.192804	2411696.740114	-0.8299658	0	0.8299658	-0.14603488	1.18393092	1.3299658	0.5	0.5	0	-0.35396512	0	0.35396512	-0.5	0	0.5	0	0	0	0.8299658	0.8299658	0	NA	0	0	108748.848653008	2.15100462	2.15100462	211635.115051101	3.69782764	3.69782764	233606.71717163	1.15100462	1.15100462	304142.159462114	3.29514389	3.29514389	257230.20369438	2.60715047	2.60715047	392000	0.35396512	0.35396512	529951.183671004	1.20793024
55	14	0	C54_3702000_2896000	542402.193146	2429594.998485	0	0	0	0	0	0	0	0	0	0	0	0	0	0	0	0	0	0	0	0	0	NA	0	0	NA	0	0	199960.477525911	1.02933049	1.02933049	NA	0	0	NA	0	0	405400	1.35073074	1.35073074	415022.581067992	1.24315865	1.24315865	240000	0.56779328
56	41	0	C55_3702000_2897000	542299.905	2430589.365	0.48299328	0.48299328	0	0	0	0	0.579006	0.579006	0	0.09601272	0.579006	0.48299328	0	0	0	-1.158012	0.41881769	1.57682969	0	0	0	106242.014974369	0.99782369	0.99782369	134535.5	0.83763538	0.83763538	177572.867077819	3.01967781	3.01967781	153279.62745098	1.91862	1.91862	250000	0.41881769	0.41881769	411421.157253299	2.36558306	2.36558306	316668.237487483	3.57251653	3.57251653	226883.601765759	3.439836
57	67	0	C56_3702000_2898000	542197.608146	2431583.738485	0	0	0	0	0.39002623	0.39002623	0	0	0	0	0	0	0	0	0	0	0	0	0	0	0	NA	0	0	NA	0	0	164159.429187574	2.48531219	2.48531219	180600	0.5	0.5	NA	0	0	329202.972891596	2.45995448	2.45995448	354496.317863764	2.22997724	2.22997724	211446.913786986	2.54319921
58	17	0	C57_3702000_2899000	542095.295817	2432578.112671	0.90181097	0.90181097	0	1.09582399	1.82317123	0.72734724	-0.06308903	0.58966058	0.65274961	0.17084289	0.58966058	0.41881769	0	0	0	-2.75813843	0	2.75813843	0.65274961	0.65274961	0	83846	0.58966058	0.58966058	122975.118105167	1.58483024	1.58483024	147571.879905707	6.43498532	6.43498532	171603.343991666	4.07308307	4.07308307	187468.63618201	2.06181055	2.06181055	257101.510965031	7.45505896	7.45505896	235199.339739707	3.21481622	3.21481622	216429.036647679	6.00201292
59	108.5	0	C58_3702000_2900000	541992.982329	2433572.500814	0.79501612	0.79501612	0	1.18524321	4.14736659	2.96212338	2.21391035	4.16389779	1.94998744	0.73505372	1.45644011	0.72138639	-0.44307438	1.17932116	1.62239554	-6.35220875	0.41881769	6.77102644	0.85758146	0.85758146	0	76617.9401231424	1.66900058	1.66900058	132540.220621679	8.46245435	8.46245435	165394.991779523	16.19521445	16.19521445	193904.116255403	9.35004478	9.35004478	193562.309258968	7.52246428	7.52246428	238653.514900349	17.30651948	17.30651948	262694.576148198	7.98756213	7.98756213	286413.667329768	12.79219469
60	96	0	C59_3702000_2901000	541890.66	2434566.89	0.68937539	0.68937539	0	2.00717433	3.00717433	1	-0.56960403	0.20625722	0.77586125	-0.34969049	0.20625722	0.55594771	0	0	0	-2.55311645	0	2.55311645	0.77586125	0.77586125	0	83846	0.20625722	0.20625722	135500.58003797	2.90994698	2.90994698	147562.027758599	5.72233194	5.72233194	208462.812607534	3.87624468	3.87624468	183312.358026891	3.55732464	3.55732464	246046.186666474	8.58948249	8.58948249	244200.363082451	1.72559841	1.72559841	240154.870015835	6.47255072
61	8	0	C60_3702000_2902000	541788.313146	2435561.273485	0.52996786	0.52996786	0	1.16805529	2.08735939	0.9193041	-0.66805529	0	0.66805529	0	0	0	0	0	0	-1.69802315	0	1.69802315	0.66805529	0.66805529	0	NA	0	0	115062.435402096	3.85012575	3.85012575	146224.479157235	6.79662785	6.79662785	188709.693305567	2.34274145	2.34274145	181971.408227535	3.08932667	3.08932667	244530.134311575	7.78329574	7.78329574	241683.175296365	1.27444759	1.27444759	299653.433155078	6.80155501
62	22	0	C61_3702000_2903000	541685.952328	2436555.660814	0	0	0	-0.39356146	2.36690277	2.76046423	1.79887206	3.41043988	1.61156782	1.19963736	1.19963736	0	-0.7026553	0	0.7026553	-2.65192737	0	2.65192737	0.20625722	0.20625722	0	NA	0	0	116570.414439681	6.49851171	6.49851171	174408.838957428	13.51568426	13.51568426	182174.382276723	5.9692438	5.9692438	224675.819612764	5.07227273	5.07227273	240481.568807573	7.96913579	7.96913579	290448.925650049	3.30760326	3.30760326	286116.055898998	10.35036943
63	38	0	C62_3702000_2904000	541583.583146	2437550.053485	0.62779138	0.62779138	0	1.0915843	3.65893127	2.56734697	1.8341681	4.35392403	2.51975593	1.11846544	1.56153982	0.44307438	-0.89328853	0	0.89328853	-5.92907646	0	5.92907646	0.73317887	0.73317887	0	NA	0	0	115712.206675686	8.44895029	8.44895029	174586.484100897	19.04336865	19.04336865	193286.969232319	9.86443464	9.86443464	211188.475842023	7.6284472	7.6284472	242932.954747055	14.20192277	14.20192277	282407.621917305	5.83518335	5.83518335	279490.195584707	12.82366499
64	1081.5	0	C63_3702000_2905000	541481.200817	2438544.447672	0.0995558599999999	0.72734724	0.62779138	1.33718158	5.58245422	4.24527264	2.42205805	5.22620133	2.80414328	2.87285767	3.49170135	0.61884368	-1	0.607564	1.607564	-8.19139464	0	8.19139464	0.80414328	0.80414328	0	79510.8339042725	1.67046109	1.67046109	111009.883744001	12.16178228	12.16178228	172581.363876745	24.86961078	24.86961078	192610.876628554	14.14488085	14.14488085	222294.358495586	11.37659807	11.37659807	236573.222596009	19.05267611	19.05267611	280350.378773491	7.76043842	7.76043842	280135.948606341	18.83534531
65	256	0	C64_3702000_2906000	541378.802328	2439538.845814	-0.28787388	0.48299328	0.77086716	1.11637748	4.66191617	3.54553869	2.07500854	4.5707396	2.49573106	3.63788917	3.63788917	0	-0.92550638	0	0.92550638	-7.43982451	0	7.43982451	0.6447183	0.6447183	0	81682.6260845868	1.55646368	1.55646368	107886.903029745	10.40531118	10.40531118	173580.783672942	21.97614966	21.97614966	193521.687265614	12.7357515	12.7357515	231234.973889511	8.98886317	8.98886317	239301.725997562	15.3532603	15.3532603	284442.529993487	6.26975456	6.26975456	280548.858971754	15.38053914
66	110	0	C65_3702000_2907000	541276.393145	2440533.243485	-0.29398913	0.55594771	0.84993684	0.40738761	3.81369172	3.40630411	1.04715504	4.2356869	3.18853186	3.94275757	3.94275757	0	-0.30538795	0.55594771	0.86133566	-5.46764882	0	5.46764882	0.35396512	0.35396512	0	81781.3124943037	1.72941066	1.72941066	108071.495549974	9.11467722	9.11467722	169239.568921426	20.13302817	20.13302817	203774.193734803	11.24996382	11.24996382	242325.502176395	6.55485688	6.55485688	227799.754864361	12.81049596	12.81049596	288461.012107742	5.54344628	5.54344628	283085.660096584	14.11514093
67	8	0	C66_3702000_2908000	541173.97	2441527.64	-0.92241933	0	0.92241933	0.13087964	3.28851979	3.15764015	2.92339455	4.53168111	1.60828656	3.94767023	3.94767023	0	-0.80414328	0	0.80414328	-5.40466278	0	5.40466278	0	0	0	80560.7793445329	1.71276359	1.71276359	108309.648102592	8.28006129	8.28006129	179581.08201989	16.28415308	16.28415308	204915.709343381	11.60734935	11.60734935	244389.712370122	5.51255095	5.51255095	234246.532403758	8.51732036	8.51732036	267758.018650934	6.1294008	6.1294008	280460.552269026	13.1067517
68	70	0	C67_3702000_2909000	541071.532328	2442522.045814	-1	0	1	0.40914467	2.7912628	2.38211813	2.45032999	3.73976659	1.2894366	2.69867223	3.35142184	0.65274961	-0.6447183	0	0.6447183	-3.82548442	0.65274961	4.47823403	0	0	0	78509.0422975491	1.61884368	1.61884368	114916.177954448	4.96076463	4.96076463	169576.450678904	13.80731596	13.80731596	208242.077308693	10.1969689	10.1969689	239095.453257268	4.8593364	4.8593364	245860.119272962	7.60147403	7.60147403	249027.142067381	4.25594168	4.25594168	256969.827990778	13.29368635
69	24	1	C68_3702000_2910000	540969.088963	2443516.456157	-2.08264683	0	2.08264683	0.59754618	2.17811591	1.58056973	1.28844129	1.70095573	0.41251444	0.61525244	2.38085391	1.76560147	0.46179807	0.66805529	0.20625722	-1.72690237	0.79961491	2.52651728	0	0	0	68602	0.93159826	0.93159826	116369	0.61877166	0.61877166	156384.332867059	7.30018743	7.30018743	216177.039834	7.86859737	7.86859737	219006.942190657	1.62464379	1.62464379	255742.809535729	5.25531333	5.25531333	225173.758955972	3.70673594	3.70673594	264320.967675142	8.73447058
70	218	0	C69_3702000_2911000	540866.628489	2444510.866858	-2.32236589	0	2.32236589	1.6896894	3.01866341	1.32897401	1.9150177	2.96762393	1.05260623	0.87574035	3.69730963	2.82156928	1.32897401	1.32897401	0	-2.15531129	0.87592685	3.03123814	-1.15290934	0	1.15290934	86624.0518891133	1.31178846	1.31178846	114897.558305279	1.49568061	1.49568061	134483.075346506	6.21221734	6.21221734	205890.028925049	8.86752277	8.86752277	204945.979509385	3.59067116	3.59067116	246366.535964119	8.04708001	8.04708001	218010.077363545	4.48093093	4.48093093	261311.560189221	9.26788758
71	56	0	C70_3702000_2912000	540764.14884	2445505.288956	-2.10980697	0	2.10980697	0.85770793	2.80906725	1.95135932	2.65660776	4.43728867	1.78068091	2.03124962	5.0430907	3.01184108	0.78128063	1.56133309	0.78005246	-1.82604255	1.33056521	3.15660776	-1.82060485	0	1.82060485	93349.3366946305	1.45613528	1.45613528	104510.77746298	4.0161512	4.0161512	134302.630042037	8.61974086	8.61974086	185175.408266702	8.9084294	8.9084294	203279.627571055	4.82716388	4.82716388	237090.105329948	10.4558348	10.4558348	222594.161469802	6.78472709	6.78472709	229021.757462545	14.91724609
72	349	0	C71_3702000_2913000	540661.663145	2446499.708486	-1.41335761	0	1.41335761	-0.67376844	1.58380557	2.25757401	3.17569577	6.31851918	3.14282341	3.54725033	6.89045883	3.3432085	1.34337332	3.25005177	1.90667845	-2.81375001	1.67536537	4.48911538	-2.05291372	0	2.05291372	100560.701503544	2.06189637	2.06189637	107963.845196719	10.39708412	10.39708412	128837.368189818	13.19557089	13.19557089	175372.58666356	14.38469785	14.38469785	202485.708293215	11.08700586	11.08700586	237600.96513158	15.463597	15.463597	230282.485800732	18.54395858	18.54395858	211561.676407179	24.72156088
73	8	0	C72_3702000_2914000	540559.165817	2447494.127672	-1.18947926	0	1.18947926	1.23607657	3.54658714	2.31051057	2.8691023	8.14084005	5.27173775	2.22797725	7.78709216	5.55911491	2.83450297	5.38793446	2.55343149	-5.14347714	1.74172759	6.88520473	-2.56166741	0	2.56166741	102947.041916751	2.43750118	2.43750118	106148.425538767	18.49584071	18.49584071	139611.546516399	23.19802006	23.19802006	169446.34138077	22.8327666	22.8327666	208851.474267319	16.97830909	16.97830909	230552.53804018	21.75079079	21.75079079	228930.764733073	30.45055022	30.45055022	215543.595300655	32.54337326
74	41	0	C73_3702000_2915000	540456.656511	2448488.553142	-0.39002623	0	0.39002623	1.31699099	2.94642525	1.62943426	3.06249512	6.52457778	3.46208266	2.23998787	6.51200606	4.27201819	0.71566352	2.88363969	2.16797617	-3.51312057	1.62588729	5.13900786	-2.15940212	0	2.15940212	105699.548782225	1.93872531	1.93872531	110109.240862533	13.55059255	13.55059255	134800.22090991	16.61541307	16.61541307	170206.497672139	16.65001606	16.65001606	206078.737526942	13.84026471	13.84026471	233360.112355354	17.51078224	17.51078224	226286.236248672	22.95499928	22.95499928	212061.58038662	27.54636796
75	130	0	C74_3702000_2916000	540354.133145	2449482.983486	0	0	0	0.82581185	1.63441559	0.80860374	2.37639702	2.9441903	0.56779328	-0.6447183	0	0.6447183	0.80860374	0.80860374	0	-0.74888683	0.6447183	1.39360513	-0.80860374	0	0.80860374	121959	0.56779328	0.56779328	125770	1.13558656	1.13558656	114343.035394658	3.04532567	3.04532567	158546	0.82581185	0.82581185	179389.597083977	3.78030486	3.78030486	271054.003953631	2.50194818	2.50194818	205000	0.56779328	0.56779328	211268.280977522	5.21296034
76	6	0	C75_3702000_2917000	540251.595	2450477.415	0	0	0	0.77086716	1.58819739	0.81733023	2.31875556	2.89776156	0.579006	-0.65274961	0	0.65274961	0.81733023	0.81733023	0	-0.69712355	0.65274961	1.34987316	-0.81733023	0	0.81733023	113792.197792508	1.24706129	1.24706129	125770	1.82606729	1.82606729	119277.950917389	3.86583243	3.86583243	158546	0.77086716	0.77086716	207011.119528999	4.32365556	4.32365556	294698.108783137	3.20531012	3.20531012	232320.886361568	1.24706129	1.24706129	209369.861664498	5.36813422
77	42	0	C76_3702000_2918000	540149.048145	2451471.848486	0	0	0	0.82581185	1.54110116	0.71528931	1.56522615	1.56522615	0	-0.35396512	0	0.35396512	0.71528931	0.71528931	0	-0.47184673	0.35396512	0.82581185	-0.71528931	0	0.71528931	106714	0.78559652	0.78559652	124077.249588609	1.4133879	1.4133879	134118.523373365	3.21976299	3.21976299	158546	0.82581185	0.82581185	215242.656491372	2.83943532	2.83943532	333182.918925955	1.84749188	1.84749188	256000	0.78559652	0.78559652	199707.505566098	2.7698256
78	27	0	C77_3702000_2919000	540046.487328	2452466.285814	0	0	0	0.57666809	1.73695883	1.16029074	0.93263241	3.06034399	2.12771158	1.7894366	3.4341549	1.6447183	0.70912912	2.49856572	1.7894366	-2.22138639	0.6447183	2.86610469	-1.16029074	0	1.16029074	106714	0.87592685	0.87592685	108915.239552267	8.45585966	8.45585966	143190.595204528	8.8913744	8.8913744	150520.63510143	9.27724345	9.27724345	206365.403780062	7.04688749	7.04688749	237258.005230619	7.47137907	7.47137907	228173.607185844	17.23032159	17.23032159	196694.540909342	17.03038045
79	157.5	0	C78_3702000_2920000	539943.915817	2453460.727672	0	0	0	1.44940563	1.44940563	0	2.33421464	2.97062163	0.63640699	-1.99242433	0.760608	2.75303233	1.99242433	1.99242433	0	-2.15762299	0	2.15762299	0	0	0	53357	0.760608	0.760608	134732.688492065	3.07540291	3.07540291	147092.673224743	6.12021788	6.12021788	170406.119202477	2.95223967	2.95223967	173206.278810537	5.10882489	5.10882489	227733.69932968	6.78541654	6.78541654	186333.333333333	2.43899592	2.43899592	204923.82955322	9.17485586
80	85	0	C79_3702000_2921000	539841.330474	2454455.174299	0	0	0	1.27090739	1.27090739	0	2.14753687	2.66310931	0.51557244	-1.45143591	0.69610096	2.14753687	1.45143591	1.45143591	0	-1.90777436	0	1.90777436	0	0	0	53357	0.69610096	0.69610096	134831.382794972	2.78157729	2.78157729	138055.49405984	4.29224719	4.29224719	170172.819322512	1.72724584	1.72724584	171967.481356848	4.50882313	4.50882313	222980.602501607	5.72008466	5.72008466	186333.333333333	2.26600485	2.26600485	188455.760657983	7.87588816
81	22	0	C80_3703000_2877000	545339.123146	2410806.938485	-0.87234062	0	0.87234062	-0.18532145	1.40230848	1.58762993	0.71528931	0.71528931	0	-0.52996786	0	0.52996786	-0.71528931	0	0.71528931	0	0	0	0.87234062	0.87234062	0	NA	0	0	108652.152546778	3.08017492	3.08017492	212440.351836169	4.39224689	4.39224689	231701.733434126	1.6495963	1.6495963	316923.976444497	4.09995284	4.09995284	259394.981309892	3.23311136	3.23311136	392000	0.52996786	0.52996786	524224.445950945	1.77522503
82	13	0	C81_3703000_2878000	545237.075992	2411801.278161	-0.74299843	0.20625722	0.94925565	0.69826994	2.90638012	2.20811018	0.77586125	0.98211847	0.20625722	-0.66805529	0	0.66805529	-0.98211847	0	0.98211847	-1.78906918	0	1.78906918	0.94925565	0.94925565	0	96042	0.20625722	0.20625722	154572.853163159	5.70366726	5.70366726	209385.94326466	7.3590135	7.3590135	231676.023065159	7.20796378	7.20796378	264196.771787611	6.82442785	6.82442785	259802.172946405	7.1375513	7.1375513	295906.580724016	7.39849941	7.39849941	353458.424736162	6.46217265
83	79	0	C82_3703000_2879000	545135.020817	2412795.637671	-0.90328273	0	0.90328273	-0.3988733	1.20706473	1.60593803	0.7026553	0.7026553	0	0	0	0	-0.7026553	0	0.7026553	-0.303782	0	0.303782	0.90328273	0.90328273	0	NA	0	0	138025.107441228	2.68092989	2.68092989	205342.894898412	4.62763149	4.62763149	250800.652932856	2.79452929	2.79452929	315107.787049715	3.08221611	3.08221611	243281.917616734	3.11841073	3.11841073	253716.666666667	0.911346	0.911346	537452.358250269	1.6140013
84	59	0	C83_3703000_2880000	545032.947329	2413789.965814	0	0	0	0	0	0	0	0	0	0	0	0	0	0	0	0	0	0	0	0	0	NA	0	0	NA	0	0	NA	0	0	NA	0	0	NA	0	0	NA	0	0	NA	0	0	NA	0
85	87.5	0	C84_3703000_2887000	544318.090817	2420750.337671	0	0	0	0	0.62779138	0.62779138	0.08897749	2.39116932	2.30219183	-0.20897369	0.41881769	0.62779138	0.62779138	1.67440045	1.04660907	-1.13558656	0	1.13558656	0	0	0	140100	0.62779138	0.62779138	94527.7773995383	2.43932185	2.43932185	212820.641528788	5.57927424	5.57927424	189148.541064819	4.48080068	4.48080068	236420.583453868	7.62636461	7.62636461	282655.153135955	6.84903111	6.84903111	252599.583562871	11.33919111	11.33919111	340622.107410265	4.67797851
86	84	0	C85_3703000_2888000	544215.918146	2421744.683485	-0.30574985	0.303782	0.60953185	-0.92830314	2.38896914	3.31727228	-0.73700717	3.9670796	4.70408677	0.40276279	1.7391257	1.33636291	2.16419592	3.8832963	1.71910038	-1.48918708	1.5106699	2.99985698	-0.76578403	0	0.76578403	176264.135141245	1.50085253	1.50085253	109010.320730346	7.32722493	7.32722493	208061.61691448	9.52962732	9.52962732	201595.420523259	10.00079645	10.00079645	245296.782503735	14.17626261	14.17626261	285358.87865102	15.36472837	15.36472837	273112.590158197	20.72488416	20.72488416	312191.85372351	13.04616939
87	25	0	C86_3703000_2889000	544113.767329	2422739.055814	0	0	0	-1.17932116	0.80414328	1.98346444	-0.6364945	3.0746443	3.7111388	-0.0950949	0.70904838	0.80414328	1.39380386	2.90699552	1.51319166	-0.28703658	1.17932116	1.46635774	-0.52996786	0	0.52996786	140100	0.80414328	0.80414328	107356.240555652	5.43872668	5.43872668	208715.150745761	7.20184084	7.20184084	191477.966245341	6.99008424	6.99008424	238224.617727435	10.05380334	10.05380334	286963.796950211	10.16603095	10.16603095	257946.282030396	14.83089456	14.83089456	326471.037044131	8.22631387
88	6	0	C87_3703000_2890000	544011.605	2423733.435	0	0	0	-1.17932116	0.79961491	1.97893607	-0.62557305	3.06558756	3.69116061	-0.09695961	0.7026553	0.79961491	1.38927549	2.8915457	1.50227021	-0.28703658	1.17932116	1.46635774	-0.52996786	0	0.52996786	140100	0.79961491	0.79961491	107044.882156822	5.35054394	5.35054394	208751.883534271	7.0280167	7.0280167	191406.518235234	6.96744239	6.96744239	237788.130874234	9.90731884	9.90731884	287869.872778427	9.93299652	9.93299652	257664.038110221	14.3742996	14.3742996	327252.133848014	7.82139523
89	6	0	C88_3703000_2896000	543398.188146	2429699.628485	0	0	0	0	0	0	0.39002623	0.39002623	0	0.39002623	0.39002623	0	0	0	0	-0.78005246	0	0.78005246	0	0	0	83846	0.39002623	0.39002623	NA	0	0	192671.696261375	1.99266613	1.99266613	156786.086324995	1.48270776	1.48270776	NA	0	0	409781.125698513	2.18999543	2.18999543	322824.199959361	3.29514011	3.29514011	227246.598678077	3.09781081
90	140	0	C89_3703000_2897000	543295.905	2430694	0.66052231	0.66052231	0	0	0	0	0.70904838	0.70904838	0	0.0485260700000001	0.70904838	0.66052231	0	0	0	-1.41809676	0.63640699	2.05450375	0	0	0	109084.595742065	1.34545537	1.34545537	134535.5	1.27281398	1.27281398	179266.350293713	3.20363497	3.20363497	152098.419206559	2.25216104	2.25216104	250000	0.63640699	0.63640699	411838.641065539	2.70904838	2.70904838	311903.732379006	4.19450717	4.19450717	227442.830446545	4.02857145
91	6	0	C90_3703000_2899000	543091.307329	2432682.760814	0.71528931	0.71528931	0	0	0.46419321	0.46419321	0.77586125	0.77586125	0	0.06057194	0.77586125	0.71528931	0	0	0	-1.5517225	0.6447183	2.1964408	0	0	0	108062.087758971	1.42057955	1.42057955	137426.105456289	1.49569382	1.49569382	163651.39319684	4.28284421	4.28284421	162633.398059228	2.59608874	2.59608874	250000	0.6447183	0.6447183	343350.825605528	3.14129619	3.14129619	285258.266236121	4.25364044	4.25364044	219349.572491634	5.0485317
92	204	0	C91_3703000_2900000	542989	2433677.15	1.40981482	1.40981482	0	1.53965997	2.97718977	1.4375298	0.333703	1.13784628	0.80414328	-0.17241268	1.13784628	1.31025896	0	0.607564	0.607564	-4.26887351	0.39002623	4.65889974	0.80414328	0.80414328	0	93829.7750561662	1.52787251	1.52787251	122073.591500126	3.32412546	3.32412546	150363.936099297	9.31550093	9.31550093	187671.046483012	6.69119524	6.69119524	192068.660128917	3.9717173	3.9717173	249764.109954725	11.49916806	11.49916806	237511.074050178	4.88590264	4.88590264	255618.223609324	8.2787055
93	45.5	0	C92_3703000_2901000	542886.683963	2434671.546157	0.84210167	0.84210167	0	1.14655249	4.62728508	3.48073259	2.79618654	5.43585485	2.63966831	1.06391884	1.84468875	0.78076991	-0.59981868	1.36493516	1.96475384	-7.41772248	0.58966058	8.00738306	0.89665346	0.89665346	0	76293.1352522309	1.89097184	1.89097184	141574.311528041	10.28776366	10.28776366	167759.469731943	18.763205	18.763205	197273.201242227	10.65761791	10.65761791	194891.352188143	8.93745812	8.93745812	240287.487708497	20.20714087	20.20714087	265362.414173975	10.09972904	10.09972904	292962.729747902	15.08811423
94	57	0	C93_3703000_2902000	542784.34	2435665.935	0.63640699	0.63640699	0	1.89101047	3.86650908	1.97549861	0.46074965	2.39927472	1.93852507	-0.44307438	0	0.44307438	-0.59981868	0	0.59981868	-3.32888006	0	3.32888006	0.73888771	0.73888771	0	NA	0	0	111339.73207758	5.32785278	5.32785278	171740.727084035	14.03530749	14.03530749	188709.705485715	4.94781101	4.94781101	198270.383937083	6.08609193	6.08609193	237543.342416935	10.05068901	10.05068901	261728.646465807	2.43586303	2.43586303	287252.867384063	9.44891364
95	114	0	C94_3703000_2903000	542681.988146	2436660.328485	0.63640699	0.63640699	0	1.9121293	3.85854024	1.94641094	0.48017599	2.4381274	1.95795141	-0.46419321	0	0.46419321	-0.60953185	0	0.60953185	-3.34662454	0	3.34662454	0.73888771	0.73888771	0	NA	0	0	113092.409884374	5.09862155	5.09862155	172402.243763669	13.93253436	13.93253436	188692.586360196	4.98666369	4.98666369	198268.091128718	6.15887747	6.15887747	237366.648528647	10.09925486	10.09925486	261861.297340692	2.46500254	2.46500254	287653.214635656	9.3708176
96	142	0	C95_3703000_2904000	542579.625	2437654.725	0.79501612	0.79501612	0	0.52070208	4.89487485	4.37417277	3.46119743	6.15738709	2.69618966	1.85234227	2.56763158	0.71528931	-0.9193041	1.158012	2.0773161	-8.57450663	0.39002623	8.96453286	0.85758146	0.85758146	0	78851.7191858127	1.41210661	1.41210661	123058.469322632	13.98234205	13.98234205	169286.297974354	23.86939672	23.86939672	195816.6456724	13.75507277	13.75507277	212547.07713643	11.760732	11.760732	235479.72268021	21.97321619	21.97321619	280292.051346372	9.80762665	9.80762665	292657.391356852	17.94124442
97	5	0	C96_3703000_2905000	542477.247328	2438649.125814	0.01874957	0.81578907	0.7970395	1.39176066	4.7927416	3.40098094	2.01151338	5.06093645	3.04942307	2.45049481	2.80445993	0.35396512	-1.10546902	0.20625722	1.31172624	-6.98320632	0.35396512	7.33717144	0.72138639	0.72138639	0	83880.7477498014	1.07948137	1.07948137	109574.416083333	10.55076872	10.55076872	170344.044524286	22.65356039	22.65356039	191587.990571739	11.82693544	11.82693544	228130.604739476	9.25545259	9.25545259	236693.756896099	18.18827637	18.18827637	284824.422249979	7.23183531	7.23183531	280880.477075906	15.05044445
98	142	0	C97_3703000_2906000	542374.857328	2439643.525814	0.1560741	0.51003922	0.35396512	0.17965788	3.36817023	3.18851235	1.97419664	4.80609576	2.83189912	2.18194499	2.18194499	0	-1.0574909	0.20625722	1.26374812	-5.20116515	0.35396512	5.55513027	0.59981868	0.59981868	0	94518	0.41881769	0.41881769	109383.762299608	8.61305051	8.61305051	170997.656709543	20.53984105	20.53984105	186700.723904805	9.90187648	9.90187648	227842.878135796	7.47019094	7.47019094	236919.873782389	15.69020354	15.69020354	286911.756354633	6.65629468	6.65629468	279596.54850658	11.7746158
99	17	0	C98_3703000_2907000	542272.455817	2440637.927672	-0.08129588	0.70904838	0.79034426	0.0471017000000002	3.35255989	3.30545819	1.37832214	4.42241618	3.04409404	3.6159701	3.6159701	0	-0.10395026	0.70904838	0.81299864	-5.33398357	0	5.33398357	0	0	0	81672.1411718024	1.59448754	1.59448754	108192.702808278	8.4256694	8.4256694	170165.244465331	18.57655827	18.57655827	205498.074858602	9.68233205	9.68233205	244462.136659984	5.58762836	5.58762836	216343.265011093	10.30040105	10.30040105	287793.037213822	5.48372264	5.48372264	281562.196734767	12.85943648
100	23	0	C99_3703000_2908000	542170.038145	2441632.333485	-0.36741008	0.51557244	0.88298252	0.32599117	2.9332906	2.60729943	1.11198972	3.44863382	2.3366441	3.29297581	3.29297581	0	-0.13717717	0.51557244	0.65274961	-4.31776397	0	4.31776397	0	0	0	79371.2100082481	1.5107739	1.5107739	115253.335058996	5.09807604	5.09807604	175236.788583063	13.07887923	13.07887923	209132.739229667	9.2037627	9.2037627	243235.241458587	4.28539889	4.28539889	211666.132828957	8.09240441	8.09240441	267732.161519385	4.96963017	4.96963017	257732.036888251	9.63496706
101	224	0	C100_3703000_2909000	542067.608145	2442626.743485	-0.91298658	0	0.91298658	0.74283102	2.52313588	1.78030486	1.70337984	2.8389664	1.13558656	2.30218461	2.30218461	0	-0.56779328	0	0.56779328	-3.26202359	0	3.26202359	0	0	0	78120.4204566847	1.44295444	1.44295444	107382.529225499	3.29328342	3.29328342	183218.496516684	10.18013607	10.18013607	213700.994444279	7.98617535	7.98617535	240014.383248114	3.33110884	3.33110884	210166.863104489	4.15123941	4.15123941	236770	2.8389664	2.8389664	260675.272000358	7.35260428
102	41	0	C101_3703000_2910000	541965.17	2443621.16	-0.75533495	0	0.75533495	0.39002623	0.39002623	0	0.74996044	0.74996044	0	0.99027355	1.60911723	0.61884368	0	0	0	-0.52114299	0.61884368	1.13998667	0	0	0	68602	0.75533495	0.75533495	NA	0	0	137156.138056225	2.8673987	2.8673987	221881.287277777	3.77527872	3.77527872	213500	0.61884368	0.61884368	266693.734753981	3.46027376	3.46027376	182500	1.49992088	1.49992088	252920.867376299	5.35484874
103	41	0	C102_3703000_2911000	541862.712328	2444615.580814	-1.34154423	0	1.34154423	-0.05594771	0.5	0.55594771	0.82581185	0.82581185	0	0.95649181	1.69537952	0.73888771	0.55594771	0.55594771	0	-0.58692414	0.73888771	1.32581185	0	0	0	68602	0.78559652	0.78559652	NA	0	0	135953.245483606	3.48022511	3.48022511	218799.812151086	4.64598109	4.64598109	213500	0.73888771	0.73888771	268548.947541615	3.95225798	3.95225798	213279.595123626	2.76351912	2.76351912	253045.393524734	6.09144344
104	52	0	C103_3703000_2912000	541760.24	2445610	-1.61179472	0	1.61179472	-0.34053194	1.66089339	2.00142533	1.85594353	4.39477896	2.53883543	3.91361177	6.96719616	3.05358439	1.04445979	2.59249802	1.54803823	-2.29414022	1.44772008	3.7418603	-1.90481785	0	1.90481785	86703.9683668182	1.04334051	1.04334051	105116.141801	6.37890324	6.37890324	131768.849752703	10.64266464	10.64266464	175301.120549163	12.8276585	12.8276585	197789.26645013	7.36326948	7.36326948	229158.18821687	14.06416233	14.06416233	242335.262907743	9.56994104	9.56994104	214688.132260271	18.4695439
105	28	0	C104_3703000_2913000	541657.763145	2446604.423486	-1.23343894	0	1.23343894	-0.48715486	1.36415625	1.85131111	2.25873626	3.94714597	1.68840971	2.36569397	4.35767933	1.99198536	0.93996511	1.54752911	0.607564	-1.13026367	1.22620133	2.356465	-1.73762132	0	1.73762132	102544.581762994	0.9728088	0.9728088	105310.11440017	3.52238139	3.52238139	121779.450226168	6.74036173	6.74036173	185016.191770033	7.01431473	7.01431473	203394.076220415	4.76124078	4.76124078	237748.34204355	9.89322123	9.89322123	225445.717746486	5.99859593	5.99859593	219556.97749198	11.47871754
106	99	0	C105_3703000_2914000	541555.272328	2447598.850814	-2.01086766	0	2.01086766	2.55693301	5.51546216	2.95852915	4.5501652	10.63724102	6.08707582	3.49388002	9.82503932	6.3311593	3.34419554	7.12869364	3.7844981	-8.94237489	1.75540067	10.69777556	-3.216518	0	3.216518	101254.936282744	3.0550123	3.0550123	104903.823780453	28.99995051	28.99995051	139318.135561313	34.99778106	34.99778106	165543.821703178	30.95338284	30.95338284	210037.162782489	23.98231189	23.98231189	231808.341612891	29.87586444	29.87586444	225782.280947334	41.4715876	41.4715876	213654.410917356	38.85280513
107	107.5	0	C106_3703000_2915000	541452.771634	2448593.280343	0	0	0	0.83959871	2.63461483	1.79501612	2.74517876	7.26724444	4.52206568	3.20716248	7.37045831	4.16329583	1.71888168	4.03626116	2.31737948	-4.54006375	1.61661676	6.15668051	-2.4228075	0	2.4228075	102365.235339229	2.10162692	2.10162692	105307.136702296	16.71956409	16.71956409	136528.69796281	20.64300166	20.64300166	166184.591375571	18.44271552	18.44271552	206337.997477341	15.76974008	15.76974008	226727.741528665	19.18753486	19.18753486	228628.86059538	26.17874726	26.17874726	208887.580517234	28.62171104
108	74	0	C107_3703000_2916000	541350.252328	2449587.715814	-1.36760324	0	1.36760324	1.45281491	4.11336179	2.66054688	3.08813114	8.66792463	5.57979349	3.80816024	8.83579298	5.02763274	3.0045312	6.65718673	3.65265553	-7.9281469	1.46486482	9.39301172	-2.94914689	0	2.94914689	99335.6538219654	2.80788832	2.80788832	104934.296763567	27.23558576	27.23558576	140546.777301718	32.65901196	32.65901196	159957.70309817	27.13231892	27.13231892	213039.417597515	21.74496409	21.74496409	231642.02950275	26.85094113	26.85094113	227067.088461563	39.89423682	39.89423682	208388.683409156	35.08160858
109	112	0	C108_3703000_2917000	541247.723145	2450582.153486	0	0	0	2.99198846	2.99198846	0	2.89446994	4.2461773	1.35170736	-3.11370003	0.78076991	3.89446994	3.11370003	3.90404429	0.79034426	-4.18658472	0	4.18658472	-0.79034426	0	0.79034426	78664.288159765	1.57111417	1.57111417	105542.568493881	7.85730888	7.85730888	156833.56823534	14.37554654	14.37554654	175566.245880769	9.106435	9.106435	200251.734434823	8.79074873	8.79074873	235538.61563774	11.46626346	11.46626346	235556.194937817	8.15676888	8.15676888	211029.646923865	13.31017686
110	482	2	C109_3703000_2918000	541145.182328	2451576.590814	0	0	0	3.25852984	3.25852984	0	3.14979978	4.69317727	1.54337749	-3.1611986	0.84993684	4.01113544	3.1611986	3.96980234	0.80860374	-4.5952324	0	4.5952324	-0.80860374	0	0.80860374	77884.1279114075	1.65854058	1.65854058	103454.403955024	9.22275675	9.22275675	154570.219318643	15.28796547	15.28796547	177819.514854179	10.33719113	10.33719113	199323.577784224	9.53877138	9.53877138	234370.386701904	13.01267656	13.01267656	234583.411277145	8.81161469	8.81161469	211588.953311649	14.57158751
111	2	0	C110_3703000_2919000	541042.630817	2452571.032672	0	0	0	1.38000484	1.38000484	0	2.256702	2.84636258	0.58966058	-1.52352313	0.73317887	2.256702	1.52352313	1.52352313	0	-2.05601832	0	2.05601832	0	0	0	53357	0.73317887	0.73317887	134768.227588115	2.96069336	2.96069336	137307.713720972	5.32143434	5.32143434	153531.34882625	2.30252626	2.30252626	172759.435186811	4.87319339	4.87319339	226609.116318	6.37688988	6.37688988	186333.333333333	2.37103278	2.37103278	202284.639925383	8.31026588
112	43	0	C111_3704000_2872000	546845.027329	2405939.825814	0	0	0	1.49797913	2.15850144	0.66052231	0	0	0	-0.68937539	0	0.68937539	0	0	0	-1.77290805	0	1.77290805	0	0	0	NA	0	0	141958.361338882	2.86074517	2.86074517	241727.055610029	2.9914978	2.9914978	220300.635838103	5.76860947	5.76860947	220167.971410913	3.53279176	3.53279176	280736.234191984	2.37190817	2.37190817	281041.633897255	5.83711015	5.83711015	285234.168711009	4.8249833
113	40	0	C112_3704000_2873000	546743.053146	2406934.158485	0	0	0	1.67584585	2.8899995	1.21415365	0	0	0	-0.77586125	0	0.77586125	0	0	0	-2.24976372	0	2.24976372	0	0	0	NA	0	0	140816.244562498	3.63674368	3.63674368	226809.876745098	3.91590031	3.91590031	207332.286982996	7.03605677	7.03605677	219392.743159026	4.07754419	4.07754419	266879.571223149	3.85578885	3.85578885	275900.69905296	8.37415666	8.37415666	286176.481489561	5.55156426
114	5	0	C113_3704000_2874000	546641.065817	2407928.487671	0	0	0	1.65049697	2.77941091	1.12891394	0	0	0	-0.760608	0	0.760608	0	0	0	-2.19656996	0	2.19656996	0	0	0	NA	0	0	140947.001127109	3.50501078	3.50501078	229116.948190698	3.74459997	3.74459997	208643.559433428	6.79597199	6.79597199	219819.161406235	4.56399916	4.56399916	268584.115526169	3.62966974	3.62966974	277026.105768179	8.01426684	8.01426684	285644.981253868	5.42023561
115	54	0	C114_3704000_2876000	546437.053146	2409917.158485	-0.73888771	0	0.73888771	1.82289941	4.03441308	2.21151367	0	0	0	-1.2669517	0	1.2669517	0	0	0	-2.26731145	0	2.26731145	0.73888771	0.73888771	0	56406	0.35396512	0.35396512	138993.250609171	4.09047553	4.09047553	214675.960956393	5.90680307	5.90680307	204742.764690669	6.93221444	6.93221444	247901.80049775	6.61745048	6.61745048	263114.348463751	6.11649376	6.11649376	281454.663062498	10.10728379	10.10728379	281627.568728372	5.93047767
116	33	0	C115_3704000_2878000	546232.945308	2411905.806417	-0.79034426	0	0.79034426	-0.91298658	0.79034426	1.70333084	0.91298658	0.91298658	0	0	0	0	-0.91298658	0	0.91298658	0	0	0	0.79034426	0.79034426	0	NA	0	0	103665	1.82597316	1.82597316	205888.367125101	3.28401936	3.28401936	NA	0	0	384428.280895168	3.28061492	3.28061492	246710.819220313	1.43506256	1.43506256	NA	0	0	835000	0.91298658
117	175	0	C116_3704000_2879000	546130.855475	2412900.134299	0.15775924	1.15775924	1	1.50565705	3.89566904	2.39001199	0.83406428	1.46185566	0.62779138	-0.44307438	0	0.44307438	-1.46185566	0	1.46185566	-2.42661481	0	2.42661481	1	1	0	87716.3796364199	1.19558466	1.19558466	162921.222408765	7.79128119	7.79128119	196651.745392004	10.78119899	10.78119899	249392.887243466	11.97528804	11.97528804	253773.440368117	10.06156445	10.06156445	255495.598404545	10.11945862	10.11945862	304897.879105143	5.11090493	5.11090493	361951.235355092	7.41015389
118	5	0	C117_3704000_2880000	546028.793963	2413894.471156	-0.39338825	0.46419321	0.85758146	0.54914954	1.97452428	1.42537474	0.56779328	1.03198649	0.46419321	0	0	0	-1.03198649	0	1.03198649	-1.11694282	0	1.11694282	0.85758146	0.85758146	0	90648.7670896713	0.67045043	0.67045043	184656.333626933	4.37074554	4.37074554	203594.245446381	6.16405054	6.16405054	248478.697565747	6.70516425	6.70516425	246603.031563568	4.84763607	4.84763607	248103.242126378	5.2011096	5.2011096	296779.331993102	3.55708568	3.55708568	377313.478340556	3.91862174
119	37	0	C118_3704000_2881000	545926.720475	2414888.814299	0	0	0	0	0	0	0	0	0	0	0	0	0	0	0	0	0	0	0	0	0	NA	0	0	NA	0	0	NA	0	0	NA	0	0	NA	0	0	NA	0	0	NA	0	0	NA	0
120	8	0	C119_3704000_2885000	545518.303146	2418866.203485	-0.54337749	0	0.54337749	-1.27281398	1.27072473	2.54353871	0.61814657	4.02625586	3.40810929	-0.47378299	1.13303807	1.60682106	1.36375423	2.68076205	1.31700782	-0.41927358	1.27281398	1.69208756	-0.86133566	0	0.86133566	140100	0.72734724	0.72734724	115153.333630295	6.49259448	6.49259448	210454.940424002	6.49844091	6.49844091	202929.82750492	9.41781516	9.41781516	239742.223471978	11.52319497	11.52319497	302944.46969447	12.02966727	12.02966727	267329.490808199	14.83250938	14.83250938	333862.307124795	9.68456615
121	7	0	C120_3704000_2886000	545416.168963	2419860.556157	-0.7026553	0	0.7026553	-0.57119304	2.54475697	3.11595001	0.255660239999999	4.82816977	4.57250953	-0.65960828	1.4632633	2.12287158	2.14327063	3.7459803	1.60270967	-1.30757592	1.57119304	2.87876896	-0.94925565	0	0.94925565	140100	0.84210167	0.84210167	114012.554526652	7.91273504	7.91273504	210251.157593583	8.58124604	8.58124604	203272.620366817	10.38723964	10.38723964	245435.93026793	14.28622878	14.28622878	293491.768171074	15.93372848	15.93372848	272804.104612814	19.50583109	19.50583109	320560.216976852	12.54365788
122	79	0	C121_3704000_2887000	545314.015475	2420854.909299	-0.24170462	0.41881769	0.66052231	-0.97054019	2.56380504	3.53434523	-0.38350994	4.44030852	4.82381846	0.16020117	1.91744902	1.75724785	2.23509169	3.97648344	1.74139175	-1.70282084	1.5517225	3.25454334	-0.79961491	0	0.79961491	183083.397702716	1.74091811	1.74091811	111232.335780445	8.10982966	8.10982966	206508.360800122	10.06767396	10.06767396	204125.058242127	10.94222316	10.94222316	244615.81984608	15.32474212	15.32474212	288589.938670566	17.38503322	17.38503322	274938.661418716	21.98066048	21.98066048	312486.549184465	14.95409096
123	400.5	4	C122_3704000_2888000	545211.853146	2421849.263485	-0.54462247	0.65274961	1.19737208	0.55338427	5.16535499	4.61197072	-0.47115079	5.86539042	6.33654121	0.0807035400000005	2.28591308	2.20520954	2.51004084	4.36497412	1.85493328	-3.02246637	2.74594135	5.76840772	-1.19606679	0	1.19606679	191694.8301964	2.2604479	2.2604479	115332.707276759	13.12722887	13.12722887	222650.308243697	15.33728615	15.33728615	204890.51152712	15.2746094	15.2746094	251557.352939424	19.38337207	19.38337207	303655.116211374	23.48401091	23.48401091	280771.327219095	24.87144757	24.87144757	311989.744070817	20.88581871
124	20	0	C123_3704000_2889000	545109.71	2422843.64	-0.28180391	0.59981868	0.88162259	0.0525164800000004	4.43543565	4.38291917	-0.42281332	5.46583464	5.88864796	0.16240291	2.15816657	1.99576366	2.43440612	4.25792762	1.8235215	-2.88524726	2.37345336	5.25870062	-0.80860374	0	0.80860374	190175.40797983	2.14017634	2.14017634	115044.709191112	10.75639082	10.75639082	212061.985350075	12.77566481	12.77566481	204753.34542283	13.59006936	13.59006936	254129.867049418	17.25181324	17.25181324	300712.720538048	21.71756491	21.71756491	280176.306228922	23.2802545	23.2802545	313197.751772969	17.12125803
125	27	0	C124_3704000_2892000	544803.142329	2425826.750814	0	0	0	0	0.35396512	0.35396512	0.4841439	1.54603926	1.06189536	0.39599532	0.74996044	0.35396512	0.35396512	0.70793024	0.35396512	-1.58806946	0	1.58806946	0	0	0	140100	0.35396512	0.35396512	94293.6652381056	1.8118558	1.8118558	181783.164477183	2.42138765	2.42138765	213464.239199998	1.7698256	1.7698256	303331.469632526	3.31586486	3.31586486	337572.631591267	6.4458854	6.4458854	218113.333333333	1.06189536	1.06189536	265000	0.35396512
126	20	0	C125_3704000_2893000	544700.920817	2426821.122671	0	0	0	0	0	0	0	0	0	0	0	0	0	0	0	0	0	0	0	0	0	NA	0	0	NA	0	0	167693	0.39002623	0.39002623	NA	0	0	NA	0	0	NA	0	0	NA	0	0	NA	0
127	10	0	C126_3704000_2895000	544496.435817	2428809.867671	0.66805529	0.66805529	0	0	0.88614876	0.88614876	0.71528931	0.71528931	0	0.04723402	0.71528931	0.66805529	0.35194174	0.79501612	0.44307438	-2.22559474	0.6447183	2.87031304	0	0	0	109140.62247009	1.36000761	1.36000761	131300.539030562	3.71524782	3.71524782	184801.358675938	3.4944938	3.4944938	206159.318225276	3.50677814	3.50677814	250000	0.6447183	0.6447183	412808.20230738	2.37522091	2.37522091	301716.876215799	5.07641528	5.07641528	245859.51668208	5.00701348
128	164	0	C127_3704000_2896000	544394.177329	2429804.245814	0.74996044	0.74996044	0	0	0	0	0.78076991	0.78076991	0	0.03080947	0.78076991	0.74996044	0.76578403	0.76578403	0	-2.32732385	0.72734724	3.05467109	0	0	0	109579.938528529	1.50811715	1.50811715	133527.221363934	4.15096933	4.15096933	172103.278404537	3.43296873	3.43296873	205302.82195246	3.56427149	3.56427149	250000	0.72734724	0.72734724	382670.902995952	2.81928163	2.81928163	289870.504294937	4.56599081	4.56599081	243186.082307637	5.4167446
129	3	0	C128_3704000_2897000	544291.903963	2430798.626157	0.83406428	0.83406428	0	-0.67989154	0.20625722	0.88614876	1.09815282	1.30441004	0.20625722	0.47034576	1.30441004	0.83406428	0.65274961	1.53889837	0.88614876	-2.58167815	0.81733023	3.39900838	0.20625722	0.20625722	0	100580.351174378	2.12174027	2.12174027	131929.874143098	4.7183077	4.7183077	156991.62025667	5.28472379	5.28472379	191256.420343316	5.04770267	5.04770267	209386.395587127	1.90973621	1.90973621	287079.61309275	6.62668014	6.62668014	277404.776860227	5.96428745	5.96428745	248113.112358444	6.79529113
130	235	0	C129_3704000_2898000	544189.616512	2431793.008143	1.2037666	1.2037666	0	-0.7083192	0.62779138	1.33611058	2.17061348	2.79840486	0.62779138	0.69049002	1.59047462	0.8999846	0.20625722	1.5423678	1.33611058	-4.54456462	1.25394972	5.79851434	0.62779138	0.62779138	0	96052.8295955976	2.84442434	2.84442434	144289.504001922	8.41686261	8.41686261	152051.625789601	9.68647096	9.68647096	182968.612637497	7.07411479	7.07411479	200546.81404276	4.1793808	4.1793808	267671.171656359	13.21060981	13.21060981	283414.158601894	8.94517963	8.94517963	277403.608881752	9.73303091
131	154	0	C130_3704000_2899000	544087.323146	2432787.393485	1.47757628	1.47757628	0	-0.12008398	1.46492402	1.585008	2.40361233	3.11890164	0.71528931	0.77959239	1.68937539	0.909783	0	1.37875078	1.37875078	-5.69906071	1.23341864	6.93247935	0.71528931	0.71528931	0	93497.5563333041	2.92279403	2.92279403	144869.838723948	8.16878818	8.16878818	153062.12544836	10.66572831	10.66572831	179436.707532571	8.0317154	8.0317154	194471.915931484	5.44949716	5.44949716	261569.610337168	15.03323136	15.03323136	279585.625206746	9.42044874	9.42044874	273148.185752713	10.2051022
132	16	0	C131_3704000_2900000	543985.018488	2433781.786857	1.4632633	1.4632633	0	2.05397791	2.81458591	0.760608	0.02740212	0.81299864	0.78559652	-0.52661536	0.81299864	1.339614	0	0	0	-3.80362449	0.39002623	4.19365072	0.78559652	0.78559652	0	101144.910520728	1.20302487	1.20302487	126824.12254496	3.18536306	3.18536306	150552.775657621	8.41793501	8.41793501	194310.523855711	6.14862002	6.14862002	194730.195699541	3.27030874	3.27030874	258881.612585924	9.51901418	9.51901418	233318.239329728	4.1204501	4.1204501	240880.582694402	7.63721402
133	5	0	C132_3704000_2901000	543882.702329	2434776.190814	0.8999846	0.8999846	0	1.02893647	5.29359692	4.26466045	3.40926623	6.79157057	3.38230434	2.04149473	2.88753851	0.84604378	-0.72138639	1.54173432	2.26312071	-9.51463806	0.71528931	10.22992737	0.94637417	0.94637417	0	76002.1536147562	2.07581705	2.07581705	139584.69100939	13.55464519	13.55464519	167719.321825783	21.54924706	21.54924706	197217.590724098	13.13237194	13.13237194	196539.660465901	10.85649708	10.85649708	241982.897354911	23.60743133	23.60743133	278326.943274352	12.13809886	12.13809886	294479.465829816	17.44416558
134	3	0	C133_3704000_2905000	543473.293146	2438753.788485	0.54337749	0.54337749	0	1.40219102	1.40219102	0	-0.63640699	0	0.63640699	0	0	0	0	0	0	-2.83202244	0	2.83202244	0.63640699	0.63640699	0	NA	0	0	102140.5	1.08675498	1.08675498	150791.814555927	4.01739187	4.01739187	156453.941072746	1.94556851	1.94556851	183693.275312924	2.488946	2.488946	252856.049966937	5.91276762	5.91276762	230000	0.54337749	0.54337749	338198.583154058	2.28038468
135	39	0	C134_3704000_2906000	543370.910817	2439748.192672	0.28304641	0.97914737	0.69610096	0.54911854	3.93701813	3.38789959	1.38827428	5.1482316	3.75995732	2.38133223	2.38133223	0	-0.93051859	0.67536537	1.60588396	-4.79868809	0.69610096	5.49478905	0.01065458	0.58966058	0.579006	94518	0.41881769	0.41881769	109383.762299608	8.61305051	8.61305051	166707.53878412	21.64191262	21.64191262	196148.439640929	10.39171838	10.39171838	227906.463855587	7.46003284	7.46003284	231926.786772998	19.24575879	19.24575879	305974.793505377	7.66419568	7.66419568	279723.426541658	11.7542996
136	60	0	C135_3704000_2907000	543268.513146	2440742.603485	0.11250278	0.80860374	0.69610096	0.00237031999999981	3.03480368	3.03243336	1.07574819	4.13572845	3.05998026	2.87542212	2.87542212	0	0.08721735	0.80860374	0.72138639	-4.98322656	0	4.98322656	0	0	0	81679.3984607786	1.40514934	1.40514934	103374.638829999	7.63579421	7.63579421	168388.362117988	16.69727889	16.69727889	198294.206914915	7.73154831	7.73154831	244117.961880629	4.8933029	4.8933029	213387.401639041	10.33460249	10.33460249	286559.409878409	5.08090849	5.08090849	269892.649776417	11.20845714
137	63	0	C136_3704000_2908000	543166.102328	2441737.015814	-0.00446046	0.80414328	0.80860374	-0.1225896	0.72734724	0.84993684	-0.94776425	0.66052231	1.60828656	2.17411302	2.17411302	0	0.80414328	0.80414328	0	-1.87086283	0	1.87086283	0	0	0	68602	0.80860374	0.80860374	31252	0.5	0.5	147419.524033171	4.2331926	4.2331926	249674.513645081	3.00379409	3.00379409	NA	0	0	189774.937725675	5.5086908	5.5086908	280000	1.58068852	1.58068852	237035.920744576	2.27772979
138	47	0	C137_3704000_2912000	542756.333145	2445714.698485	-0.92241933	0	0.92241933	-0.31464685	1.17556576	1.49021261	0.85023515	2.95177052	2.10153537	3.16707619	6.018572	2.85149581	0.49476301	1.98431469	1.48955168	-1.77415376	1.31775372	3.09190748	-1.39360513	0	1.39360513	NA	0	0	102070.295821078	5.43460385	5.43460385	128003.446371192	8.81323444	8.81323444	173454.742979915	11.55653166	11.55653166	196798.777096001	6.27294511	6.27294511	228375.167095566	12.80746555	12.80746555	245014.22534858	8.64136575	8.64136575	211088.49505789	15.16703607
139	79	0	C138_3704000_2913000	542653.863145	2446709.128486	-1	0	1	-0.21687603	1.55898522	1.77586125	0.51330526	3.83902687	3.32572161	4.34830243	8.22310177	3.87479934	1.07263148	3.33340236	2.26077088	-3.1563234	1.5311962	4.6875196	-1.70136763	0	1.70136763	88212.4518060593	1.02996786	1.02996786	107613.597710951	12.86290796	12.86290796	137334.387737427	16.96586994	16.96586994	172487.935184904	19.9249324	19.9249324	211399.700776455	12.15288737	12.15288737	229961.993447777	19.65347471	19.65347471	228808.481074894	25.71136796	25.71136796	213325.978099526	25.11842902
140	2	0	C139_3704000_2914000	542551.38	2447703.56	-0.70904838	0	0.70904838	-0.25173708	1.19049017	1.44222725	0.07265656	2.96898172	2.89632516	3.089697	6.70740855	3.61771155	0.56373526	2.69061531	2.12688005	-2.10228221	1.45456526	3.55684747	-1.57528054	0	1.57528054	92682.2940015566	0.56022234	0.56022234	105582.179584614	10.46835498	10.46835498	133965.951379029	14.14731798	14.14731798	161879.131834226	14.50049509	14.50049509	206183.132251838	10.27281697	10.27281697	229387.693404487	16.42373696	16.42373696	232765.948813528	20.48369868	20.48369868	212268.40766926	21.98309545
141	68	0	C140_3704000_2915000	542448.882328	2448697.995814	-1.20793024	0	1.20793024	1.23178751	3.81124996	2.57946245	2.49568816	7.94694466	5.4512565	3.7237952	8.65222074	4.92842554	2.89551884	6.47007206	3.57455322	-7.34496728	1.43658746	8.78155474	-2.90315016	0	2.90315016	98979.4366715514	2.66872778	2.66872778	105700.94331709	26.14662635	26.14662635	140762.434477717	31.76781649	31.76781649	160399.531783317	26.09754375	26.09754375	215291.463053272	20.41370918	20.41370918	231208.339956337	26.22234431	26.22234431	227291.758397656	40.5087609	40.5087609	209022.923263513	34.72715088
142	592	4	C141_3704000_2916000	542346.373145	2449692.438486	0	0	0	3.46201481	5.04293547	1.58092066	3.43410632	9.05056571	5.61645939	1.48724403	8.82487884	7.33763481	4.42752106	8.17529287	3.74777181	-9.92580371	0.83406428	10.75986799	-2.94519395	0	2.94519395	84606.4333855481	3.05993233	3.05993233	107222.91767875	29.18812749	29.18812749	147889.196832599	36.65256886	36.65256886	163196.522872643	29.88876234	29.88876234	210020.108170277	23.96493803	23.96493803	227145.614837373	29.82433375	29.82433375	228667.706104543	38.86586938	38.86586938	209111.28219912	39.03461506
143	180.5	0	C142_3704000_2917000	542243.85	2450686.88	0	0	0	3.40093045	4.13410932	0.73317887	3.35330896	7.48074414	4.12743518	0.12042744	6.6968467	6.57641926	3.15845005	6.22393157	3.06548152	-7.88420693	0.73317887	8.6173858	-2.09837073	0	2.09837073	82450.6658199157	2.48998043	2.48998043	105523.223100956	22.58551907	22.58551907	148335.180933151	28.78544371	28.78544371	162752.748208041	23.58286095	23.58286095	207684.865577894	18.81124654	18.81124654	229081.145239804	23.04506455	23.04506455	231107.162733356	30.96900951	30.96900951	207414.963566839	33.63506788
144	689	0	C143_3704000_2918000	542141.318145	2451681.323486	0	0	0	3.47921379	3.47921379	0	2.99903998	5.32144585	2.32240587	-2.89686315	1.61263598	4.50949913	3.55738546	4.37471569	0.81733023	-5.79929839	0	5.79929839	-0.15680792	0.66052231	0.81733023	76594.9501892318	1.7694439	1.7694439	99895.0351265585	11.01306779	11.01306779	154042.552050143	17.48195503	17.48195503	183981.534018518	13.6339432	13.6339432	190133.128594594	13.18169669	13.18169669	238252.92136804	15.18520373	15.18520373	230348.538798201	11.13789383	11.13789383	205145.747383204	16.8052927
145	5	0	C144_3704000_2919000	542038.773145	2452675.773486	0	0	0	3.15760203	3.15760203	0	2.91120384	4.90983517	1.99863133	-2.77043926	1.40654861	4.17698787	3.27043926	3.99182565	0.72138639	-5.19363725	0	5.19363725	-0.22138639	0.5	0.72138639	75649.970240286	1.627935	1.627935	102284.996512834	9.01797444	9.01797444	153223.410209139	15.27255114	15.27255114	173998.541121374	11.06212377	11.06212377	190408.011647321	11.55831008	11.55831008	237621.117431082	12.56475288	12.56475288	231090.86987002	9.40125181	9.40125181	205060.741705719	15.29795647
146	145	0	C145_3705000_2872000	547840.835817	2406044.302671	0	0	0	1.66627111	2.95271071	1.2864396	0	0	0	-0.79034426	0	0.79034426	0	0	0	-2.27458539	0	2.27458539	0	0	0	NA	0	0	140727.477960572	3.74297372	3.74297372	226423.624820756	3.84452843	3.84452843	208768.194706524	7.14853785	7.14853785	220408.627990312	4.01424056	4.01424056	265925.98167702	4.02996904	4.02996904	276076.053890379	8.5138926	8.5138926	284310.379277349	5.53649778
147	69	0	C146_3705000_2873000	547738.867329	2407038.640814	0	0	0	2.25145639	3.7341718	1.48271541	0	0	0	-1.32903706	0	1.32903706	0	0	0	-2.47377152	0	2.47377152	0	0	0	56406	0.48299328	0.48299328	140508.532936021	4.09262676	4.09262676	223936.92428137	4.18341657	4.18341657	216344.826673081	8.06259565	8.06259565	272865.082527652	5.60488587	5.60488587	264125.74805007	4.56501695	4.56501695	277156.368228165	9.85467588	9.85467588	284005.035702074	5.92811083
148	227	0	C147_3705000_2874000	547636.885817	2408032.977671	0	0	0	1.78559652	3.05138055	1.26578403	0	0	0	-0.78559652	0	0.78559652	0	0	0	-2.38462771	0	2.38462771	0	0	0	NA	0	0	140754.136252234	3.7094006	3.7094006	229370.77237088	3.97117764	3.97117764	207242.534474209	7.13407673	7.13407673	220161.836132533	4.02255819	4.02255819	266196.677402768	3.97563324	3.97563324	276058.289674805	8.45801339	8.45801339	284711.836632479	5.53431376
149	24	0	C148_3705000_2876000	547432.887329	2410021.655814	-1.04277584	0	1.04277584	2.07784724	5.08648621	3.00863897	0.52931861	0.83310061	0.303782	-1.54177425	0	1.54177425	-0.44307438	0	0.44307438	-2.4786327	0	2.4786327	0.26272338	0.65274961	0.39002623	56406	0.58966058	0.58966058	133125.66483402	5.24309573	5.24309573	214814.752543914	6.35801959	6.35801959	214491.74756527	7.81286677	7.81286677	294886.37504726	9.49521237	9.49521237	266127.272649718	5.83047011	5.83047011	281773.360248518	10.97123021	10.97123021	322461.919360142	6.91907741
150	8	0	C149_3705000_2877000	547330.841809	2411015.970832	-0.6447183	0	0.6447183	-0.0725587399999998	2.1952274	2.26778614	0.88988897	0.88988897	0	-0.81733023	0	0.81733023	-0.88988897	0	0.88988897	-1.57128789	0	1.57128789	0.6447183	0.6447183	0	NA	0	0	125506.880804309	4.77444601	4.77444601	214812.373922715	4.45870433	4.45870433	192560.268790249	3.76220608	3.76220608	314130.302397929	6.15302742	6.15302742	284715.148456129	3.93481801	3.93481801	300009.511016847	7.88692213	7.88692213	364847.608889487	5.45726491
151	145	0	C150_3705000_2878000	547228.766811	2412010.301953	-0.8299658	0	0.8299658	-0.420994	1.4089718	1.8299658	1	1	0	-0.579006	0	0.579006	-1	0	1	-0.62779138	0	0.62779138	0.8299658	0.8299658	0	NA	0	0	107857.712392456	3.71395971	3.71395971	212054.937434693	4.6479094	4.6479094	208120.047672953	2.34175109	2.34175109	343139.432655644	5.18181799	5.18181799	271890.818101263	3.89743048	3.89743048	330165.815652437	3.7179629	3.7179629	555694.21022682	2.158012
152	2	0	C151_3705000_2879000	547126.693146	2413004.618485	-0.02518113	0.84715949	0.87234062	0.64664591	2.79890173	2.15225582	0.88988897	1.43326646	0.54337749	0	0	0	-1.43326646	0	1.43326646	-1.84031688	0	1.84031688	0.87234062	0.87234062	0	88411.2270799049	0.96219518	0.96219518	168834.343930371	6.17090826	6.17090826	199548.559369735	8.099638	8.099638	251227.268473695	9.16817096	9.16817096	268909.312222999	7.50269538	7.50269538	251081.76212202	7.0370407	7.0370407	296247.003923141	4.11707633	4.11707633	386545.393067554	5.49949361
153	18	0	C152_3705000_2881000	546922.578146	2414993.318485	0	0	0	0.56779328	0.56779328	0	0	0	0	0	0	0	0	0	0	-0.56779328	0	0.56779328	0	0	0	NA	0	0	201118.39192373	1.66555442	1.66555442	201650.25	2.27117312	2.27117312	246743.322652921	4.50452082	4.50452082	123792.5	1.13558656	1.13558656	243695.75	2.27117312	2.27117312	253716.666666667	1.70337984	1.70337984	308040.666666667	1.70337984
154	133	0	C153_3705000_2882000	546820.502329	2415987.670814	0.60128527	1.10128527	0.5	1.91428391	3.04207529	1.12779138	0.41881769	1.10128527	0.68246758	-0.41881769	0	0.41881769	-0.68246758	0	0.68246758	-2.3331016	0	2.3331016	0.29374278	0.5	0.20625722	87582.6277477243	1.31887457	1.31887457	181443.345530493	6.45260344	6.45260344	187135.515726578	8.00580774	8.00580774	248714.209402897	13.63873433	13.63873433	196415.743067342	7.35592111	7.35592111	269462.327337571	9.27964765	9.27964765	296135.578557502	5.12280565	5.12280565	309831.36305493	6.57418386
155	22	0	C154_3705000_2883000	546718.415817	2416982.022671	0	0	0	0.41881769	0.94878555	0.52996786	1.74458812	3.3344917	1.58990358	-1.31556438	0	1.31556438	0.52996786	1.05993572	0.52996786	-1.90777715	0	1.90777715	-0.76578403	0	0.76578403	140100	0.52996786	0.52996786	137336.80275316	4.39143395	4.39143395	215433.254661652	5.84604376	5.84604376	210180.825931559	10.46265847	10.46265847	211242.550918848	7.57160109	7.57160109	302668.220784866	9.00876633	9.00876633	253880.982143851	9.30110769	9.30110769	350958.703895986	6.42272883
156	186.5	0	C155_3705000_2884000	546616.315	2417976.38	-0.66805529	0	0.66805529	-0.607564	1.24706129	1.85462529	1.638428	3.679228	2.0408	-0.91095071	0.66805529	1.579006	0.882788	1.461794	0.579006	-0.913652	0.607564	1.521216	-0.78559652	0	0.78559652	140100	0.579006	0.579006	116278.332553663	4.85277821	4.85277821	214449.929564125	4.98920743	4.98920743	205923.653853427	8.53847685	8.53847685	234248.175803667	8.91884685	8.91884685	312699.771644733	9.16314106	9.16314106	271963.144914394	10.507591	10.507591	346580.654017687	7.20212007
157	55	0	C156_3705000_2885000	546514.203146	2418970.743485	-0.67536537	0	0.67536537	-0.65558556	2.39147993	3.04706549	0.37974944	4.82806811	4.44831867	-0.73964901	1.4198451	2.15949411	2.06502617	3.6394717	1.57444553	-1.20414147	1.54173432	2.74587579	-0.93460424	0	0.93460424	140100	0.8299658	0.8299658	114526.063679564	7.85222795	7.85222795	210249.782128889	8.35400678	8.35400678	203667.071017061	10.41946498	10.41946498	244727.057439532	14.08999772	14.08999772	295403.896577184	15.79262374	15.79262374	272308.638634696	19.02323958	19.02323958	322412.197582205	12.34761188
158	119	0	C157_3705000_2886000	546412.077329	2419965.105814	-0.70904838	0	0.70904838	-0.55888736	2.5901301	3.14901746	0.24881575	4.87499886	4.62618311	-0.68102113	1.47483241	2.15585354	2.17492082	3.79064169	1.61572087	-1.32471654	1.59003224	2.91474878	-1	0	1	140100	0.84993684	0.84993684	114126.056635706	8.04937932	8.04937932	210157.950376125	8.66431816	8.66431816	203357.484976138	10.55288956	10.55288956	245543.786774578	14.41535604	14.41535604	293413.162323076	16.11723597	16.11723597	272885.392317996	19.69380646	19.69380646	320337.117707448	12.77148558
159	704	0	C158_3705000_2887000	546309.938146	2420959.468485	-0.41114811	0.98661097	1.39775908	0.948983910000001	5.5223124	4.57332849	-0.39223703	6.34877039	6.74100742	-0.16046146	2.2700997	2.43056116	2.14155725	4.36431382	2.22275657	-3.09087198	2.81176443	5.90263641	-1.41759752	0	1.41759752	155276.993226277	3.07566309	3.07566309	125264.082899285	15.59421741	15.59421741	218519.926903784	17.48643413	17.48643413	214128.554910949	17.96992689	17.96992689	240303.738797883	21.85761307	21.85761307	302852.673495309	23.95275554	23.95275554	284226.082915053	26.3257949	26.3257949	310246.352549169	23.67955912
160	1871.5	13	C159_3705000_2888000	546207.788146	2421953.833485	-0.66319869	0.75533495	1.41853364	0.6516341	6.48119207	5.82955797	-0.0328519000000007	7.35973678	7.39258868	-0.0233870299999999	2.86325888	2.88664591	2.70156473	4.6536784	1.95211367	-4.33274375	3.18113614	7.51387989	-1.49283752	0	1.49283752	165621.703011332	3.91240837	3.91240837	117773.507478401	17.64710421	17.64710421	222132.136266212	20.92175572	20.92175572	215594.407559938	20.83593129	20.83593129	253594.908167023	24.25347554	24.25347554	308735.086375516	28.90840526	28.90840526	284110.013406886	29.99323248	29.99323248	300435.411771007	28.90883557
161	3	0	C160_3705000_2889000	546105.632759	2422948.199431	-0.07692502	0.56779328	0.6447183	-0.0797883000000006	4.12157097	4.20135927	-0.32140082	5.19422072	5.51562154	0.95571444	2.70006934	1.7443549	2.38188787	4.17916778	1.79727991	-3.788054	2.06028186	5.84833586	-0.79034426	0	0.79034426	189247.627676307	2.06415239	2.06415239	112307.063501983	9.71623961	9.71623961	207172.847260877	11.94378315	11.94378315	203948.3511103	12.19577086	12.19577086	257506.686525189	16.33059277	16.33059277	302196.522540245	22.79730177	22.79730177	279351.428044622	22.61440531	22.61440531	309441.56564021	14.93248644
162	35	0	C161_3705000_2891000	545901.277329	2424936.950814	0	0	0	0	0	0	0.81299864	0.81299864	0	0.70904838	0.70904838	0	0	0	0	-1.52204702	0	1.52204702	0	0	0	NA	0	0	110525	0.70904838	0.70904838	191176.129375212	1.27684166	1.27684166	NA	0	0	529000	0.81299864	0.81299864	354683.433942506	4.4621908	4.4621908	NA	0	0	NA	0
163	40	0	C162_3705000_2892000	545799.075817	2425931.322671	0	0	0	0.70793024	0.70793024	0	0.909783	0.909783	0	0.84993684	0.84993684	0	0.20625722	0.20625722	0	-2.31994218	0.35396512	2.6739073	0	0	0	NA	0	0	122851.280863335	1.20390196	1.20390196	223544.789597086	1.20390196	1.20390196	200394.366226238	0.56022234	0.56022234	529000	0.909783	0.909783	352430.896040021	5.9272436	5.9272436	NA	0	0	NA	0
164	24	0	C163_3705000_2893000	545696.859657	2426925.701628	0	0	0	0.70793024	0.70793024	0	0.88298252	0.88298252	0	0.87234062	0.87234062	0	0.46419321	0.46419321	0	-2.57348147	0.35396512	2.92744659	0	0	0	NA	0	0	122626.088013239	1.22630574	1.22630574	223296.988295839	1.22630574	1.22630574	242830.696865337	0.81815833	0.81815833	529000	0.88298252	0.88298252	352168.704723228	5.96325776	5.96325776	NA	0	0	NA	0
165	15	0	C164_3705000_2894000	545594.633963	2427920.081157	0	0	0	0	0	0	0.73317887	0.73317887	0	0.77086716	0.77086716	0	0.92550638	0.92550638	0	-2.42955241	0	2.42955241	0	0	0	NA	0	0	124368.70837351	2.8182699	2.8182699	186838.588853189	1.57464916	1.57464916	280843.806044558	1.42550638	1.42550638	529000	0.73317887	0.73317887	359742.505962312	5.15739038	5.15739038	262854.259995402	2.10792528	2.10792528	254648.963653738	2.98661086
166	58	0	C165_3705000_2895000	545492.392329	2428914.460814	0	0	0	-0.35396512	1.03114488	1.38511	0.8369584	0.8369584	0	0.579006	0.579006	0	0.48442756	1	0.51557244	-2.06199928	0	2.06199928	0	0	0	126532	0.35396512	0.35396512	125971.070559013	3.05644155	3.05644155	203690.978713643	1.39836044	1.39836044	260144.210525899	2.52728468	2.52728468	436803.785516699	0.8369584	0.8369584	389175.151011461	3.63597568	3.63597568	230665.254278658	4.17431851	4.17431851	243110.687043482	3.56483724
167	42	0	C166_3705000_2896000	545390.154094	2429908.852084	0.39002623	0.39002623	0	0	0	0	0.52996786	0.52996786	0	0.13994163	0.52996786	0.39002623	0.68246758	0.68246758	0	-1.7424033	0.20625722	1.94866052	0	0	0	98794.5164846055	0.73622508	0.73622508	130391.878291945	2.52048034	2.52048034	178706.389446429	2.3615371	2.3615371	203731.105442646	2.48129101	2.48129101	250000	0.20625722	0.20625722	412136.606449906	1.93527846	1.93527846	292593.572615723	3.61694719	3.61694719	246051.910327855	4.3558349
168	91.5	0	C167_3705000_2898000	545185.620817	2431897.627671	0.75533495	0.75533495	0	0	0	0	0.79034426	0.79034426	0	0.0350093100000001	0.79034426	0.75533495	0	0	0	-1.58068852	1	2.58068852	0	0	0	113649.206674899	1.79034426	1.79034426	137956.188324473	2.39002623	2.39002623	167104.132090962	3.43603592	3.43603592	171218.709289149	2.87069935	2.87069935	250000	1	1	360836.772390609	2.77108848	2.77108848	281156.328371719	4.30803281	4.30803281	225654.194514877	4.57161042
169	25	0	C168_3705000_2899000	545083.332329	2432892.015814	1.303782	1.303782	0	-1.06429618	0.62779138	1.69208756	3.39776477	4.02555615	0.62779138	0.75582678	1.75582678	1	0	1.69208756	1.69208756	-5.76534848	1.51026376	7.27561224	0.62779138	0.62779138	0	90922.9950879653	3.26609054	3.26609054	150436.168466403	9.84150935	9.84150935	150765.620798987	10.13386533	10.13386533	183121.861289388	7.66665032	7.66665032	196056.644740872	5.18218643	5.18218643	259615.328202554	15.39549679	15.39549679	282771.09587277	10.57792192	10.57792192	298461.690457755	9.77328494
170	40.5	0	C169_3705000_2900000	544981.032329	2433886.415814	1.66293548	1.66293548	0	1.06107835	3.95715839	2.89608004	3.05221522	5.38516031	2.33294509	0.40574925	1.9945738	1.58882455	-0.51557244	1.36493516	1.8805076	-7.76684034	1.25771587	9.02455621	0.88298252	0.88298252	0	91385.80973352	2.83347198	2.83347198	139670.608923415	10.73409478	10.73409478	166298.165960484	19.17952897	19.17952897	193811.245568241	11.35691613	11.35691613	199918.858705854	8.58772445	8.58772445	251370.542953057	20.11556058	20.11556058	272642.860689904	11.75600522	11.75600522	287685.87011865	14.4274805
171	676.5	6	C170_3705000_2902000	544776.393963	2435875.221157	1.57990505	1.57990505	0	1.61188524	6.36974385	4.75785861	2.84401884	7.89080777	5.04678893	4.03214773	5.56648772	1.53433999	-0.80860374	1.71516292	2.52376666	-11.98167791	0.81733023	12.79900814	1	1	0	76240.0381921646	2.390201	2.390201	137712.539558879	16.84213031	16.84213031	165289.793162115	25.35518031	25.35518031	203113.734114393	17.70762358	17.70762358	195286.497395522	12.9672574	12.9672574	250462.993529848	27.87897717	27.87897717	278734.920342136	16.52557361	16.52557361	287876.998053387	22.30527551
172	238.5	0	C171_3705000_2903000	544674.052329	2436869.625814	0.9193041	0.9193041	0	1.17734121	5.5251694	4.34782819	3.18278933	7.09748374	3.91469441	2.96681178	3.83552586	0.86871408	-0.77586125	1.54173432	2.31759557	-10.18104344	0.70904838	10.89009182	0.94637417	0.94637417	0	75754.305990039	2.0098834	2.0098834	135820.847891215	14.75303396	14.75303396	167780.961916515	22.4710706	22.4710706	196818.768829658	14.25324968	14.25324968	196100.736282183	11.81917025	11.81917025	248171.688010644	24.53191291	24.53191291	282619.55279648	13.29290632	13.29290632	294021.594225044	18.35003356
173	53	0	C172_3705000_2904000	544571.700817	2437864.032671	0.81299864	0.81299864	0	0.97741554	3.95090143	2.97348589	1.75634765	4.46787496	2.71152731	1.07351307	1.81240078	0.73888771	-0.72138639	1.11189542	1.83328181	-6.47142504	0.303782	6.77520704	0.84993684	0.84993684	0	70939.4054645733	0.85972971	0.85972971	126054.35631134	7.45409222	7.45409222	171216.536483219	17.39363069	17.39363069	188216.25027549	8.99943105	8.99943105	200176.087085175	9.04685227	9.04685227	237594.415255855	17.52794163	17.52794163	268936.221994494	7.21838142	7.21838142	278986.44768489	13.10478675
174	9	0	C173_3705000_2906000	544366.960474	2439852.854299	-0.02261576	0.65274961	0.67536537	-0.73888771	2.05586859	2.7947563	1.42573474	4.23115484	2.8054201	1.85078313	1.85078313	0	-0.7725762	0.65274961	1.42532581	-1.7424382	0.67536537	2.41780357	-0.55594771	0	0.55594771	NA	0	0	113697.5731043	4.88371101	4.88371101	172386.893231711	14.8471455	14.8471455	202153.047811182	5.66670698	5.66670698	231482.526851029	3.55578947	3.55578947	220912.244810961	12.03875678	12.03875678	308274.003707484	6.26252526	6.26252526	276535.87323509	6.47359304
175	257	0	C174_3705000_2907000	544264.57	2440847.27	0.0297362600000001	0.79034426	0.760608	0.38398527	3.46117925	3.07719398	1.07225968	5.1175697	4.04531002	2.47826196	2.47826196	0	-0.760608	0.79034426	1.55095226	-3.14895897	0.760608	3.90956697	-0.68246758	0	0.68246758	NA	0	0	112978.313074731	5.41241892	5.41241892	170816.699065157	16.14126704	16.14126704	211561.842160265	7.895308	7.895308	221914.417108053	4.83470872	4.83470872	219001.219183993	14.23537204	14.23537204	329716.400886827	8.41452034	8.41452034	274834.708848545	8.48987824
176	38	0	C175_3705000_2908000	544162.168146	2441841.688485	-0.89180929	0.90654861	1.7983579	0.12898309	2.57948319	2.4505001	2.23081932	6.12179852	3.8909792	1.29962777	2.13726315	0.83763538	1.92055557	2.99320943	1.07265386	-5.94022513	0.58966058	6.52988571	0	0.41881769	0.41881769	88156.4767976781	2.0463327	2.0463327	93382.5670176015	6.79302653	6.79302653	158308.204923742	14.41341114	14.41341114	201271.44774477	7.02550754	7.02550754	199837.913778101	8.47364325	8.47364325	201203.084290408	17.11941652	17.11941652	241616.803942218	10.62837349	10.62837349	241818.212201261	13.72517055
177	50	0	C176_3705000_2913000	543649.962328	2446813.825814	-0.84604378	0	0.84604378	0.0735269599999997	1.65274961	1.57922265	0.0804292600000003	2.90945161	2.82902235	3.93661303	6.9718926	3.03527957	0.68518526	2.80429261	2.11910735	-2.54233587	0.93943609	3.48177196	-1.52352313	0	1.52352313	92682.2940015566	0.56022234	0.56022234	105228.120487347	10.17147685	10.17147685	137772.911353583	12.26884033	12.26884033	169747.301264899	15.29841272	15.29841272	205973.035363296	9.54800667	9.54800667	221555.604669409	15.03154598	15.03154598	232978.827593224	20.67484127	20.67484127	205834.573699286	19.345268
178	499	0	C177_3705000_2914000	543547.485817	2447808.262672	-1.99885173	0	1.99885173	1.62910894	4.6550498	3.02594086	2.31766814	7.84941344	5.5317453	5.13154059	10.51970011	5.38815952	3.4259374	7.22348337	3.79754597	-8.31813685	1.43893023	9.75706708	-3.11059258	0	3.11059258	92355.8768526908	2.08866683	2.08866683	103335.519060364	27.3236439	27.3236439	140623.703481753	33.70050758	33.70050758	165491.071210543	30.93839702	30.93839702	212531.467469479	21.26929666	21.26929666	228916.056937486	29.07093008	29.07093008	227346.74367183	40.7225706	40.7225706	212335.403841113	33.92739104
179	469	0	C178_3705000_2915000	543444.992328	2448802.700814	-1.74767258	0	1.74767258	1.87599696	4.64618313	2.77018617	2.52186819	7.99468307	5.47281488	4.40034072	9.51807234	5.11773162	3.24440411	7.22584711	3.981443	-8.91740119	1.25394972	10.17135091	-3.01970233	0	3.01970233	92642.6294038739	2.30411572	2.30411572	103537.659117246	29.2785626	29.2785626	141555.376524421	35.84707202	35.84707202	157485.011255415	30.97151066	30.97151066	214456.160465376	21.65850645	21.65850645	231237.579526045	28.22365402	28.22365402	225029.945356903	45.86720814	45.86720814	212784.064785459	35.5490376
180	561.5	0	C179_3705000_2916000	543342.492328	2449797.145814	-1.12674793	0	1.12674793	3.04182397	5.35716411	2.31534014	4.36819189	10.17567954	5.80748765	2.25836798	9.56570051	7.30733253	4.89761861	8.78385237	3.88623376	-10.63869964	0.85758146	11.4962811	-3.0082923	0	3.0082923	84172.285272059	3.00007373	3.00007373	106125.906221516	30.99374106	30.99374106	145008.730997003	38.85898491	38.85898491	161714.519408249	31.09135373	31.09135373	208227.264495338	24.57424027	24.57424027	226806.92160145	30.87518416	30.87518416	228113.79204047	42.05371749	42.05371749	207212.723573278	39.32446229
181	245	0	C180_3705000_2918000	543137.45	2451786.045	0	0	0	3.25721495	3.25721495	0	2.8936778	5.23361655	2.33993875	-2.67927432	1.77086716	4.45014148	3.45014148	4.18902919	0.73888771	-5.79411577	0	5.79411577	0.03197945	0.77086716	0.73888771	74733.86217512	1.73888771	1.73888771	101023.172547584	9.70728807	9.70728807	153239.072538274	16.03569587	16.03569587	177069.856263842	12.63924308	12.63924308	186453.200142343	13.73877952	13.73877952	238247.044741988	13.28191291	13.28191291	229906.075255422	10.22980775	10.22980775	205142.618368831	17.04788205
182	10	0	C181_3705000_2919000	543034.912328	2452780.500814	0	0	0	3.16018448	3.16018448	0	2.79669636	5.10824434	2.31154798	-2.56998403	1.78233645	4.35232048	3.36500015	4.07404853	0.70904838	-5.6777046	0	5.6777046	0.08596774	0.79501612	0.70904838	74384.7433736914	1.69636871	1.69636871	101238.0132557	9.49732997	9.49732997	153223.002189908	15.58182922	15.58182922	177721.166892477	12.46790893	12.46790893	185688.787145394	13.67783789	13.67783789	238450.439599179	13.01650797	13.01650797	229230.175394165	9.9864896	9.9864896	204937.652237076	16.85885717
183	30	0	C182_3706000_2872000	548836.64	2406148.77	0	0	0	1.48208249	2.12680079	0.6447183	0	0	0	-0.68246758	0	0.68246758	0	0	0	-1.65059043	0	1.65059043	0	0	0	NA	0	0	141864.807350279	2.82394398	2.82394398	241725.266651958	2.95956619	2.95956619	221102.120103189	5.58504839	5.58504839	220283.130195837	3.48713716	3.48713716	278670.936670499	2.25365996	2.25365996	277841.492944604	5.28063324	5.28063324	285490.794991419	4.73882448
184	27	3	C183_3706000_2873000	548734.678146	2407143.113485	-0.44307438	0	0.44307438	3.08767009	5.35072873	2.26305864	-0.13593162	0.44307438	0.579006	-1.60867949	0	1.60867949	0	0	0	-2.62907918	0	2.62907918	-0.44307438	0	0.44307438	56406	0.68937539	0.68937539	140342.910327936	4.50309004	4.50309004	221162.212142907	4.41265124	4.41265124	218739.873172885	8.72460441	8.72460441	285366.541659461	8.19567607	8.19567607	263144.811371067	5.14526397	5.14526397	277984.249186909	11.09586467	11.09586467	302951.167369699	7.45400151
185	98	0	C184_3706000_2874000	548632.704658	2408137.456628	-0.44307438	0	0.44307438	3.02437686	5.29070138	2.26632452	-0.13593162	0.44307438	0.579006	-1.61540506	0	1.61540506	0	0	0	-2.56232626	0	2.56232626	-0.44307438	0	0.44307438	56406	0.69610096	0.69610096	140550.493434395	4.55097637	4.55097637	220169.187595565	4.27515576	4.27515576	217990.179714621	8.614442	8.614442	286237.290193797	8.13819084	8.13819084	263144.811371067	5.14526397	5.14526397	278235.923365632	11.03165387	11.03165387	302429.089438469	7.39958835
186	273	0	C185_3706000_2875000	548530.720817	2409131.797671	-0.85727877	0.20625722	1.06353599	2.77437247	6.14786678	3.37349431	0.5847202	1.21251158	0.62779138	-1.72734724	0	1.72734724	-0.56779328	0	0.56779328	-3.07679886	0	3.07679886	-0.22590061	0.41881769	0.6447183	56406	0.72734724	0.72734724	132994.136217463	6.0085213	6.0085213	214256.964365923	6.59753523	6.59753523	221406.503854699	9.44608193	9.44608193	300778.629815064	11.44355437	11.44355437	266995.668641954	6.78069896	6.78069896	280451.563389249	11.72595325	11.72595325	336273.254493527	8.99967287
187	101	0	C186_3706000_2876000	548428.723146	2410126.143485	0	0	0	1.43159826	3.5868911	2.15529284	0.61884368	0.61884368	0	-1.43159826	0	1.43159826	-0.61884368	0	0.61884368	-2.49477053	0	2.49477053	0	0	0	56406	0.5	0.5	131008.325690954	5.45226418	5.45226418	216770.697619353	4.36122487	4.36122487	210946.952540069	7.47348626	7.47348626	315294.263561298	7.42025105	7.42025105	268017.643442834	5.1158394	5.1158394	284238.563153959	11.1060789	11.1060789	332461.78082502	6.58556628
188	28	0	C187_3706000_2877000	548326.665475	2411120.459299	-0.94718649	0	0.94718649	-0.22453243	1.78277344	2.00730587	1.31705756	1.31705756	0	-0.60953185	0	0.60953185	-0.83406428	0	0.83406428	-1.36179799	0	1.36179799	-0.01880007	0.46419321	0.48299328	NA	0	0	117835.815618834	3.38719226	3.38719226	214076.113025667	3.44570761	3.44570761	187076.604667615	1.87181331	1.87181331	321578.758255269	5.3188947	5.3188947	285232.791284264	2.94553837	2.94553837	299679.307151438	6.08232828	6.08232828	366021.468588228	4.8893215
189	11	0	C188_3706000_2878000	548224.598146	2412114.778485	-0.71528931	0	0.71528931	-0.87947382	1.01907131	1.89854513	0.87947382	0.87947382	0	0	0	0	-0.87947382	0	0.87947382	-0.303782	0	0.303782	0.71528931	0.71528931	0	NA	0	0	103665	1.75894764	1.75894764	205752.915703831	3.02534175	3.02534175	NA	0	0	375099.601454801	3.3690164	3.3690164	249412.501624017	1.17948252	1.17948252	240000	0.303782	0.303782	495772.710490627	2.09460182
190	2	0	C189_3706000_2879000	548122.565	2413109.13	-0.45620912	1.14189102	1.59810014	1.13123644	3.74212705	2.61089061	1.91380798	2.21758998	0.303782	0	0	0	-0.89344258	0	0.89344258	-2.55900604	0	2.55900604	0.0365603200000001	0.81733023	0.78076991	96042	0.303782	0.303782	179919.530532813	7.91575089	7.91575089	198763.802047894	8.7811706	8.7811706	247617.843043705	10.04774302	10.04774302	248720.681466097	9.3359058	9.3359058	256923.090663003	8.3536953	8.3536953	292776.73196359	2.648364	2.648364	356093.470233344	7.38248411
191	1	0	C190_3706000_2881000	547918.459183	2415097.837329	-0.72256515	1.60719716	2.32976231	2.0435966	4.60390736	2.56031076	1.37071799	2.67531191	1.30459392	0.303782	0.303782	0	-1.26467502	0	1.26467502	-3.42568121	0.48299328	3.90867449	0.10021425	0.82160064	0.72138639	87446.4672233772	1.6119449	1.6119449	170903.550157699	10.44484542	10.44484542	210575.811210769	13.7301802	13.7301802	252352.917818328	18.71028532	18.71028532	235221.575032859	14.63449596	14.63449596	264833.24514678	12.1755736	12.1755736	306070.640299115	6.19734964	6.19734964	330236.318770381	10.76065952
192	9	0	C191_3706000_2882000	547816.393963	2416092.196156	0.0791484900000001	1.45086657	1.37171808	2.3373205	3.77512303	1.43780253	0.48299328	1.47959476	0.99660148	0	0	0	-0.79034426	0	0.79034426	-3.35937887	0.20625722	3.56563609	0.1994743	0.68246758	0.48299328	87475.0367370019	1.54567921	1.54567921	177727.616941438	7.81589801	7.81589801	205211.42050299	11.4000541	11.4000541	252322.567889832	17.24131462	17.24131462	211351.490750653	11.46580668	11.46580668	262741.079396379	10.70670313	10.70670313	297136.944509437	5.78572952	5.78572952	300675.656843406	8.5600625
193	14	0	C192_3706000_2883000	547714.31	2417086.555	0	0	0	0	0	0	1.66864186	1.66864186	0	-0.7026553	0	0.7026553	0	0	0	-0.96598656	0	0.96598656	-0.55594771	0	0.55594771	78511	0.303782	0.303782	137161.222651131	1.56238501	1.56238501	212442.687088146	1.09055728	1.09055728	211278.585805501	4.13258101	4.13258101	187618.702159039	2.27620586	2.27620586	367501.802025051	2.63278361	2.63278361	260050.209162983	1.26976856	1.26976856	366477.53451947	2.297544
194	15	0	C193_3706000_2884000	547612.214658	2418080.916628	-0.55379946	0.303782	0.85758146	-0.66220456	1.60443784	2.2666424	1.38868256	3.50468098	2.11599842	-0.48214638	0.85758146	1.33972784	0.62228566	1.36914204	0.74685638	-0.7558922	0.96598656	1.72187876	-0.73317887	0	0.73317887	103544.779431733	1.30280409	1.30280409	133111.877072488	6.80923438	6.80923438	193182.391125009	5.70496774	5.70496774	225224.380378715	10.04230126	10.04230126	228811.797345756	9.93393011	9.93393011	319861.059600569	8.6884447	8.6884447	286698.604401842	9.75172731	9.75172731	341977.095665532	7.09434709
195	14	0	C194_3706000_2885000	547510.11	2419075.28	-0.27610817	0.59981868	0.87592685	0.33754281	3.50320656	3.16566375	-0.606574230000001	4.10810593	4.71468016	0.43586413	1.60910572	1.17324159	1.20335596	3.24540189	2.04204593	-2.35907659	1.58068852	3.93976511	-0.68246758	0	0.68246758	105627.33013046	1.99824245	1.99824245	144528.934176148	10.93683724	10.93683724	198921.445990623	12.15289727	12.15289727	226992.521391224	14.63662826	14.63662826	234672.033365023	16.30669865	16.30669865	281929.074343449	15.96155511	15.96155511	281547.32966633	20.90762544	20.90762544	305800.365928212	15.414922
196	27	0	C195_3706000_2886000	547407.993146	2420069.648485	-0.24417982	1.24603279	1.49021261	1.62985495	6.53066242	4.90080747	-0.605330250000001	6.16412977	6.76946002	0.17983211	2.34527064	2.16543853	1.80855629	4.25573155	2.44717526	-3.84495158	2.78379267	6.62874425	-1.31413005	0	1.31413005	145545.113244206	3.42532358	3.42532358	137602.289499267	17.98534359	17.98534359	213562.435445099	20.25736818	20.25736818	223010.207717336	23.0979404	23.0979404	234852.547795327	23.65082096	23.65082096	297538.358210375	26.56811571	26.56811571	285602.156837562	28.02909211	28.02909211	307697.950168545	25.90188817
197	201.5	0	C196_3706000_2887000	547305.860817	2421064.017671	-0.50030104	0.90235818	1.40265922	0.80412315	5.85617835	5.0520552	-1.13755956	5.68790301	6.82546257	0.23804518	2.44370384	2.20565866	2.46089939	4.50830946	2.04741007	-2.77175573	3.22606757	5.9978233	-1.3429924	0	1.3429924	166940.34049246	3.04838524	3.04838524	120463.231552467	15.75517338	15.75517338	219445.575361737	17.51044297	17.51044297	215986.730135976	17.87511481	17.87511481	243052.657099549	21.22463287	21.22463287	302607.033126016	23.05222636	23.05222636	284963.643820496	27.10391669	27.10391669	299616.055126502	24.69541716
198	353	0	C197_3706000_2888000	547203.717329	2422058.390814	-0.65429667	0.82160064	1.47589731	1.04171533	8.49542816	7.45371283	-0.60039554	7.10299046	7.703386	0.60936554	3.38828454	2.778919	2.51464702	4.67015989	2.15551287	-5.15330353	3.37605445	8.52935798	-1.47971965	0	1.47971965	177063.512896309	5.31838842	5.31838842	118197.679857258	19.11640137	19.11640137	224913.085869792	23.4590794	23.4590794	214577.239686584	23.42883973	23.42883973	259389.343853058	24.86874068	24.86874068	312933.222504477	29.2848722	29.2848722	297350.851008062	33.24645905	33.24645905	302077.649807771	31.36378484
199	235.5	0	C198_3706000_2892000	546795.005474	2426035.889299	0.55594771	0.55594771	0	0.78016287	1.90390386	1.12374099	0.43220672	2.13558656	1.70337984	0.89793743	1.46573071	0.56779328	1.05078656	1.61857984	0.56779328	-3.61677928	0.66805529	4.28483457	0	0	0	199236.989665651	1.6796887	1.6796887	104977.753801131	3.83716584	3.83716584	204851.415549481	5.98497677	5.98497677	215796.672372973	5.6578581	5.6578581	275472.431363197	6.27449202	6.27449202	325465.491851873	12.4140871	12.4140871	267065.918260529	6.03702245	6.03702245	314557.962346558	3.70149695
200	208	0	C199_3706000_2893000	546692.797671	2427030.269186	0.55594771	0.55594771	0	0.49100103	1.95829474	1.46729371	1.21676858	1.21676858	0	1.55594771	1.55594771	0	0.275224	0.579006	0.303782	-3.72330566	0.67536537	4.39867103	0	0	0	207354.035257135	1.41567742	1.41567742	122264.859047064	2.23131308	2.23131308	211340.760442414	3.09104279	3.09104279	217764.691980223	4.05974636	4.05974636	354096.908891007	2.38892838	2.38892838	353425.053389558	9.37243378	9.37243378	262086.394608869	4.53313909	4.53313909	253083.105404554	4.36964213
201	27	3	C200_3706000_2895000	546488.348146	2429019.043485	0	0	0	-0.66052231	1.43057862	2.09110093	0.66052231	0.66052231	0	0	0	0	0.22817946	0.94346877	0.71528931	-0.94346877	0	0.94346877	0	0	0	126532	0.66052231	0.66052231	129581	2.70984819	2.70984819	198406.880382857	1.94704492	1.94704492	239687.558048564	3.64008529	3.64008529	267863.235820062	0.97183729	0.97183729	470400.686091735	2.42609831	2.42609831	255279.376487855	7.81294497	7.81294497	231639.38204019	5.72703309
202	91	0	C201_3706000_2896000	546386.114051	2430013.431401	0	0	0	-0.75533495	1.58068852	2.33602347	0.75533495	0.75533495	0	0.39002623	0.39002623	0	0.07836982	0.86871408	0.79034426	-1.25874031	0	1.25874031	0	0	0	126532	0.75533495	0.75533495	129581	2.84776695	2.84776695	201331.082586468	1.83354347	1.83354347	237022.518132147	3.74873424	3.74873424	250499.308194727	1.34499553	1.34499553	453510.609120431	2.86304253	2.86304253	249908.723187254	8.39919486	8.39919486	230718.808199986	5.7822443
203	306	0	C202_3706000_2902000	545772.412329	2435979.840814	1.35396512	1.35396512	0	2.0114342	6.20927915	4.19784495	2.25639436	7.33318449	5.07679013	3.64566416	4.92513566	1.2794715	-0.73317887	1.57119304	2.30437191	-10.85488007	0.73317887	11.58805894	0.95494868	0.95494868	0	75929.8369554847	2.09778139	2.09778139	139478.080758057	14.71192216	14.71192216	166677.321204997	22.48740909	22.48740909	205205.967877309	15.96175646	15.96175646	193828.430064622	12.22130452	12.22130452	250190.783476333	26.63765866	26.63765866	280273.990757182	14.88804689	14.88804689	290170.454565087	19.52303703
204	20	0	C203_3706000_2903000	545670.080817	2436974.252671	0.90654861	0.90654861	0	1.63192679	4.86061343	3.22868664	1.64989109	5.05132686	3.40143577	0.88624222	1.7549563	0.86871408	-0.62779138	1.4053106	2.03310198	-6.5080745	0.61884368	7.12691818	0.909783	0.909783	0	72691.6003324195	1.32149898	1.32149898	140550.072613517	10.32762989	10.32762989	167340.151677238	18.02005544	18.02005544	206647.05615941	9.39081975	9.39081975	192797.83757605	9.57885839	9.57885839	237761.10472712	20.47786051	20.47786051	277348.77745939	10.02301294	10.02301294	303924.105257677	13.41612769
205	5	0	C204_3706000_2904000	545567.732329	2437968.665814	0.78559652	0.78559652	0	3.20411057	3.20411057	0	-2.08882995	0	2.08882995	0.35396224	1.24725077	0.89328853	0	0	0	-2.22339905	0	2.22339905	0.27234167	0.75533495	0.48299328	NA	0	0	102140.5	1.57119304	1.57119304	159359.711862603	4.8290167	4.8290167	224852.981023317	3.34878169	3.34878169	181635.801088649	3.3990218	3.3990218	259585.15405019	10.03755888	10.03755888	288910.059916143	4.47651813	4.47651813	223570.661722669	4.37218496
206	2	0	C205_3706000_2906000	545363.01	2439957.5	-0.68601037	0.72734724	1.41335761	0.84874994	3.6176377	2.76888776	-0.480478789999999	4.57227678	5.05275557	3.18807863	3.73145612	0.54337749	-0.12499088	1.38009685	1.50508773	-2.53030692	0.760608	3.29091492	-0.8299658	0	0.8299658	NA	0	0	112458.25482169	5.4044788	5.4044788	177147.52867099	15.52393593	15.52393593	214738.176819	9.5217239	9.5217239	218834.454184253	6.96339969	6.96339969	235126.997643746	16.23522035	16.23522035	327157.364788862	10.56836621	10.56836621	269821.15404901	10.47057733
207	77	4	C206_3706000_2907000	545260.628146	2440951.923485	-0.20062743	0.7026553	0.90328273	-0.18576076	2.31862445	2.50438521	0.98952696	4.10393016	3.1144032	1.48910084	1.48910084	0	-0.90328273	0.7026553	1.60593803	-0.96945126	0.90328273	1.87273399	-0.60953185	0	0.60953185	NA	0	0	124712.687419145	3.27804459	3.27804459	173435.611809282	12.82984033	12.82984033	206914.761616174	5.42967605	5.42967605	224142.465647186	4.02000187	4.02000187	215424.049391136	12.30164923	12.30164923	328139.667704635	6.94059259	6.94059259	243310.000846026	5.58895386
208	306	0	C207_3706000_2908000	545158.232328	2441946.345814	-0.33521719	1	1.33521719	-0.36677491	1.09457844	1.46135335	1.84842842	5.15392764	3.30549922	0.30334135	1.46135335	1.158012	2.85478725	3.53725483	0.68246758	-4.95731453	0.68246758	5.63978211	0	0.579006	0.579006	101474.523917914	1.23175561	1.23175561	87003.7813746962	5.06461709	5.06461709	122919.43632947	6.61565347	6.61565347	201453.458263235	4.02998371	4.02998371	180178.682894189	6.95901488	6.95901488	200739.099674743	17.26258783	17.26258783	234426.542376621	11.24322054	11.24322054	227279.600883458	10.19871933
209	2	0	C208_3706000_2909000	545055.828146	2442940.768485	-1.14197678	0.94346877	2.08544555	-2.1255567	1.60936948	3.73492618	5.06390647	8.81864566	3.75473919	1.18609671	3.73492618	2.54882947	3.19675768	4.62955975	1.43280207	-7.07146635	0.65274961	7.72421596	-0.39002623	0.68937539	1.07940162	102396.636514197	1.4282631	1.4282631	87234.9190269653	7.28358005	7.28358005	132813.297939751	9.5348934	9.5348934	178049.227067992	6.58206578	6.58206578	187136.280177148	10.80237851	10.80237851	203043.715444693	22.07819245	22.07819245	228612.009707255	16.75747416	16.75747416	221217.052677972	15.0206428
210	151	0	C209_3706000_2914000	544543.584657	2447912.951628	-1.68036536	0	1.68036536	1.48339281	4.1882375	2.70484469	2.04205	7.24959765	5.20754765	4.56124419	9.09569931	4.53445512	3.00950069	6.62337127	3.61387058	-7.95935944	0.87234062	8.83170006	-2.78586979	0	2.78586979	91705.4298710013	1.91794461	1.91794461	103084.32298758	24.75945552	24.75945552	142856.62836625	29.82465554	29.82465554	160261.061580242	27.57593251	27.57593251	211682.183105851	19.10478534	19.10478534	224844.893498828	25.32292254	25.32292254	227411.61291477	37.94883474	37.94883474	207863.711424346	29.98943304
211	2280	15	C210_3706000_2915000	544441.101634	2448907.395343	-2.52385279	0	2.52385279	2.47400765	7.1562739	4.68226625	6.53641216	14.04942844	7.51301628	2.85285038	10.85034084	7.99749046	6.01449895	10.73800771	4.72350876	-12.92888773	2.94541953	15.87430726	-4.2327119	0.66052231	4.89323421	105617.799813067	3.79620023	3.79620023	104736.855531666	38.34241941	38.34241941	141484.65388197	46.59395845	46.59395845	160901.430179282	42.26368198	42.26368198	207265.376535286	31.73726189	31.73726189	221311.809874934	45.3058457	45.3058457	226193.123271904	59.29585269	59.29585269	211837.119401824	48.27671654
212	484	0	C211_3706000_2916000	544338.607328	2449901.845814	-1.78885301	0	1.78885301	2.13714741	4.96173435	2.82458694	2.68284114	8.29508866	5.61224752	4.50053022	9.81630612	5.3157759	3.40652664	7.5328924	4.12636576	-9.50334528	1.32210042	10.8254457	-3.18522986	0	3.18522986	93217.8651110761	2.37753435	2.37753435	103322.51901066	31.40296549	31.40296549	141658.830475925	37.87093325	37.87093325	159157.432556108	32.31911231	32.31911231	212684.454113973	23.03919406	23.03919406	232342.382401114	29.73349542	29.73349542	226989.928983585	43.80723678	43.80723678	213793.666262012	36.47646157
213	150	0	C212_3706000_2920000	543928.503145	2453879.678486	-0.56779328	0	0.56779328	1.95795622	1.95795622	0	1.46850477	2.86793836	1.39943359	-0.93587428	1.53850262	2.4743769	1.73548919	1.73548919	0	-2.87720901	0	2.87720901	0.79961491	0.79961491	0	53357	0.73888771	0.73888771	110440.151377719	5.44618493	5.44618493	140287.638069614	7.42021588	7.42021588	188382.013692965	9.60193735	9.60193735	167486.840674379	12.11284359	12.11284359	232743.674887755	9.40403557	9.40403557	194681.769063269	6.88740658	6.88740658	206148.338401318	12.895
214	238	0	C213_3707000_2868000	550240.130475	2402275.869299	-0.72138639	0	0.72138639	0.65045658	2.81520506	2.16474848	2.66415917	3.34662675	0.68246758	-0.38559339	0.303782	0.68937539	-0.5	0	0.5	-1.70763597	0.51557244	2.22320841	-0.68246758	0	0.68246758	73192.7249540377	0.99315739	0.99315739	158499.122248308	4.27447617	4.27447617	220394.359462953	4.41815065	4.41815065	256428.082857551	4.16821891	4.16821891	303925.505375487	5.96575374	5.96575374	302693.435181055	7.57243315	7.57243315	273257.57524389	4.36093451	4.36093451	327693.498862687	5.50251968
215	4	0	C214_3707000_2872000	549832.440475	2406253.229299	0	0	0	2.46710317	3.94922612	1.48212295	-0.66052231	0.7026553	1.36317761	-1.10392556	0	1.10392556	0	0	0	-0.7026553	0	0.7026553	-0.7026553	0	0.7026553	56406	0.74996044	0.74996044	141654.866357138	2.18228049	2.18228049	176482.419685453	1.52953088	1.52953088	260288.192092342	3.15460551	3.15460551	360813.372224034	4.97773908	4.97773908	234623.428876833	2.70509664	2.70509664	245123.114348334	4.05623392	4.05623392	352632.319280776	2.69889923
216	2	0	C215_3707000_2873000	549730.484183	2407247.572329	0	0	0	2.83638788	4.96933084	2.13294296	-0.5	0	0.5	-1.54137176	0	1.54137176	0	0	0	-2.47761355	0	2.47761355	0	0	0	56406	0.6447183	0.6447183	140383.260533242	4.38176032	4.38176032	220213.64263082	4.12862774	4.12862774	217541.779851344	8.21119007	8.21119007	289101.055619535	7.26358822	7.26358822	263315.265474991	4.98949617	4.98949617	278240.614176977	10.68476635	10.68476635	299711.514259509	7.03439895
217	62	0	C216_3707000_2874000	549628.523146	2408241.918485	-0.58966058	0	0.58966058	3.94225794	6.98464591	3.04238797	0.31204586	1.68218571	1.37013985	-1.76797481	0	1.76797481	-0.48299328	0	0.48299328	-3.21332551	0	3.21332551	-1.19919243	0	1.19919243	56406	0.82160064	0.82160064	149787.656657921	6.09990875	6.09990875	226139.110030884	5.32667554	5.32667554	224062.565544435	9.34326084	9.34326084	300574.469785951	11.94680018	11.94680018	291004.400583271	7.84749995	7.84749995	273408.816870718	13.09438481	13.09438481	310923.071165113	9.48699426
218	249.5	3	C217_3707000_2875000	549526.545817	2409236.267671	-0.1458031	0.60953185	0.75533495	3.6247275	6.49788372	2.87315622	0.63850955	1.23832823	0.59981868	-1.65476897	0	1.65476897	0	0	0	-3.84838578	0	3.84838578	-0.75533495	0	0.75533495	56406	0.7026553	0.7026553	164696.713469154	7.55993689	7.55993689	212675.372316105	6.39556481	6.39556481	227995.489892311	10.78416404	10.78416404	280775.066280631	12.01258713	12.01258713	270001.631564496	7.74387101	7.74387101	279129.885514461	11.3434916	11.3434916	307632.71936883	11.08033385
219	8	0	C218_3707000_2876000	549424.552329	2410230.620814	-0.16538559	0.56779328	0.73317887	2.17267309	4.44279788	2.27012479	1.4269871	1.4269871	0	-1.31900123	0	1.31900123	-0.303782	0	0.303782	-3.42262943	0	3.42262943	-0.73317887	0	0.73317887	56406	0.44307438	0.44307438	157974.543976384	7.19264053	7.19264053	211835.155893113	5.7846596	5.7846596	224287.382114491	9.22775109	9.22775109	285753.100711137	9.14817582	9.14817582	271202.441794564	6.9541743	6.9541743	279571.263792346	9.82294017	9.82294017	310801.868232127	9.23449327
220	28	0	C219_3707000_2877000	549322.513621	2411224.947785	-0.13446017	0.63640699	0.77086716	0.60122054	2.50325394	1.9020334	1.94555332	1.94555332	0	-0.60953185	0	0.60953185	-0.6447183	0	0.6447183	-2.00016122	0	2.00016122	-0.77086716	0	0.77086716	NA	0	0	162941.076349302	6.64190608	6.64190608	208857.950617611	4.1965317	4.1965317	239324.935668021	4.37225566	4.37225566	294942.645360617	7.20756068	7.20756068	279465.101355783	4.37422351	4.37422351	276093.252699275	2.96701156	2.96701156	337408.176530918	8.27229551
221	2	0	C220_3707000_2878000	549220.46	2412219.275	-0.08558259	0.79034426	0.87592685	1.52923197	3.64139762	2.11216565	1.61481456	1.61481456	0	-0.73888771	0	0.73888771	0	0	0	-2.91359119	0	2.91359119	-0.87592685	0	0.87592685	NA	0	0	170905.600157856	8.05520984	8.05520984	203351.480048835	5.09218707	5.09218707	229579.137521956	7.8330349	7.8330349	242725.091316042	9.59533692	9.59533692	274808.763822059	6.44956032	6.44956032	293510.727291832	6.24204604	6.24204604	298462.2305152	9.33479225
222	39	0	C221_3707000_2879000	549118.433146	2413213.633485	0.70160418	1.60488691	0.90328273	2.34377462	4.37539091	2.03161629	1.64776246	2.33023004	0.68246758	0	0	0	-0.68246758	0	0.68246758	-3.74918723	0	3.74918723	-0.90328273	0	0.90328273	87582.6277477243	1.31887457	1.31887457	190539.745643605	10.188131	10.188131	186024.824056187	8.88187866	8.88187866	253409.137234715	14.86017823	14.86017823	210006.984551865	12.23242667	12.23242667	252622.150806248	9.32987904	9.32987904	292851.078994785	5.38346614	5.38346614	302347.318672202	11.19673617
223	6	0	C222_3707000_2880000	549016.392329	2414207.990814	0.0341637599999998	1.67775428	1.64359052	2.50772008	5.16638784	2.65866776	1.62746225	2.3827972	0.75533495	0	0	0	-0.75533495	0	0.75533495	-4.26709781	0	4.26709781	-0.12237452	0.760608	0.88298252	87478.0113445032	1.47672134	1.47672134	190257.736467151	11.31458013	11.31458013	199417.858473879	12.74865897	12.74865897	255759.786454134	17.02859649	17.02859649	217889.937908538	14.52494321	14.52494321	251873.037980067	11.07825702	11.07825702	294058.996330995	5.83125376	5.83125376	301953.54022292	12.13844647
224	121	0	C223_3707000_2881000	548914.340817	2415202.347671	-1.20166589	1.69945257	2.90111846	3.21667573	6.57588053	3.3592048	2.29104831	4.41335081	2.1223025	-0.45557434	0.62779138	1.08336572	-1.44240164	0	1.44240164	-4.09973395	0.66805529	4.76778924	0.0946018900000001	0.84993684	0.75533495	87402.4729414483	1.74778959	1.74778959	170018.745107124	13.39276118	13.39276118	213316.786581754	16.77236167	16.77236167	252111.454628521	20.90153916	20.90153916	245802.778164354	17.91150414	17.91150414	268931.320691518	15.55219541	15.55219541	312356.518846379	8.6646216	8.6646216	324692.230782433	14.86240088
225	41	0	C224_3707000_2882000	548812.277329	2416196.710814	-0.91133795	1.66981808	2.58115603	3.71152174	5.85730345	2.14578171	1.11940027	3.19500119	2.07560092	-0.41683892	0.60953185	1.02637077	-0.87947382	0	0.87947382	-4.04462661	0.65274961	4.69737622	0.04606059	0.68246758	0.63640699	87406.4284011578	1.7332561	1.7332561	168247.286200195	9.76201236	9.76201236	214406.88971801	14.68072061	14.68072061	251891.12689641	20.67105952	20.67105952	225255.617707776	15.68176123	15.68176123	270690.03243459	14.53614835	14.53614835	311642.483283997	8.5967141	8.5967141	299721.62800939	12.71031646
226	2	0	C225_3707000_2883000	548710.203146	2417191.078485	-0.31783284	0.74996044	1.06779328	2.12594597	3.14151841	1.01557244	0	1.67171884	1.67171884	0.14603488	0.5	0.35396512	-0.74996044	0	0.74996044	-1.88665515	0.56779328	2.45444843	0	0	0	86970.8964048809	1.55410372	1.55410372	175094.79883787	6.69436329	6.69436329	209855.262635082	8.0929317	8.0929317	246152.259292145	11.97142887	11.97142887	215898.363641504	7.71928424	7.71928424	274788.192058337	7.65797921	7.65797921	314182.716132182	6.62008583	6.62008583	301901.08648435	7.46249915
227	159	0	C226_3707000_2885000	548506.015	2419179.81	-0.54981375	1.13956164	1.68937539	2.02159513	6.30538599	4.28379086	0.57617924	6.60785274	6.0316735	-0.95448851	1.76578403	2.72027254	1.23607506	3.53193534	2.29586028	-3.83981093	2.31537267	6.1551836	-0.72138639	0	0.72138639	138787.916161089	2.66792253	2.66792253	143666.989074854	17.19864618	17.19864618	218793.698717112	19.50060926	19.50060926	230963.610946729	25.85659106	25.85659106	246804.404629472	23.62770888	23.62770888	298461.593649101	25.60075984	25.60075984	292611.382356926	25.49046528	25.49046528	316327.842799219	24.71550204
228	7	0	C227_3707000_2886000	548403.902329	2420174.180814	-0.48467388	1.10930007	1.59397395	0.69602926	5.14550118	4.44947192	0.23826302	6.55681234	6.31854932	-0.37096328	2.14926455	2.52022783	1.63645015	4.06779468	2.43134453	-3.27824994	2.41762616	5.6958761	-0.81299864	0	0.81299864	133626.873120922	3.10622963	3.10622963	141192.831742682	17.04822817	17.04822817	213547.412090108	18.88361812	18.88361812	227773.494372668	23.88978307	23.88978307	237838.073087805	23.17250514	23.17250514	292836.131203005	25.42933497	25.42933497	283430.563340271	26.67553575	26.67553575	310513.059409991	24.98496851
229	66	0	C228_3707000_2887000	548301.777329	2421168.555814	-0.32544969	1.27444759	1.59989728	2.51187915	8.51152973	5.99965058	-0.898275669999999	6.82772028	7.72599595	0.0241123000000001	2.63229565	2.60818335	2.11387885	4.4787277	2.36484885	-5.88428485	3.31855718	9.20284203	-1.48795524	0	1.48795524	175517.960988472	6.38207629	6.38207629	127213.63613997	20.19077674	20.19077674	228311.277182285	26.04342308	26.04342308	232375.738163617	28.58555506	28.58555506	259869.201128724	26.91084898	26.91084898	312790.282491358	30.21167358	30.21167358	304218.802810117	35.2385508	35.2385508	304758.270697958	34.56813451
230	15	0	C229_3707000_2889000	548097.498146	2423157.308485	-0.17251668	0.68937539	0.86189207	0.61195405	4.81997957	4.20802552	-1.68689752	4.31044819	5.99734571	0.48676853	2.00817768	1.52140915	2.36169772	4.1077261	1.74602838	-2.43843427	2.70547865	5.14391292	-0.87157528	0	0.87157528	195463.040040286	2.22479456	2.22479456	114923.314848543	11.93448538	11.93448538	222805.157778104	13.66749212	13.66749212	205967.488232494	13.551045	13.551045	247428.929436338	16.42228337	16.42228337	299114.796981249	19.59157021	19.59157021	281847.196973217	23.16456389	23.16456389	298239.880472182	19.3165891
231	73	0	C230_3707000_2890000	547995.332329	2424151.685814	-0.0809682000000002	0.93460424	1.01557244	-0.20741553	8.6929342	8.90034973	-0.0976811300000007	7.06325881	7.16093994	1.92755814	4.08761358	2.16005544	1.74268526	4.18130859	2.43862333	-4.70951218	3.07697914	7.78649132	-1.14319617	0	1.14319617	157579.115160339	5.75289291	5.75289291	119864.456109953	20.93837194	20.93837194	233566.241179841	21.63905063	21.63905063	231703.782837187	25.34637861	25.34637861	256401.369463277	21.1853452	21.1853452	319342.808932686	32.15595227	32.15595227	291262.326962795	33.19949466	33.19949466	297741.693450879	30.80224129
232	369.5	0	C231_3707000_2891000	547893.153146	2425146.068485	0.92550638	0.92550638	0	-1.25853458	6.45831195	7.71684653	0.0273372899999993	5.14420016	5.11686287	2.38646827	3.65691685	1.27044858	0.90088121	3.04188264	2.14100143	-3.90920833	2.2894366	6.19864493	-0.303782	0	0.303782	159894.464801231	5.19982401	5.19982401	117942.823803442	14.29213166	14.29213166	226397.416447324	14.62451121	14.62451121	228570.558237601	18.23863036	18.23863036	257345.703018612	12.96811613	12.96811613	331083.74030054	22.01642456	22.01642456	288928.584279039	23.17318332	23.17318332	289133.054836683	16.20961789
233	3	0	C232_3707000_2892000	547790.962671	2426140.454186	0.85378228	0.85378228	0	0.2399297	4.16207067	3.92214097	-0.31984465	3.00779754	3.32764219	2.38424421	2.84843742	0.46419321	0.16041121	1.57310472	1.41269351	-3.97685762	0.8999846	4.87684222	0	0	0	192952.621100809	2.87801499	2.87801499	118352.430903669	6.9230346	6.9230346	204774.625250472	7.94419189	7.94419189	221058.369994961	10.42174326	10.42174326	277000.697289615	8.27013834	8.27013834	333266.738069795	15.92904607	15.92904607	298097.446267375	10.67659833	10.67659833	269634.353306295	8.9774775
234	207.5	0	C233_3707000_2896000	547382.083146	2430118.018485	0.55594771	0.55594771	0	-1.39804938	1.73742816	3.13547754	0.84210167	0.84210167	0	1.20869732	1.20869732	0	-0.04290223	0.82581185	0.86871408	-2.03450917	0	2.03450917	0	0	0	167081.060149042	2.91619227	2.91619227	130117.177373417	4.0993252	4.0993252	192570.420633574	2.37063573	2.37063573	236503.944390952	5.97997612	5.97997612	243511.569659732	2.13693709	2.13693709	410203.925638416	3.43177251	3.43177251	254908.276180115	10.38591278	10.38591278	254512.111351878	9.88702463
235	14	0	C234_3707000_2897000	547279.832329	2431112.415814	0	0	0	-0.70904838	1.49992088	2.20896926	1.01283038	1.01283038	0	0.80860374	0.80860374	0	-0.06749286	0.68246758	0.74996044	-1.79485332	0	1.79485332	0	0	0	126532	0.70904838	0.70904838	145823.966872067	3.99164714	3.99164714	189533.209031139	1.35752444	1.35752444	245602.583639996	3.45808878	3.45808878	253930.323433377	1.20904838	1.20904838	486563.215665083	1.70904838	1.70904838	238915.412361951	6.44876346	6.44876346	281096.398397844	4.2600342
236	31	0	C235_3707000_2899000	547075.295474	2433101.219299	0	0	0	-1.03114488	0	1.03114488	1.25446015	1.25446015	0	1.34553824	1.34553824	0	0	1.03114488	1.03114488	-1.56885351	0	1.56885351	0	0	0	96042.5	1.03114488	1.03114488	168743.462987203	3.98669572	3.98669572	128156.002379163	1.99334786	1.99334786	224724.184064066	3.02449274	3.02449274	178500	1.03114488	1.03114488	189499.847499999	2.06228976	2.06228976	286485.5230932	2.28560503	2.28560503	415737.379663727	3.54006518
237	548.5	5	C236_3707000_2900000	546973.027671	2434095.629186	2.12681369	2.12681369	0	1.21457581	3.82213981	2.607564	5.29696288	8.57212866	3.27516578	1.37921055	2.92135529	1.54214474	0.696218	3.52996786	2.83374986	-11.54029668	1.41298658	12.95328326	-0.53244477	0.85758146	1.39002623	90130.5793280639	5.71282763	5.71282763	142468.575248981	13.95646893	13.95646893	160818.316274574	18.73285868	18.73285868	196310.631036873	13.22527938	13.22527938	196717.795013161	12.10742551	12.10742551	252092.136846365	23.64798324	23.64798324	269698.650193694	18.90341628	18.90341628	299366.224038611	18.98668253
238	28	0	C237_3707000_2903000	546666.101512	2437078.868143	0.92550638	0.92550638	0	3.33082874	6.51666573	3.18583699	0.39385221	6.10835547	5.71450326	3.24992101	4.74992101	1.5	-1.61884368	1.39220192	3.0110456	-8.10473011	0.61884368	8.72357379	0.90654861	0.90654861	0	82090.227856118	1.81494464	1.81494464	139608.083210347	11.95584314	11.95584314	166915.406315467	18.36459377	18.36459377	213625.35021015	13.48324186	13.48324186	188996.863745259	11.13532922	11.13532922	246327.036233499	24.3168434	24.3168434	284442.064844697	14.49544864	14.49544864	295668.48512569	15.5425003
239	151	0	C238_3707000_2904000	546563.763146	2438073.283485	0.80860374	0.80860374	0	3.36975881	3.36975881	0	-3.20278263	0	3.20278263	1.48781393	2.39759693	0.909783	0	0	0	-3.0908125	0	3.0908125	0.78076991	0.78076991	0	NA	0	0	116359.255021489	2.00723371	2.00723371	157068.970530682	4.69816294	4.69816294	227399.642968846	4.50400793	4.50400793	178599.953065589	4.15135027	4.15135027	267311.737566236	10.72338473	10.72338473	281506.411493364	4.8418584	4.8418584	248099.998558043	5.24635531
240	1	0	C239_3707000_2905000	546461.412671	2439067.704186	-0.27571755	0.9436257	1.21934325	2.28556931	3.63591128	1.35034197	-1.70360001	2.46167291	4.16527292	1.36526786	2.14112911	0.77586125	-0.24851679	0.88393298	1.13244977	-1.38889987	0.68937539	2.07827526	-0.26028881	0.51557244	0.77586125	NA	0	0	108630.77761339	3.03851216	3.03851216	178461.372024941	11.22420315	11.22420315	225675.519526229	7.17005287	7.17005287	209360.812452662	6.40763444	6.40763444	231109.026108809	15.36016205	15.36016205	332649.533959172	8.00622536	8.00622536	256040.61951803	6.96612998
241	8	0	C240_3707000_2906000	546359.053146	2440062.133485	0.88199364	3.03559291	2.15359927	3.47681104	6.98417086	3.50735982	-0.34571457	8.63394327	8.97965784	3.82002529	7.51521714	3.69519185	-0.9998943	2.65698222	3.65687652	-5.47052679	0.80860374	6.27913053	-1.30870666	0	1.30870666	106714	0.579006	0.579006	109798.606358719	5.71405709	5.71405709	184576.242561306	13.9373435	13.9373435	200760.672169404	15.43801505	15.43801505	213762.00406251	14.10158385	14.10158385	239195.61660947	22.64317954	22.64317954	275831.759365965	23.28124414	23.28124414	251869.628934862	25.45839688
242	238	3	C241_3707000_2907000	546256.677329	2441056.560814	-0.32463463	0.67536537	1	1.22831559	1.22831559	0	-0.91852402	1	1.91852402	0	0	0	-0.32463463	0.67536537	1	1	1	0	-0.66052231	0	0.66052231	NA	0	0	NA	0	0	132696.125856378	3.01462147	3.01462147	263636.932252027	1.89771273	1.89771273	195738.820210568	1.34856319	1.34856319	211267.116406485	8.42060461	8.42060461	377903.055684189	4.51449749	4.51449749	330000	0.78076991
243	50	2	C242_3707000_2908000	546154.290817	2442050.987671	-1.8764706	0.93159826	2.80806886	-2.86230924	1.82461989	4.68692913	7.11983877	11.19114053	4.07130176	1.36625709	4.68692913	3.32067204	3.48579242	5.30427346	1.81848104	-8.10548833	0.61884368	8.72433201	-0.59981868	0.760608	1.36042668	102647.030661998	1.56475128	1.56475128	88087.3105201771	8.48280387	8.48280387	134493.597215877	12.0018084	12.0018084	165530.1161304	8.30421888	8.30421888	187396.597767573	13.6309242	13.6309242	204135.487921415	25.17736235	25.17736235	226978.383139177	20.47334942	20.47334942	218460.235976509	18.09526459
244	28	0	C243_3707000_2914000	545539.685817	2448017.627672	-2.00402912	0	2.00402912	0.63653168	4.21328674	3.57675506	3.62842201	9.20410429	5.57568228	3.07398954	8.98566424	5.9116747	3.01188207	6.65565693	3.64377486	-8.48777267	2.12131005	10.60908272	-1.41367513	0.69610096	2.10977609	104144.118687937	1.95615313	1.95615313	105348.435218359	25.59363707	25.59363707	140092.698246745	29.58175026	29.58175026	162229.792421051	31.50785925	31.50785925	197222.091515619	22.38280569	22.38280569	212128.486235968	33.80029608	33.80029608	222540.934986993	41.10589051	41.10589051	210077.643585454	35.08912022
245	2225	2	C244_3707000_2915000	545437.207328	2449012.080814	-4.07608495	0	4.07608495	0.700027110000001	7.94327535	7.24324824	7.91194861	16.75841365	8.84646504	4.17209217	13.2768928	9.10480063	7.0524569	12.7060849	5.653628	-14.52770292	2.99012849	17.51783141	-3.54805976	0.74447973	4.29253949	100798.91563508	4.17315572	4.17315572	102765.185226705	41.5621153	41.5621153	139991.345210966	49.90903811	49.90903811	160848.475596045	44.13065304	44.13065304	203840.663844577	37.71932154	37.71932154	218956.721005991	52.4127081	52.4127081	225234.977088418	63.40798671	63.40798671	213859.038120179	55.23802344
246	328	0	C245_3707000_2916000	545334.72	2450006.535	-2.18150405	0	2.18150405	1.7647527	5.71134919	3.94659649	4.28472081	10.70264175	6.41792094	2.84908577	9.62302011	6.77393434	4.63130618	8.97573998	4.3444338	-10.87331097	2.23720742	13.11051839	-2.70328063	0.579006	3.28228663	99512.7793936824	2.83617467	2.83617467	103744.216669022	34.86185163	34.86185163	142573.074402082	39.76983288	39.76983288	161060.654302534	38.77469742	38.77469742	207557.897730993	27.86104688	27.86104688	216251.525968762	38.86152438	38.86152438	223335.452918471	53.08621738	53.08621738	210169.43991141	40.17417803
247	193	0	C246_3707000_2917000	545232.223145	2451000.993486	0	0	0	1.21913206	1.97446701	0.75533495	0.15551627	4.05807264	3.90255637	4.11048858	7.41322627	3.30273769	0.53673284	3.33940217	2.80266933	-6.12168843	0.75533495	6.87702338	-1.26504812	0.59981868	1.8648668	93695.3941435225	1.55671834	1.55671834	104197.043534703	22.13580491	22.13580491	145698.541557844	21.3098961	21.3098961	168495.729442313	21.89199252	21.89199252	208710.925320642	16.90830211	16.90830211	230905.437394751	17.3992282	17.3992282	231324.547537973	29.19312036	29.19312036	204642.379140898	24.55497433
248	43	0	C247_3707000_2919000	545027.183145	2452989.918486	-0.56779328	0	0.56779328	1.97694004	1.97694004	0	1.60969191	3.153828	1.54413609	-0.6223156	2.22576255	2.84807815	1.97573753	1.97573753	0	-3.70763502	0	3.70763502	0.93460424	0.93460424	0	53357	0.87234062	0.87234062	113781.080033154	7.81111977	7.81111977	141669.914368084	8.0786027	8.0786027	189846.19053804	10.93370502	10.93370502	170210.433118626	13.60758346	13.60758346	229134.265886858	9.05671208	9.05671208	194132.966347694	7.07625473	7.07625473	205490.40679688	14.17474834
249	461	1	C248_3707000_2920000	544924.648145	2453984.388486	-0.62779138	0	0.62779138	1.26419837	1.26419837	0	1.06079745	1.92584359	0.86504614	-0.41607915	1.50976444	1.92584359	1.28112529	1.28112529	0	-2.15448274	0	2.15448274	0.86504614	0.86504614	0	53357	0.6447183	0.6447183	101671.158845576	4.76710463	4.76710463	140738.546666268	5.30241604	5.30241604	194592.105002181	8.36374523	8.36374523	162707.765676247	10.39329617	10.39329617	237346.534201155	7.14101013	7.14101013	197217.448212857	6.94661851	6.94661851	186747.426916119	9.82180184
250	479	0	C249_3708000_2868000	551235.9	2402380.29	-0.87947382	0	0.87947382	1.57637637	4.98864397	3.4122676	2.6860125	4.28052703	1.59451453	-0.44251797	0.41881769	0.86133566	-0.78076991	0	0.78076991	-2.15962717	0.55594771	2.71557488	-0.86133566	0	0.86133566	74360.984568755	1.28015335	1.28015335	160080.027426581	5.37570354	5.37570354	222322.019982098	5.77413291	5.77413291	263050.859047959	5.08452374	5.08452374	323072.341524804	10.70942299	10.70942299	303924.282364434	9.87406691	9.87406691	275269.695668127	7.47508083	7.47508083	343833.616962433	8.02507716
251	24	0	C250_3708000_2869000	551134.003146	2403374.633485	-0.88988897	0	0.88988897	2.09865305	5.61527863	3.51662558	2.65607929	4.37766961	1.72159032	-1.2669517	0	1.2669517	-0.79501612	0	0.79501612	-1.80287555	0	1.80287555	-0.91298658	0	0.91298658	56406	0.91298658	0.91298658	164048.25468362	5.09188423	5.09188423	248464.696139527	4.21436776	4.21436776	251616.941869067	3.21167715	3.21167715	348979.417986036	9.17491409	9.17491409	313790.469536825	7.85407662	7.85407662	239606.295122671	6.76053458	6.76053458	342328.362311298	7.26460794
252	97	0	C251_3708000_2870000	551032.093146	2404368.978485	-0.75533495	0	0.75533495	1.93499391	5.18429836	3.24930445	2.24652775	4.03687201	1.79034426	-0.8999846	0	0.8999846	-0.77086716	0	0.77086716	-1.75533495	0	1.75533495	-1	0	1	56406	0.8999846	0.8999846	172064.075691042	4.03763184	4.03763184	249418.910066253	3.2351004	3.2351004	264787.517561131	2.56133309	2.56133309	364618.822905661	7.58143468	7.58143468	317612.88951546	6.21985196	6.21985196	230564.283244408	5.99060851	5.99060851	342623.684627423	5.70051986
253	30	0	C252_3708000_2871000	550930.172329	2405363.325814	-0.66805529	0	0.66805529	2.42558767	5.89098113	3.46539346	1.98670851	3.71485776	1.72814925	-1.36549371	0	1.36549371	-0.80414328	0	0.80414328	-1.8783859	0	1.8783859	-0.90654861	0	0.90654861	56406	0.92241933	0.92241933	160360.358411687	5.0389567	5.0389567	243908.323135801	4.03761294	4.03761294	244519.210831561	3.83288738	3.83288738	343050.538387642	8.9213404	8.9213404	305181.914244896	7.08556404	7.08556404	241723.172391392	6.79947279	6.79947279	327314.517973931	7.57162098
254	79	0	C253_3708000_2872000	550828.24	2406357.675	0	0	0	3.11827895	6.18255274	3.06427379	-0.18519365	1.34545537	1.53064902	-1.58762993	0	1.58762993	-0.63640699	0	0.63640699	-1.84149815	0	1.84149815	-0.70904838	0	0.70904838	56406	0.87234062	0.87234062	154047.871330107	5.73925695	5.73925695	216393.012087377	3.62028337	3.62028337	231244.7596456	5.87314292	5.87314292	332980.238945018	9.88779757	9.88779757	296179.969029195	7.6047588	7.6047588	264614.933198759	9.88090781	9.88090781	317804.447405278	7.78707085
255	2	0	C254_3708000_2874000	550624.335817	2408346.372671	0	0	0	3.2975493	5.64135328	2.34380398	-0.66805529	0.35396512	1.02202041	-1.61500658	0	1.61500658	0	0	0	-2.61438471	0	2.61438471	-0.35396512	0	0.35396512	56406	0.74996044	0.74996044	140558.228237224	4.33354617	4.33354617	216166.685911043	3.86917605	3.86917605	222039.644744652	8.07944225	8.07944225	298550.02437948	7.66167131	7.66167131	260825.461604176	4.99672256	4.99672256	276538.531782387	10.47702913	10.47702913	304304.358422582	7.44101665
256	2	0	C255_3708000_2878000	550216.32	2412323.76	0.39320884	1.32177467	0.92856583	2.71105016	5.39697743	2.68592727	1.74589606	2.21008927	0.46419321	-0.79961491	0	0.79961491	-0.46419321	0	0.46419321	-4.28244909	0	4.28244909	-0.92856583	0	0.92856583	90648.7670896713	0.67045043	0.67045043	179447.967663984	12.25206143	12.25206143	205337.536919866	9.13891061	9.13891061	237732.939741289	15.96006883	15.96006883	226926.69798847	13.61839824	13.61839824	260753.534183074	11.36836457	11.36836457	295282.674469363	11.30992252	11.30992252	299108.406722882	13.26038258
257	74	0	C256_3708000_2879000	550114.298146	2413318.123485	0.62769922	1.62769922	1	3.02237796	5.45575769	2.43337973	1.86504614	2.5611471	0.69610096	-0.6447183	0	0.6447183	-0.69610096	0	0.69610096	-4.06459287	0	4.06459287	-1	0	1	87558.2185734851	1.34885057	1.34885057	182146.537618487	13.25831233	13.25831233	199188.151361322	11.15683141	11.15683141	251501.326845516	17.94678054	17.94678054	219087.816374768	15.52294847	15.52294847	255876.842783417	11.42153797	11.42153797	298237.453124332	8.79026178	8.79026178	300729.050872787	14.0388938
258	315.5	0	C257_3708000_2880000	550012.265	2414312.485	-0.58453982	1.82581185	2.41035167	2.89340473	6.17560097	3.28219624	1.74892849	3.1047082	1.35577971	0.21256047	0.41881769	0.20625722	-0.82581185	0	0.82581185	-4.42723381	0.52996786	4.95720167	-0.4016304	0.52996786	0.93159826	87393.0282692997	1.62995513	1.62995513	182054.660995523	13.33320685	13.33320685	214417.484953266	15.12289944	15.12289944	253858.289306471	21.00123692	21.00123692	226126.434480261	17.49736933	17.49736933	268463.538365812	12.94775521	12.94775521	312153.050020466	7.51901026	7.51901026	305156.854082382	15.7450554
259	173	0	C258_3708000_2881000	549910.218146	2415306.848485	-0.89441754	1.78953113	2.68394867	3.8637032	6.68707924	2.82337604	1.97075788	4.10811177	2.13735389	-0.48118248	0.62779138	1.10897386	-0.88298252	0	0.88298252	-4.27121539	0.67536537	4.94658076	-0.24520536	0.56779328	0.81299864	87366.4420830377	1.74802866	1.74802866	177262.889423902	13.20147945	13.20147945	213250.68001152	15.99135842	15.99135842	251796.32969303	21.35076299	21.35076299	232591.480797488	17.34611052	17.34611052	270742.701368719	15.11294842	15.11294842	312681.890650878	8.62728329	8.62728329	306349.474747512	15.0797961
260	315	0	C259_3708000_2882000	549808.16	2416301.215	-1.18669512	1.7959399	2.98263502	4.7802565	8.20850887	3.42825237	1.88220894	4.28007648	2.39786754	-0.63753172	0.73317887	1.37071059	-0.93460424	0	0.93460424	-5.77998196	0.760608	6.54058996	-0.01107273	0.73888771	0.74996044	152408.473767117	3.20982277	3.20982277	172723.174660697	14.09532468	14.09532468	219643.456729751	19.71429144	19.71429144	247619.671512809	25.49665862	25.49665862	249839.466910349	21.11287221	21.11287221	291576.509541574	18.92751127	18.92751127	342748.467918966	12.26716779	12.26716779	316319.315511453	18.6794754
261	35	0	C260_3708000_2883000	549706.092329	2417295.585814	0.0132517900000002	1.54398214	1.53073035	4.42625257	6.54635286	2.12010029	0.69610096	3.07418411	2.37808315	-0.66752691	0.74996044	1.41748735	-0.87592685	0	0.87592685	-5.358647	0.78076991	6.13941691	0	0	0	154081.888243544	3.33000519	3.33000519	163713.577786162	11.02846218	11.02846218	224816.598486973	15.77439231	15.77439231	246852.155085435	22.76723469	22.76723469	257042.643641078	16.55194399	16.55194399	301312.856727114	16.62999617	16.62999617	339638.77576511	12.6303307	12.6303307	314590.644208758	16.76398205
262	14	0	C261_3708000_2884000	549604.013146	2418289.958485	-0.57834604	1.59594383	2.17428987	3.21066893	7.75958186	4.54891293	1.03859153	6.9207097	5.88211817	-0.983282	1.60087175	2.58415375	0.50394081	2.72534432	2.22140351	-5.94286036	2.31892526	8.26178562	-1.02834954	0	1.02834954	154006.534581518	4.38976863	4.38976863	146032.709018959	17.85884139	17.85884139	220236.132334734	23.28939083	23.28939083	240191.761367976	32.38600981	32.38600981	251277.158416185	28.28147189	28.28147189	300284.207255784	29.27638109	29.27638109	303437.196367833	26.76369316	26.76369316	318534.571940627	27.07315558
263	6	0	C262_3708000_2885000	549501.917329	2419284.330814	-1.5403047	0	1.5403047	1.79867738	4.4720541	2.67337672	-0.80915304	3.40911907	4.21827211	-0.73439825	1.36880412	2.10320237	0.90559867	2.04001479	1.13441612	-1.97341642	1.57039672	3.54381314	-0.20625722	0	0.20625722	176745.999497297	2.9161778	2.9161778	119691.107829109	8.72837537	8.72837537	232097.729496378	12.00116938	12.00116938	229881.477198055	10.76453514	10.76453514	281875.189298196	13.7304599	13.7304599	333707.712466845	12.521406	12.521406	328342.386475629	10.90286441	10.90286441	314894.095907918	13.35366893
264	22	0	C263_3708000_2886000	549399.810817	2420278.702671	-1.13982242	0.579006	1.71882842	2.88284595	6.44187023	3.55902428	-0.0215236599999997	5.7824162	5.80393986	-0.81994711	1.59826201	2.41820912	1.30766185	3.31361516	2.00595331	-4.63200806	2.13786012	6.76986818	-0.60953185	0	0.60953185	163333.626536519	4.19382248	4.19382248	135723.324872223	13.23572461	13.23572461	227599.393211321	19.222011	19.222011	235801.824028156	19.46207086	19.46207086	261417.244769613	21.90706457	21.90706457	313438.144542426	20.72827115	20.72827115	307501.822668543	22.26485728	22.26485728	315171.232813261	20.56318552
265	9	0	C264_3708000_2887000	549297.693146	2421273.083485	-0.25574565	1.32008367	1.57582932	3.37017345	8.68377728	5.31360383	-0.74871053	6.68778572	7.43649625	-0.38364071	2.26472536	2.64836607	1.87542815	4.28517719	2.40974904	-6.49802922	3.18950095	9.68753017	-1.37071059	0	1.37071059	177064.687559094	5.93384452	5.93384452	134754.478749298	18.50850673	18.50850673	221612.425586697	25.50772486	25.50772486	229919.499931025	28.18759709	28.18759709	255095.122352141	27.19647303	27.19647303	309807.535924104	30.55489017	30.55489017	302195.103584933	33.48263954	33.48263954	307857.451008859	32.22523934
266	101	0	C265_3708000_2888000	549195.567329	2422267.465814	-0.06038421	0.48299328	0.54337749	0.6244803	3.98682712	3.36234682	-0.458480890000001	5.32958577	5.78806666	-0.80220634	1.31295908	2.11516542	2.99402664	4.6143367	1.62031006	-4.5389145	2.27085071	6.80976521	-1.08937852	0	1.08937852	151104.57579625	3.88171161	3.88171161	113729.07091967	13.90576099	13.90576099	240075.804512337	17.30208313	17.30208313	238888.116827487	17.66318403	17.66318403	248116.318455173	19.06509949	19.06509949	296660.086550154	23.91288335	23.91288335	282031.754751334	22.75834554	22.75834554	304308.964654594	24.65071849
267	158	0	C266_3708000_2890000	548991.273146	2424256.233485	0.42678972	0.909783	0.48299328	-0.95053258	6.60936464	7.55989722	-0.0247065500000003	5.69658103	5.72128758	1.54230877	3.35117583	1.80886706	1.92745887	4.02667019	2.09921132	-4.93842369	2.18142607	7.11984976	-0.78076991	0	0.78076991	150590.634306522	6.51779964	6.51779964	117919.529500705	15.26298785	15.26298785	237299.391752528	17.69951201	17.69951201	245685.204266595	22.80916618	22.80916618	245809.654282522	18.77765985	18.77765985	316375.320930694	26.38550566	26.38550566	290550.677452522	26.72675863	26.72675863	294618.507313835	24.9938976
268	641	1	C267_3708000_2891000	548889.102329	2425250.620814	1	1	0	-0.26753274	8.78122292	9.04875566	1.39977173	7.30665296	5.90688123	1.11419452	3.8905078	2.77631328	1.21372803	3.52417682	2.31044879	-5.8329832	2.77389136	8.60687456	-0.54337749	0	0.54337749	156264.706865937	6.27280536	6.27280536	116688.835923018	20.41068868	20.41068868	224786.66807209	19.40568398	19.40568398	240699.267106361	24.55169114	24.55169114	258066.527608007	18.84550723	18.84550723	314853.223744827	29.59923601	29.59923601	298512.54062684	33.62583269	33.62583269	293279.601883977	23.23696728
269	43	0	C268_3708000_2892000	548786.917329	2426245.010814	0.94053898	0.94053898	0	-0.437632350000001	9.09191252	9.52954487	1.28137406	7.66171405	6.38033999	1.04324677	4.14302669	3.09977992	1.1378541	3.56110257	2.42324847	-5.7594667	2.8825435	8.6420102	-0.35396512	0	0.35396512	151651.338360866	6.85828905	6.85828905	118799.729060448	21.60350523	21.60350523	220699.446212967	20.13351318	20.13351318	240880.738275433	26.13275535	26.13275535	257201.971349769	19.14846557	19.14846557	312623.760978446	29.76779185	29.76779185	299169.499604922	36.99426911	36.99426911	292615.162305777	25.51931153
270	23	0	C269_3708000_2893000	548684.72	2427239.4	1.34635711	1.34635711	0	-1.76591485	7.18373392	8.94964877	0.53458879	6.05242408	5.51783529	1.46436891	3.55086769	2.08649878	0.42727644	2.76858779	2.34131135	-3.91041836	2.46333016	6.37374852	0	0	0	150435.030617654	6.58241384	6.58241384	120985.172252944	16.73680626	16.73680626	212792.698285501	13.73900688	13.73900688	228326.269705877	19.1166858	19.1166858	249190.581898346	13.38165375	13.38165375	326337.192387194	21.60527535	21.60527535	293946.000614943	28.1801717	28.1801717	289569.037966237	17.26085263
271	83	0	C270_3708000_2894000	548582.513146	2428233.793485	1.99015043	1.99015043	0	-1.65733457	6.89601199	8.55334656	1.22672555	7.23831144	6.01158589	2.75732148	3.95651391	1.19919243	1.6001971	3.82132539	2.22112829	-5.85941536	2.29016274	8.1495781	-1.2374021	0	1.2374021	135981.500288555	9.42093298	9.42093298	124742.321990822	16.51351427	16.51351427	199918.551779186	11.41428219	11.41428219	228426.838740502	17.8302955	17.8302955	238922.548263365	12.78790481	12.78790481	341297.821021689	21.46520178	21.46520178	285277.551012982	25.51797373	25.51797373	262651.086761035	18.5767978
272	223	0	C271_3708000_2895000	548480.292329	2429228.190814	1.81599083	1.81599083	0	-0.77968661	4.76428553	5.54397214	2.40322778	4.79830001	2.39507223	2.14502906	2.14502906	0	0.49595442	1.79973642	1.303782	-5.58478923	1.11940027	6.7041895	-0.96598656	0	0.96598656	141772.6180992	7.20431851	7.20431851	132704.025058621	9.75634999	9.75634999	203291.956813554	7.02293313	7.02293313	235927.62677032	12.16802233	12.16802233	239907.380591437	6.39613329	6.39613329	359708.097670352	13.00255804	13.00255804	287373.523045977	18.81195904	18.81195904	256388.100612573	14.32782804
273	15	0	C272_3708000_2896000	548378.060817	2430222.592671	0.99037211	0.99037211	0	-0.58036119	3.02547534	3.60583653	0.56855862	1.22630574	0.65774712	1.34545537	1.34545537	0	-0.26886208	0.62779138	0.89665346	-2.79140508	0.46419321	3.25559829	0	0	0	161938.284667877	3.68285881	3.68285881	131749.525554925	5.09598689	5.09598689	210275.895075106	2.93744265	2.93744265	236044.229112994	6.92807876	6.92807876	242963.940759645	2.28460886	2.28460886	393141.320229031	4.97922864	4.97922864	278719.999402416	10.59445677	10.59445677	260406.229052516	9.45525124
274	2	0	C273_3708000_2897000	548275.817329	2431216.995814	0	0	0	-0.72734724	1.53156806	2.2589153	1.30635324	1.30635324	0	0.86133566	0.86133566	0	-0.25021159	0.51557244	0.76578403	-1.9559141	0	1.9559141	0	0	0	126532	0.72734724	0.72734724	154743.525693866	4.91116242	4.91116242	171713.290789258	1.92379603	1.92379603	242786.278506544	3.89989458	3.89989458	252259.081095331	1.27655636	1.27655636	480883.296173906	1.81410222	1.81410222	248220.172792123	6.31401427	6.31401427	321185.199347581	4.22259475
275	38	0	C274_3708000_2898000	548173.563146	2432211.398485	0.51557244	0.51557244	0	-0.32571039	1.14064735	1.46635774	3.84471414	5.40417918	1.55946504	2.24875131	2.24875131	0	1.03114488	2.49750262	1.46635774	-6.64206757	1.18362773	7.8256953	-1.24370535	0.20625722	1.44996257	92984.9648847382	4.61552048	4.61552048	146939.143204268	11.9930643	11.9930643	151009.055062033	6.3181803	6.3181803	209880.447291329	6.49771109	6.49771109	196988.695231669	6.84304081	6.84304081	257331.820455527	11.53836002	11.53836002	270640.979783121	12.75004471	12.75004471	314955.45847777	10.82675833
276	240	5	C275_3708000_2899000	548071.30362	2433205.812785	3.22255524	3.22255524	0	0.32607936	4.16214598	3.83606662	7.98916494	11.37487207	3.38570713	1.73946444	3.71942678	1.97996234	1.46635774	3.76656378	2.30020604	-12.99894301	2.09402554	15.09296855	-2.6108086	0.80414328	3.41495188	102697.175194142	8.17494902	8.17494902	148048.193995696	15.46913259	15.46913259	154292.603712263	14.2215155	14.2215155	204503.363224912	14.4386626	14.4386626	205110.035175289	13.7832146	13.7832146	267150.255846054	25.76525288	25.76525288	280393.743841296	22.13916523	22.13916523	287813.513333257	19.50925251
277	417	0	C276_3708000_2900000	547969.039526	2434200.225701	1.46586612	1.46586612	0	0.78859899	2.61457215	1.82597316	3.43579695	5.35958025	1.9237833	1.13615134	2.49016292	1.35401158	0	2.45376454	2.45376454	-8.94319404	1	9.94319404	0.81299864	0.81299864	0	86768.2516673414	2.99985956	2.99985956	150963.714766468	11.10674633	11.10674633	151323.688766563	11.01168589	11.01168589	200812.039430827	8.88393635	8.88393635	188556.843197098	7.3063654	7.3063654	246758.202205377	17.54730515	17.54730515	281523.163484773	10.45763341	10.45763341	333620.162955017	12.67601813
278	8	0	C277_3708000_2902000	547764.447329	2436189.060814	0.579006	0.579006	0	1.19610096	1.19610096	0	-0.5	0	0.5	-0.69610096	0	0.69610096	0	0	0	-1.079006	0	1.079006	0.5	0.5	0	NA	0	0	102140.5	1.158012	1.158012	151852.849508687	2.579006	2.579006	134470.749582486	1.079006	1.079006	200549.195738028	1.658012	1.658012	247481.308637628	4.737018	4.737018	230000	0.579006	0.579006	229587.867303861	1.579006
279	14	0	C278_3708000_2905000	547457.447329	2439172.325814	-1.27250968	0	1.27250968	2.18999139	2.18999139	0	-1.17739374	0.62779138	1.80518512	1.13963857	1.68301606	0.54337749	0.01692692	0.6447183	0.62779138	-0.01692692	0.62779138	0.6447183	-0.89665346	0	0.89665346	NA	0	0	103665	0.6447183	0.6447183	227666.59169564	2.04595246	2.04595246	245763.216399205	4.1706753	4.1706753	206195.253820753	3.42028376	3.42028376	264702.736304851	8.40649438	8.40649438	343536.523637679	6.85696573	6.85696573	260790.552791731	3.88779658
280	42	0	C279_3708000_2906000	547355.09	2440166.755	1.34752676	3.64264986	2.2951231	3.67612942	7.10181103	3.42568161	2.06072879	11.4273329	9.36660411	4.51899076	8.7272649	4.20827414	-0.18383145	4.22556751	4.40939896	-8.67905032	0.77086716	9.44991748	-2.72338769	0	2.72338769	109085.774979996	1.13917534	1.13917534	107590.279487966	6.20102724	6.20102724	186291.189568744	12.9551763	12.9551763	197643.696966346	18.48471339	18.48471339	212487.65863022	19.13956612	19.13956612	243821.975232345	24.71192877	24.71192877	266707.203782471	29.4820294	29.4820294	250885.176725508	31.6784219
281	6	0	C280_3708000_2907000	547252.722329	2441161.185814	-1.09910248	1.03114488	2.13024736	3.41536056	4.44650544	1.03114488	-0.59632633	3.511526	4.10785233	2.42058656	4.37981832	1.95923176	-1.71861946	0.92764361	2.64626307	-1.45984035	0.89328853	2.35312888	-0.85378228	0	0.85378228	106714	0.51557244	0.51557244	114846.426592126	2.47436093	2.47436093	216248.504166509	3.08687222	3.08687222	220110.238385652	8.1170611	8.1170611	211467.739478049	6.88244365	6.88244365	264481.937228677	12.1950863	12.1950863	296996.154888002	13.56786135	13.56786135	262291.868402348	10.36769084
282	80	0	C281_3708000_2909000	547047.945474	2443150.054299	-1.15066128	1.913718	3.06437928	-3.1099872	3.07190561	6.18189281	7.65197311	12.96665845	5.31468534	1.39734503	5.40184035	4.00449532	3.72507404	6.30622576	2.58115172	-9.44603914	0	9.44603914	-0.760608	0.86133566	1.62194366	102998.708258314	1.75462419	1.75462419	89330.6245946607	10.69943634	10.69943634	131675.66663753	15.18114862	15.18114862	153997.812909004	11.03150853	11.03150853	188478.087284642	18.02266567	18.02266567	202590.576149258	26.60783423	26.60783423	226477.463221729	24.58928039	24.58928039	221152.556319766	22.02163252
283	70	0	C282_3708000_2910000	546945.540817	2444144.492672	-1.7367807	2.55989269	4.29667339	-1.71230651	8.47707439	10.1893809	11.34770549	19.32435212	7.97664663	6.09708826	13.26085651	7.16376825	7.21553265	12.51675847	5.30122582	-14.54928641	0.96598656	15.51527297	-0.95416303	1.75062196	2.70478499	114848.241261633	2.81655745	2.81655745	103591.130602019	16.87162699	16.87162699	126102.999212937	19.83278934	19.83278934	162959.817271537	20.55542918	20.55542918	191283.328295621	29.84554657	29.84554657	207385.81598061	36.47828746	36.47828746	224403.31434704	41.01915555	41.01915555	209086.644492808	45.56107688
284	361.5	0	C283_3708000_2911000	546843.126511	2445138.943142	-2.12929134	1.19963736	3.3289287	-2.09721357	3.78716439	5.88437796	9.1186987	13.45198193	4.33328323	1.00543523	5.81068676	4.80525153	3.46596816	6.5511387	3.08517054	-10.26988062	0	10.26988062	-0.76578403	0.8999846	1.66576863	105145.87936764	1.7299504	1.7299504	94722.4894472687	12.51352242	12.51352242	135355.669014819	15.03091605	15.03091605	154269.221667112	14.41461024	14.41461024	187110.174600504	19.94420296	19.94420296	207431.795231954	24.90453932	24.90453932	225236.86069158	25.52770696	25.52770696	216389.707845874	24.37408198
285	22	0	C284_3708000_2912000	546740.700817	2446133.392672	-3.86908547	2.02248776	5.89157323	-0.0861961100000013	12.89557496	12.98177107	15.03159349	27.01245985	11.98086636	10.58858299	22.81808759	12.2295046	8.19035912	17.80327094	9.61291182	-20.25427811	3.29433905	23.54861716	-3.09514689	2.09613797	5.19128486	104567.330106386	4.57728507	4.57728507	106285.008402648	35.48646041	35.48646041	135818.165707475	42.51586357	42.51586357	161682.832419142	42.72178217	42.72178217	194344.65542696	48.39651201	48.39651201	211904.946799031	60.20655981	60.20655981	221399.195921489	72.0385851	72.0385851	207087.395630045	78.28785352
286	394.5	0	C285_3708000_2913000	546638.252802	2447127.845113	-3.50752406	1	4.50752406	-1.34441279	6.36949279	7.71390558	8.70030428	17.81760117	9.11729689	4.75875243	13.73009582	8.97134339	4.66168392	10.7888681	6.12718418	-13.66030257	2.15658153	15.8168841	-2.05810401	0.88298252	2.94108653	93700.1969857737	3.35670352	3.35670352	100890.761261515	30.95758614	30.95758614	137226.555048118	38.31703887	38.31703887	157574.601860945	35.60618991	35.60618991	192614.892606894	35.82533888	35.82533888	210681.568984933	48.02147358	48.02147358	222014.019651455	51.94832724	51.94832724	211648.762589077	50.39136449
287	143.5	0	C286_3708000_2914000	546535.792328	2448122.295814	-4.50815552	0.70793024	5.21608576	-0.12759256	8.7676997	8.89529226	9.62409248	19.88663722	10.26254474	5.19261807	15.45492236	10.26230429	6.81604943	13.76204155	6.94599212	-16.13247183	2.55326298	18.68573481	-3.44193841	0.85758146	4.29951987	94797.5370526301	4.31263664	4.31263664	99822.0496677274	41.16465698	41.16465698	138841.319217683	49.61642525	49.61642525	157734.403134496	45.13053515	45.13053515	199475.908053041	41.83242266	41.83242266	213270.239885231	56.03405362	56.03405362	223137.275134849	66.15355751	66.15355751	210988.815649681	56.42473005
288	579.5	0	C287_3708000_2915000	546433.32	2449116.75	-2.58865764	0	2.58865764	1.74344391	5.44647048	3.70302657	3.43352115	10.35005045	6.9165293	3.04134325	10.2415527	7.20020945	4.40996749	8.53166334	4.12169585	-9.57603564	2.41533578	11.99137142	-1.93606403	0.60953185	2.54559588	97272.9743476053	2.56112619	2.56112619	101444.355016359	29.96234116	29.96234116	137334.357767749	35.62945489	35.62945489	159507.801771078	35.79542388	35.79542388	197550.828435204	25.86358844	25.86358844	210381.679814493	37.31968488	37.31968488	221901.553409322	47.08673733	47.08673733	209932.860906453	38.54976537
289	1536.5	0	C288_3708000_2916000	546330.838963	2450111.211157	-2.3747986	0	2.3747986	1.62212486	4.8093429	3.18721804	2.91574147	9.09664951	6.18090804	2.84040677	9.63836935	6.79796258	3.32793787	7.48080077	4.1528629	-8.60719777	2.47992121	11.08711898	-1.3846767	0.66052231	2.04519901	95921.6718410251	2.6364589	2.6364589	103864.77978998	29.27710716	29.27710716	137338.034049361	34.39630302	34.39630302	159586.737671895	34.76599223	34.76599223	198276.131189368	26.10307991	26.10307991	211133.637138046	37.24270191	37.24270191	218862.366639881	44.0440863	44.0440863	210397.822668373	38.04341908
290	158	0	C289_3708000_2917000	546228.344183	2451105.672328	-2.17933203	0	2.17933203	1.16430371	3.6783977	2.51409399	0.46778311	5.2653016	4.79751849	3.03781026	7.1960248	4.15821454	2.38081544	5.90136122	3.52054578	-5.53272896	2.18881897	7.72154793	-0.58966058	0	0.58966058	118929.220967365	1.87803027	1.87803027	101344.796365698	22.31244258	22.31244258	132910.580694862	26.84252135	26.84252135	152114.734415013	23.55244312	23.55244312	197892.924607774	21.74398161	21.74398161	209256.079699938	22.5241028	22.5241028	218961.260750081	20.36032126	20.36032126	207588.557429611	26.58174333
291	127	1	C290_3708000_2918000	546125.840474	2452100.139299	0	0	0	0	0	0	0.1737684	1.08675498	0.91298658	1.16462521	2.25138019	1.08675498	0.54337749	0.54337749	0	-2.79475768	0	2.79475768	0.91298658	0.91298658	0	53357	0.54337749	0.54337749	106686.855620574	7.12334358	7.12334358	146085.656158601	2.82947569	2.82947569	220013.602182068	8.4820694	8.4820694	173614.411051216	7.78633741	7.78633741	236849.799650296	5.36032745	5.36032745	190416.62896169	3.45701488	3.45701488	192620.459158021	5.70488912
292	403.5	0	C291_3708000_2919000	546023.323489	2453094.606858	-0.59981868	0	0.59981868	1.26034099	1.26034099	0	1.21224481	2.21224481	1	0.15327702	2.36552183	2.21224481	1.43638356	1.43638356	0	-3.14138308	0	3.14138308	1	1	0	53357	0.77586125	0.77586125	110556.604385344	7.85431898	7.85431898	139840.750346215	6.02118607	6.02118607	195056.810160124	9.50663411	9.50663411	167675.182268214	11.94856085	11.94856085	233793.579354298	6.90679864	6.90679864	196347.252600758	7.0711514	7.0711514	186597.486807671	10.81649251
293	293	0	C292_3708000_2920000	545920.791511	2454089.083142	-0.77086716	0.58966058	1.36052774	2.50466245	3.14938075	0.6447183	0.95798237	2.95890417	2.0009218	-0.31789907	1.3515685	1.66946757	1.13949971	1.13949971	0	-2.52625466	0	2.52625466	0.23194006	0.82160064	0.58966058	53357	0.52996786	0.52996786	92776.968108851	6.07835736	6.07835736	144005.928761858	7.10211303	7.10211303	190795.406902262	13.79465322	13.79465322	166021.371120927	12.59967201	12.59967201	251093.264138863	8.1385284	8.1385284	193184.867734272	9.17775201	9.17775201	199583.130251054	12.23550052
294	106	0	C293_3709000_2864000	552639.263488	2398507.456857	0	0	0	0	0.69610096	0.69610096	0.56779328	1.13558656	0.56779328	0.69610096	0.69610096	0	0	0	0	-1.26389424	0	1.26389424	0	0	0	111287	0.69610096	0.69610096	181413.666666667	2.08830288	2.08830288	188562.068317017	2.42418841	2.42418841	281365.5	2.78440384	2.78440384	206217.8	3.4805048	3.4805048	272477.426220034	4.74439904	4.74439904	352620.584214603	4.74439904	4.74439904	343940.988894112	2.75961011
295	544	0	C294_3709000_2867000	552333.549658	2401490.361628	-1.15576639	0	1.15576639	0.85271489	2.22166124	1.36894635	1.66784313	2.05786936	0.39002623	0.13713002	0.55594771	0.41881769	0	0	0	-1.50192165	0.77086716	2.27278881	-0.39002623	0	0.39002623	87706.8302023338	0.9747654	0.9747654	153958.530621316	3.98073024	3.98073024	207203.65741384	5.1792653	5.1792653	249198.052629915	4.75537007	4.75537007	265097.002746246	7.14499264	7.14499264	295181.412808351	7.58865436	7.58865436	399157.709493625	5.63430134	5.63430134	328118.314967709	5.39151484
296	128.5	0	C295_3709000_2868000	552231.673146	2402484.703485	-1.23343894	0	1.23343894	1.55165501	4.53811435	2.98645934	2.86324366	4.17979937	1.31655571	-0.760608	0	0.760608	-0.78076991	0	0.78076991	-1.64008182	0.68937539	2.32945721	-0.760608	0	0.760608	56406	0.760608	0.760608	154093.006220757	4.69575363	4.69575363	219332.476175854	5.94824586	5.94824586	211876.96400446	3.16137919	3.16137919	326456.780813176	8.29498361	8.29498361	318289.230487396	8.712105	8.712105	278825.494946847	4.28981165	4.28981165	332507.248845524	6.70272595
297	179	0	C296_3709000_2869000	552129.78	2403479.05	-1	0	1	1.04063776	4.11060175	3.06996399	3.40463638	4.68993919	1.28530281	-0.75533495	0	0.75533495	-0.93460424	0	0.93460424	-1.75533495	0	1.75533495	-0.75533495	0	0.75533495	56406	0.75533495	0.75533495	172256.563733158	3.29894377	3.29894377	264304.057792146	3.35758289	3.35758289	206272.222904066	1.41585726	1.41585726	351449.976063777	6.25389216	6.25389216	332684.066462506	6.63913993	6.63913993	209166.868230676	3.29894377	3.29894377	337252.658510989	5.55015667
298	145	0	C297_3709000_2870000	552027.878146	2404473.403485	-0.93460424	0	0.93460424	1.44148038	4.69535715	3.25387677	3.06492501	4.57967397	1.51474896	-0.86133566	0	0.86133566	-1	0	1	-1.71046549	0	1.71046549	-0.77586125	0	0.77586125	56406	0.86133566	0.86133566	171528.234939687	3.62491792	3.62491792	259653.30418112	3.36115473	3.36115473	260220.654026258	2.21188315	2.21188315	368072.80217356	7.96048825	7.96048825	329483.081522555	6.72856292	6.72856292	228680.060879556	5.22731147	5.22731147	344206.094500276	5.76085346
299	228	0	C298_3709000_2871000	551925.965	2405467.755	-0.760608	0	0.760608	3.20165761	7.82174175	4.62008414	2.22074033	4.24940148	2.02866115	-1.72734724	0	1.72734724	-0.86133566	0	0.86133566	-3.25875562	0	3.25875562	-0.8999846	0	0.8999846	56406	1	1	156412.092990412	6.7274229	6.7274229	241329.195122795	5.5224729	5.5224729	238239.433178819	6.27260976	6.27260976	332460.876048782	11.44230446	11.44230446	308920.45933584	9.61464578	9.61464578	271872.450001597	11.36166139	11.36166139	317826.191833027	10.44632291
300	124	0	C299_3709000_2872000	551824.038146	2406462.108485	-0.66052231	0	0.66052231	3.97035186	8.94461213	4.97426027	1.65562052	3.92706551	2.27144499	-1.55564718	0.20625722	1.7619044	-0.59335769	0.20625722	0.79961491	-4.25479133	0	4.25479133	-0.84210167	0	0.84210167	56406	0.95776112	0.95776112	154667.527073797	6.96086935	6.96086935	237172.893459134	6.97156938	6.97156938	239846.105684989	8.40692718	8.40692718	323090.652770224	11.52226257	11.52226257	305986.916671141	9.56409564	9.56409564	278661.340520509	13.41358665	13.41358665	318083.783122697	11.12861093
301	5	0	C300_3709000_2874000	551620.147329	2408450.820814	0	0	0	0.52996786	1.20041829	0.67045043	0	0	0	-0.52996786	0	0.52996786	0	0	0	-0.46419321	0	0.46419321	0	0	0	NA	0	0	142979.438303609	2.4183157	2.4183157	214407.055974913	1.26619294	1.26619294	195664.690061044	2.1523417	2.1523417	230200.865375862	2.05409679	2.05409679	260315.478138775	2.00241802	2.00241802	260573.459787812	3.32756343	3.32756343	273598.534352709	2.91670856
302	15	0	C301_3709000_2876000	551416.209658	2410439.536628	0	0	0	0.66805529	1.43383932	0.76578403	0	0	0	-0.66805529	0	0.66805529	0	0	0	-0.76578403	0	0.76578403	0	0	0	NA	0	0	138869.856983136	2.45495426	2.45495426	230913.510000003	1.33611058	1.33611058	204822.483102461	2.33611058	2.33611058	226927.029958618	2.7699499	2.7699499	273500	2.00416587	2.00416587	275859.238312614	3.29037036	3.29037036	269763.591898586	4.3992467
303	8	0	C302_3709000_2878000	551212.177329	2412428.235814	-0.13640699	0.5	0.63640699	0.5	1.37234062	0.87234062	1.50874761	1.50874761	0	0	0	0	0	0	0	-1	0	1	-0.63640699	0	0.63640699	NA	0	0	208250.98815026	4.8617031	4.8617031	232432.101648546	3.58279026	3.58279026	286275.054250004	3.54076432	3.54076432	236769.089656923	4.78639883	4.78639883	283750	2	2	420000	0.83810902	0.83810902	335475.971640821	4.11702186
304	90.5	0	C303_3709000_2879000	551110.16	2413422.6	0.5269585	1.39200464	0.86504614	1.85619785	3.95803481	2.10183696	1.86504614	2.44405214	0.579006	0	0	0	-0.579006	0	0.579006	-3.15218977	0	3.15218977	-0.86504614	0	0.86504614	96042	0.579006	0.579006	195967.9951734	9.68270151	9.68270151	212699.274922542	6.95919526	6.95919526	255930.896547138	11.9115203	11.9115203	223201.465663104	10.90182952	10.90182952	251122.478022027	7.60700947	7.60700947	328242.267890808	4.47017237	4.47017237	306087.910418503	10.50056667
305	104	0	C304_3709000_2880000	551008.133146	2414416.968485	0.84089789	1.65389653	0.81299864	2.43466644	4.16266443	1.72799799	1.70288761	2.46349561	0.760608	0	0	0	-0.760608	0	0.760608	-3.7179812	0	3.7179812	-0.81299864	0	0.81299864	87664.6602122637	1.45670896	1.45670896	190023.344115848	11.88792804	11.88792804	205623.025709043	11.08697414	11.08697414	259993.598019053	17.71875961	17.71875961	220904.475330457	13.85961702	13.85961702	249070.076841192	9.89766045	9.89766045	312893.206964834	5.99560006	5.99560006	311299.839330742	10.75371869
306	203	0	C305_3709000_2881000	550906.092329	2415411.335814	-0.0426348300000001	1.65650905	1.69914388	3.40023927	5.49256464	2.09232537	1.58707695	3.53651862	1.94944167	-0.20347889	0.54337749	0.74685638	-0.90654861	0	0.90654861	-3.80996195	0.59981868	4.40978063	-0.55594771	0	0.55594771	87663.0712931544	1.73651441	1.73651441	180388.782549647	13.10241584	13.10241584	214313.094726272	13.21637263	13.21637263	252481.43646412	20.15546088	20.15546088	233325.59983521	16.1179523	16.1179523	268327.608954953	13.03680034	13.03680034	313386.558919473	7.99495664	7.99495664	308791.737525387	13.82297397
307	248	2	C306_3709000_2882000	550804.043146	2416405.708485	-1.09228075	1.82581185	2.9180926	4.9316083	8.46750703	3.53589873	2.78833829	5.35227698	2.56393869	-0.7029173	0.78559652	1.48851382	-1	0	1	-6.946765	0.80860374	7.75536874	-0.06830958	0.62779138	0.69610096	153159.634007664	3.7158865	3.7158865	173570.802299481	15.33269659	15.33269659	222885.434645497	20.94218477	20.94218477	247269.189085478	26.9928657	26.9928657	253317.610999044	22.48333627	22.48333627	299043.140366937	19.93830931	19.93830931	334245.205564841	14.80811715	14.80811715	318390.855539482	21.29003263
308	219	2	C307_3709000_2883000	550701.980817	2417400.082671	-1.14239598	1.74139029	2.88378627	4.39919694	8.43708834	4.0378914	1.8828305	5.23600985	3.35317935	-0.56364852	1.04436624	1.60801476	-0.41640631	0.73622508	1.15263139	-6.49927305	1.91751718	8.41679023	-0.54441519	0.54337749	1.08779268	155743.823702873	4.02137246	4.02137246	152348.426709562	15.13217586	15.13217586	223584.89923619	21.89056007	21.89056007	248480.846604105	28.87134892	28.87134892	251079.844546251	24.02000489	24.02000489	301274.889002776	23.24517726	23.24517726	327274.119338513	17.86741362	17.86741362	310366.443117787	22.41279844
309	62	0	C308_3709000_2884000	550599.905	2418394.46	-0.94199187	1.6606398	2.60263167	4.78373305	9.06421345	4.2804804	0.99414578	6.23367195	5.23952617	-0.79663832	1.42978448	2.2264228	0.0636055800000002	2.04377754	1.98017196	-6.73728713	1.95665126	8.69393839	-0.90765078	0.303782	1.21143278	158457.995265864	4.73772427	4.73772427	143712.397620406	17.10984917	17.10984917	222071.469322986	23.7969906	23.7969906	246388.196930877	31.55523283	31.55523283	252989.086027845	28.75177261	28.75177261	302678.271496538	26.87588097	26.87588097	320026.221216388	20.40339218	20.40339218	308537.782360091	24.55217949
310	142	0	C309_3709000_2885000	550497.818146	2419388.838485	-0.21038748	1.52146369	1.73185117	5.20571103	9.42646818	4.22075715	0.0389277899999998	6.04117711	6.00224932	-1.02690946	1.47483241	2.50174187	0.8656648	3.08814556	2.22248076	-6.91923668	2.1453883	9.06462498	-0.760608	0	0.760608	157792.52238694	5.51409492	5.51409492	139386.718489755	19.35704318	19.35704318	230768.669448209	26.22813804	26.22813804	250191.413439254	35.06751765	35.06751765	256761.64081343	29.13271491	29.13271491	303528.589726572	29.45195993	29.45195993	312597.064785827	25.95985493	25.95985493	311717.350919288	28.2608742
311	365	0	C310_3709000_2886000	550395.717329	2420383.215814	-0.44725262	1.24360128	1.6908539	3.86467627	8.81044681	4.94577054	-0.00930267000000029	6.65401303	6.6633157	-0.63289005	2.05743881	2.69032886	1.50036052	3.88127858	2.38091806	-6.32790533	2.66330129	8.99120662	-1.27444759	0	1.27444759	169880.807870224	6.32792648	6.32792648	135364.570825703	20.20709188	20.20709188	227877.78013403	27.38713591	27.38713591	241151.966144132	33.2424076	33.2424076	257680.875021392	28.75837015	28.75837015	306134.60303003	31.40883038	31.40883038	305254.004344786	31.68183314	31.68183314	311907.18620235	32.41856436
312	97	0	C311_3709000_2887000	550293.607329	2421377.600814	-1.31011202	0.55594771	1.86605973	2.97946418	6.76970283	3.79023865	-0.0282130899999995	6.64177628	6.66998937	-0.74855799	1.74165714	2.49021513	1.86590497	3.82308684	1.95718187	-5.81667624	2.09526882	7.91194506	-0.86504614	0	0.86504614	155339.583128608	5.2154249	5.2154249	131489.693254384	16.29534325	16.29534325	238545.824761728	22.26620702	22.26620702	253069.985386392	24.65013024	24.65013024	261437.913351644	23.47211687	23.47211687	312366.592527189	24.88546222	24.88546222	312205.553407983	24.85694987	24.85694987	313410.838771714	26.51024501
313	13	0	C312_3709000_2888000	550191.493146	2422371.988485	-1.54226884	0.39002623	1.93229507	0.6135341	6.17405674	5.56052264	0.313255300000001	7.0041013	6.690846	0.60732841	2.91915024	2.31182183	3.11377746	4.68816523	1.57438777	-6.6735288	3.22484986	9.89837866	-0.42496654	0.51557244	0.94053898	173707.148214534	5.32916807	5.32916807	126700.130118842	19.20832025	19.20832025	239699.189104365	24.61241388	24.61241388	254769.553480805	29.13901555	29.13901555	265473.622294072	24.80293583	24.80293583	321819.553074362	30.47811634	30.47811634	318545.126564712	32.5286832	32.5286832	310685.628755339	35.24092134
314	21.5	0	C313_3709000_2889000	550089.362329	2423366.375814	-0.54341881	0.80860374	1.35202255	3.16804376	5.75637332	2.58832956	-0.23744631	4.3849527	4.62239901	0.43388244	2.16062629	1.72674385	1.93167151	2.94054142	1.00886991	-6.67263346	1.37417863	8.04681209	-0.88988897	0	0.88988897	169659.283811003	5.65387695	5.65387695	118916.424584651	12.85677524	12.85677524	251896.896616707	15.99763425	15.99763425	258115.635286538	20.75565893	20.75565893	267073.297580253	16.68074483	16.68074483	314345.173984481	21.99689514	21.99689514	318349.19596846	18.57975517	18.57975517	297596.209064732	25.53400911
315	95	3	C314_3709000_2890000	549987.210817	2424360.767671	0.16078932	0.760608	0.59981868	1.39737795	3.05127448	1.65389653	0.17450475	2.16761196	1.99310721	1.2926334	1.86042668	0.56779328	1.31556438	1.81556438	0.5	-5.10838392	0.69610096	5.80448488	-0.76578403	0	0.76578403	147321.188226397	4.39012036	4.39012036	119777.051658902	8.26234046	8.26234046	254257.234055823	8.8927013	8.8927013	272517.347080689	12.49190705	12.49190705	252288.022897391	10.58023786	10.58023786	304985.604072715	15.02123429	15.02123429	306608.470929889	10.93699392	10.93699392	290943.95514308	17.72811594
316	21	0	C315_3709000_2891000	549885.045	2425355.16	0.45161096	0.93460424	0.48299328	-0.939270630000001	9.04686033	9.98613096	1.34344003	8.0868847	6.74344467	0.63063434	4.13983799	3.50920365	1.63129922	3.99693156	2.36563234	-5.81658517	3.02135493	8.8379401	0	0	0	153236.422434616	6.28210187	6.28210187	122051.489778337	21.87278582	21.87278582	213009.220970393	20.95869397	20.95869397	239300.351466791	29.17965746	29.17965746	257244.60293241	20.31262841	20.31262841	304504.96166895	30.86067886	30.86067886	298574.27398363	39.12416309	39.12416309	295940.419568826	26.11794321
317	122	0	C316_3709000_2892000	549782.868146	2426349.553485	0.84993684	0.84993684	0	-1.13611351	6.99011617	8.12622968	-0.59652474	4.54224485	5.13876959	1.14700834	3.79186659	2.64485825	0.48299328	2.37136282	1.88836954	-2.53310845	2.35956197	4.89267042	0	0	0	154281.166860266	5.39068619	5.39068619	118105.751125139	14.64057465	14.64057465	204154.995991289	12.72625614	12.72625614	242710.153778795	19.72152404	19.72152404	256980.984610096	13.33678305	13.33678305	313970.658721742	20.29586113	20.29586113	312277.617575198	23.1854785	23.1854785	287486.348467159	14.8284735
318	2	0	C317_3709000_2893000	549680.678146	2427343.948485	0.65290934	1.15290934	0.5	-1.90241794	4.72544085	6.62785879	2.65854946	4.6724571	2.01390764	0.66196524	2.90166264	2.2396974	-0.8299658	0	0.8299658	-3.28005448	1.34545537	4.62550985	0	0	0	141784.360647187	5.65388015	5.65388015	128069.031138636	13.91318981	13.91318981	203948.999081311	10.47790702	10.47790702	247925.225816702	19.82151448	19.82151448	276043.171867164	8.97878683	8.97878683	323705.657358688	15.54661178	15.54661178	312510.755440733	22.57808541	22.57808541	283254.462057104	16.82389788
319	353	5.5	C318_3709000_2895000	549476.265817	2429332.747671	2.11318371	2.11318371	0	-0.49886234	5.84165299	6.34051533	2.50901673	6.30115965	3.79214292	2.51055443	3.04052229	0.52996786	0.61398218	1.8872514	1.27326922	-6.35329745	1.92375427	8.27705172	-1.64351437	0	1.64351437	134380.062773892	8.70425586	8.70425586	131299.267839186	11.17486385	11.17486385	201475.938481904	8.75122042	8.75122042	227440.715614123	14.67970501	14.67970501	233979.146007573	8.6554865	8.6554865	355488.522837773	15.62009763	15.62009763	287265.490596675	21.88898971	21.88898971	258033.059747926	17.34567694
320	5	0	C319_3709000_2896000	549374.037329	2430327.155814	3.10064045	3.10064045	0	-0.73002392	6.27984311	7.00986703	5.16273735	9.42708627	4.26434892	2.75220174	3.34186232	0.58966058	0.92362048	2.23295081	1.30933033	-8.65263082	2.28024024	10.93287106	-3.38683911	0	3.38683911	134648.812083599	10.17188012	10.17188012	142358.960373755	14.8060144	14.8060144	190390.87234977	10.63837134	10.63837134	227929.213506535	17.03912335	17.03912335	235943.055778928	11.00321035	11.00321035	338917.319099352	20.05586777	20.05586777	290665.576548916	25.40037639	25.40037639	268982.57309313	21.23342274
321	53.5	3	C320_3709000_2897000	549271.800817	2431321.562671	0.58966058	0.58966058	0	-0.43423316	2.48742944	2.9216626	3.48897644	4.96478578	1.47580934	1.08966058	1.08966058	0	0.45197392	1.17932116	0.72734724	-4.14440386	0.58966058	4.73406444	-1.62239554	0	1.62239554	109776.46002114	5.03446885	5.03446885	133844.397185747	6.52960654	6.52960654	184198.645540343	3.38247774	3.38247774	224595.503792141	7.05021856	7.05021856	221622.576990681	6.26846242	6.26846242	369548.575054804	7.14956198	7.14956198	261261.492840966	15.90550063	15.90550063	240972.498485989	10.0902537
322	14	0	C321_3709000_2899000	549067.307329	2433310.390814	2.63573868	2.63573868	0	-0.39044132	3.01400347	3.40444479	7.03495855	10.36775131	3.33279276	1.84199207	3.03984175	1.19784968	1.43057862	3.71460064	2.28402202	-10.67078534	1.90493045	12.57571579	-2.64883444	0.65274961	3.30158405	104535.268456054	7.2962644	7.2962644	148947.013448782	13.92651256	13.92651256	152743.314315076	11.20775349	11.20775349	206620.605442818	10.89844037	10.89844037	206740.076718919	12.53898104	12.53898104	269104.542444364	21.95163333	21.95163333	284538.507918777	19.96467755	19.96467755	299037.526286777	16.37795737
323	3	0	C322_3709000_2900000	548965.050817	2434304.812671	0.39002623	0.39002623	0	-1.00217569	0.39002623	1.39220192	4.52349339	5.69911614	1.17562275	2.09256449	2.09256449	0	0.78005246	2.9578509	2.17779844	-6.23272587	1.00886991	7.24159578	-0.78005246	0	0.78005246	103242.516332537	3.87493252	3.87493252	154235.725371492	8.74754476	8.74754476	153708.210979001	4.91073896	4.91073896	224261.336830614	5.50797375	5.50797375	199396.325457026	5.34580446	5.34580446	261245.674096134	9.96425046	9.96425046	282356.511407013	11.62533871	11.62533871	347592.324947066	9.08825582
324	5	0	C323_3709000_2901000	548862.762329	2435299.230814	1.23262799	1.23262799	0	-0.52895274	1.894301	2.42325374	3.32753635	5.65468982	2.32715347	1.82697455	2.57660926	0.74963471	0	2.51912813	2.51912813	-7.18862996	1.25136189	8.43999185	0.46910815	0.67536537	0.20625722	109479.620517475	2.71226679	2.71226679	153344.7388825	9.57932933	9.57932933	148267.2130194	7.85716413	7.85716413	195302.290291228	6.04095027	6.04095027	191139.260469564	6.28840793	6.28840793	245253.614850204	14.76642622	14.76642622	293073.365633249	8.44368147	8.44368147	354026.999889926	9.05143597
325	1	0	C324_3709000_2902000	548760.460817	2436293.652671	0.303782	0.303782	0	0.40429205	1.80960265	1.4053106	2.54091224	4.46990269	1.92899045	1.02915479	1.61881537	0.58966058	0	2.11435898	2.11435898	-5.33725803	0.75533495	6.09259298	0.303782	0.303782	0	73450.3957321045	1.45799025	1.45799025	154970.687204479	7.91994033	7.91994033	153567.01624451	4.94080221	4.94080221	196979.903214843	4.228459	4.228459	193608.21002339	4.45511788	4.45511788	249143.873308216	11.45639053	11.45639053	287155.498005768	7.36311883	7.36311883	363659.523921841	6.50498104
326	11	0	C325_3709000_2903000	548658.145474	2437288.079299	2.13782688	2.13782688	0	4.66180128	5.10487566	0.44307438	-0.9352087	5.5584024	6.4936111	3.36612184	5.26019246	1.89407062	0.11934204	1.88832378	1.76898174	-8.88406643	0	8.88406643	-0.53901212	0.78076991	1.31978203	106714	0.58966058	0.58966058	113187.568170175	4.58596013	4.58596013	156334.718071948	6.26308154	6.26308154	205729.567085881	11.48286862	11.48286862	194850.141418226	10.29812195	10.29812195	262406.223581475	17.88201173	17.88201173	273440.150206658	15.11598427	15.11598427	246047.62732924	18.64096666
327	29	0	C326_3709000_2904000	548555.82	2438282.505	2.8870784	4.13838613	1.25130773	9.08543558	12.18866901	3.10323343	4.50919632	14.89671139	10.38751507	3.68226536	11.68008852	7.99782316	0.360358290000001	5.33306263	4.97270434	-18.72246493	1.41586048	20.13832541	-4.88582925	0.8299658	5.71579505	98205.6654589202	1.88664591	1.88664591	102556.42473671	10.83104562	10.83104562	159049.561981242	11.8597548	11.8597548	193482.681321589	22.72493498	22.72493498	196683.523482059	23.91197518	23.91197518	237506.289405969	35.10443047	35.10443047	253487.134959356	31.20801761	31.20801761	250104.693907549	45.65878422
328	43	0	C327_3709000_2905000	548453.482329	2439276.935814	1.75654768	2.17536537	0.41881769	4.19368804	4.69368804	0.5	-0.233760650000001	5.20267814	5.43643879	3.053133	4.92731163	1.87417863	0.96118279	2.19887015	1.23768736	-8.37917968	0	8.37917968	-1.51879024	0.61884368	2.13763392	106714	0.61884368	0.61884368	107253.631379176	4.5631835	4.5631835	170739.562064428	6.4514472	6.4514472	201861.038680894	11.74263152	11.74263152	202372.324830952	11.79885419	11.79885419	255613.67092975	18.02581216	18.02581216	274864.220248956	17.01842281	17.01842281	242631.652386429	19.6156834
329	69	0	C328_3709000_2906000	548351.130817	2440271.367671	1.03931099	3.22079747	2.18148648	3.97931066	5.98104443	2.00173377	2.24832238	9.24316962	6.99484724	3.58386809	7.53056001	3.94669192	-0.0134353700000003	3.77608073	3.7895161	-8.09772449	0.66805529	8.76577978	-2.72142727	0	2.72142727	109018.607671454	1.10819308	1.10819308	105191.490557019	4.73903705	4.73903705	197809.641175114	5.83267294	5.83267294	199155.215847744	16.37016974	16.37016974	211260.228802881	16.93074259	16.93074259	253601.350781408	20.484178	20.484178	266364.755374277	26.66042618	26.66042618	251768.244237626	28.16425607
330	217	0	C329_3709000_2907000	548248.768146	2441265.803485	0.51686641	2.66804354	2.15117713	3.57068646	5.27274344	1.70205698	1.58837329	7.69289808	6.10452479	3.1892274	6.50081623	3.31158883	-0.16475597	2.93970083	3.1044568	-6.5913252	0.77586125	7.36718645	-2.07390604	0	2.07390604	106714	0.60953185	0.60953185	105811.90786388	4.06036614	4.06036614	201279.353497892	4.68990941	4.68990941	202046.539245181	13.90576163	13.90576163	212530.057322017	13.59594789	13.59594789	255414.184096298	17.78834759	17.78834759	272403.720585374	22.37883891	22.37883891	251702.792213252	24.07255869
331	3	0	C330_3709000_2908000	548146.392329	2442260.240814	-1.6311879	0.303782	1.9349699	1.40277993	1.93274779	0.52996786	0.93838585	4.02441921	3.08603336	1.05379323	1.76172347	0.70793024	2.16369328	2.90817301	0.74447973	-3.72594992	0.74447973	4.47042965	-0.81299864	0.35396512	1.16696376	96379.8455857819	0.88393298	0.88393298	85238.4946010234	4.39946524	4.39946524	146015.729222972	3.91988525	3.91988525	226382.894022136	6.53554623	6.53554623	191968.958711873	8.9509995	8.9509995	230603.332115448	15.54786877	15.54786877	290989.90747982	10.93362662	10.93362662	239957.508087935	11.05318788
332	1248	0	C331_3709000_2910000	547941.607329	2444249.130814	-2.21756003	2.55272423	4.77028426	-0.97062665	9.68494303	10.65556968	13.18119919	21.88975213	8.70855294	6.72725262	14.42255882	7.6953062	8.03658231	14.06020617	6.02362386	-16.54724033	1.08675498	17.63399531	-1.5666596	1.92241933	3.48907893	114834.227920286	3.00917431	3.00917431	106604.010632517	18.25695695	18.25695695	127624.427818773	21.28841762	21.28841762	163219.802461494	22.11217709	22.11217709	191915.037100084	32.91104641	32.91104641	208272.782523272	38.74242372	38.74242372	223801.767779755	44.9240663	44.9240663	208224.999382789	50.62320152
333	1537	12	C332_3709000_2911000	547839.200817	2445243.582672	-1.67257573	5.55501852	7.22759425	7.03748266	26.26278736	19.2253047	21.91553193	40.95313659	19.03760466	10.55121543	31.38411676	20.83290133	7.40112816	20.20525382	12.80412566	-32.7370182	6.22276121	38.95977941	-6.72420849	2.39220192	9.11641041	105595.064282923	5.47520263	5.47520263	105852.945917116	41.38303647	41.38303647	133616.102527075	49.51133304	49.51133304	164569.337898592	46.12431224	46.12431224	198939.568922143	61.0299822	61.0299822	212711.387742652	79.23971909	79.23971909	226295.764725012	80.92956735	80.92956735	219370.077977342	113.01856817
334	85.5	3	C333_3709000_2912000	547736.777328	2446238.035814	0.8999846	0.8999846	0	0	1.7999692	1.7999692	0	0	0	-0.8999846	0.8999846	1.7999692	0	0	0	0	0	0	0	0	0	NA	0	0	124973.683831436	5.20785324	5.20785324	124370.608992124	7.71575268	7.71575268	159091.644951259	7.62371372	7.62371372	123925.666666667	2.6999538	2.6999538	162766.062014034	6.2697486	6.2697486	251375.870397156	5.66183376	5.66183376	212207.715239818	9.35381112
335	6	0	C334_3709000_2913000	547634.34	2447232.49	0.81299864	0.81299864	0	0	1.62599728	1.62599728	0	0	0	-0.81299864	0.81299864	1.62599728	0	0	0	0	0	0	0	0	0	NA	0	0	126227.4	4.0649932	4.0649932	123197.078571428	5.69099048	5.69099048	152415.202332749	4.58056564	4.58056564	123925.666666667	2.43899592	2.43899592	122400	4.0649932	4.0649932	246699.865592453	3.767567	3.767567	210800	8.1299864
336	142	0	C335_3709000_2914000	547531.893145	2448226.948485	-4.19276649	0	4.19276649	-1.60622982	5.42642745	7.03265727	7.65105614	14.58379759	6.93274145	3.26305579	11.19204597	7.92899018	5.32682703	9.92911517	4.60228814	-11.21332915	2.20755781	13.42088696	-1.22054289	0.80414328	2.02468617	91786.7674469647	2.84644498	2.84644498	99950.4533315599	25.78546383	25.78546383	134191.058915797	31.30865244	31.30865244	152935.228304171	29.89386177	29.89386177	187176.456989434	29.90681246	29.90681246	204697.090486718	38.61589283	38.61589283	225283.222137573	35.11633656	35.11633656	210707.792807343	41.99228475
337	31	0	C336_3709000_2915000	547429.430474	2449221.409299	-2.87879244	0	2.87879244	0.55810587	5.08143995	4.52333408	2.87653685	9.85740317	6.98086632	4.0882933	11.16482992	7.07653662	4.37840749	8.44280511	4.06439762	-9.45061859	2.58042029	12.03103888	-1.33671762	0.7026553	2.03937292	93307.0085815673	3.021934	3.021934	101283.04190728	29.8121136	29.8121136	133795.982052557	34.520974	34.520974	158077.704744492	35.24426045	35.24426045	195110.027012981	28.58220333	28.58220333	209478.680913081	39.72843914	39.72843914	218854.066546428	44.14655503	44.14655503	211683.272113699	40.0711188
338	134	0	C337_3709000_2916000	547326.955	2450215.875	-2.39569516	0	2.39569516	1.68011861	4.52336605	2.84324744	2.57915243	7.94311765	5.36396522	2.22665207	7.8537851	5.62713303	3.06602572	6.85729446	3.79126874	-7.87387145	2.42113031	10.29500176	-0.66052231	0.54337749	1.2038998	127423.580097498	2.55200473	2.55200473	101323.466072531	25.36672244	25.36672244	133088.811898139	29.05930075	29.05930075	155353.145103065	28.63038203	28.63038203	193443.119005821	24.71342274	24.71342274	205878.342637553	29.93942033	29.93942033	222518.56909255	27.40509801	27.40509801	209021.784395506	31.49359033
339	21	0	C338_3709000_2917000	547224.468145	2451210.343486	-1.88320102	0	1.88320102	2.02033104	2.84193168	0.82160064	-0.55793708	2.75795821	3.31589529	1.26455295	4.26584229	3.00128934	2.56990305	4.65649978	2.08659673	-3.78369663	1.42912894	5.21282557	0	0	0	73062.7438489139	1.19610096	1.19610096	105819.321534192	15.26161644	15.26161644	133276.340111544	19.52251594	19.52251594	162539.413272797	15.99015381	15.99015381	198548.327458508	15.25142878	15.25142878	213496.033914492	15.20058934	15.20058934	217266.911781351	13.58364683	13.58364683	215100.483798605	14.88721925
340	11	0	C339_3709000_2918000	547121.970817	2452204.812672	-2.02309714	0	2.02309714	1.31047153	3.31141299	2.00094146	0.7088795	4.93055245	4.22167295	2.77565245	6.42484663	3.64919418	2.26271135	5.31596372	3.05325237	-5.59421027	1.9659353	7.56014557	-0.44307438	0	0.44307438	144312.950202688	1.95304136	1.95304136	100180.626742029	21.1035565	21.1035565	131898.341036063	24.82858732	24.82858732	153484.302094369	21.29391457	21.29391457	198583.536527398	21.72882536	21.72882536	210325.382760935	21.23270993	21.23270993	218018.530414034	18.58118163	18.58118163	208444.145887663	23.15214227
341	12	0	C340_3709000_2919000	547019.45884	2453199.288956	-0.86504614	0.74996044	1.61500658	2.33415755	3.11492746	0.78076991	-0.62084864	1.56153982	2.18238846	1.44307558	1.44307558	0	0	0	0	-2.22384549	0	2.22384549	-0.06749286	0.68246758	0.74996044	NA	0	0	94385.7921635764	9.67059058	9.67059058	144683.291373163	5.6107171	5.6107171	198500.224042922	15.9830617	15.9830617	175307.084323882	11.21773531	11.21773531	261164.41708071	6.41231948	6.41231948	194009.314122216	7.97900271	7.97900271	227442.100438251	8.41824757
342	66	0	C341_3709000_2920000	546916.936634	2454193.765343	-0.83810902	0.71528931	1.55339833	2.44575444	3.19023417	0.74447973	0.63361134	2.93290404	2.2992927	0.0436131800000001	1.48755776	1.44394458	0.8251009	0.8251009	0	-2.85088117	0	2.85088117	0.15342477	0.86871408	0.71528931	53357	0.61884368	0.61884368	80886.0166145697	5.38054802	5.38054802	142587.335854473	5.68638817	5.68638817	190075.612884108	15.61496809	15.61496809	168545.813388366	12.57949806	12.57949806	253152.775518696	6.80113883	6.80113883	193779.081530037	8.79246042	8.79246042	210719.159317505	11.46563472
343	97	0	C342_3710000_2865000	553533.169682	2399606.204853	0.77586125	0.77586125	0	0.10780596	1.54164528	1.43383932	0.84604378	2.46794881	1.62190503	0.79217864	1.56803989	0.77586125	0.77586125	0.77586125	0	-3.29775088	0	3.29775088	0	0	0	111287	0.8999846	0.8999846	151388.844677534	5.93522664	5.93522664	203471.759472183	6.67089182	6.67089182	264735.757464691	5.01803516	5.01803516	231654.906112573	7.24533699	7.24533699	269335.240564706	16.17580334	16.17580334	338227.881735036	8.06312746	8.06312746	331377.752679608	6.00708939
344	394.5	0	C343_3710000_2867000	553329.371159	2401594.796043	-0.96349697	0	0.96349697	0.25556673	1.29890724	1.04334051	1.06189536	1.06189536	0	0.66052231	0.66052231	0	0	0	0	-1.01448743	0.77086716	1.78535459	0	0	0	111287	0.66052231	0.66052231	151137.845592196	3.60986049	3.60986049	207263.979297509	5.11517471	5.11517471	248442.821964399	4.79335541	4.79335541	252483.260192994	6.99274544	6.99274544	293381.799069426	7.7316016	7.7316016	414842.453916843	5.58686856	5.58686856	334518.682759894	4.70173242
345	91	0	C344_3710000_2868000	553227.495817	2402589.147671	-1.33962102	0	1.33962102	0.87084502	2.37614041	1.50529539	2.80582903	3.32140147	0.51557244	-0.51557244	0	0.51557244	-0.55594771	0	0.55594771	-1.26553288	0.76578403	2.03131691	-0.51557244	0	0.51557244	56406	0.51557244	0.51557244	152824.138498094	3.79757291	3.79757291	220489.267865846	5.18958941	5.18958941	224511.871308267	2.63680108	2.63680108	322136.254842575	6.72477375	6.72477375	333288.033262798	7.01503098	7.01503098	358418.431368861	3.57095474	3.57095474	321997.262248608	5.4145699
346	7	0	C345_3710000_2870000	553023.702671	2404577.859186	-0.90328273	0	0.90328273	1.60864677	4.91015946	3.30151269	2.89368838	4.50563328	1.6119449	-0.8999846	0	0.8999846	-0.97418445	0	0.97418445	-1.72488337	0	1.72488337	-0.82160064	0	0.82160064	56406	0.8999846	0.8999846	171388.525636528	3.74898561	3.74898561	256015.129405623	3.30941739	3.30941739	262760.959238587	2.37275069	2.37275069	369219.202274262	7.97713349	7.97713349	325580.940617948	6.52835098	6.52835098	230065.439290292	5.67709769	5.67709769	345600.754518262	5.78215826
347	105	0	C346_3710000_2871000	552921.788488	2405572.216857	-0.70904838	0	0.70904838	3.95314606	9.86024205	5.90709599	1.4355175	4.41816212	2.98264462	-1.06070614	0.60953185	1.67023799	-0.22453243	0.60953185	0.83406428	-4.52682638	0	4.52682638	-0.83810902	0	0.83810902	87080.6195112055	1.37376637	1.37376637	171473.231914198	7.29401926	7.29401926	240166.117684379	7.97415642	7.97415642	257650.177839633	6.51920362	6.51920362	331825.316218621	10.6524774	10.6524774	317190.742714463	9.81009656	9.81009656	293534.875026881	13.5704211	13.5704211	322136.028545867	10.5129333
348	182	1	C347_3710000_2872000	552819.86	2406566.575	-0.54337749	0	0.54337749	2.80493639	6.59616627	3.79122988	1.36902018	3.6640363	2.29501612	-1.55329776	0	1.55329776	-0.73888771	0	0.73888771	-1.92805419	0	1.92805419	-0.79501612	0	0.79501612	56406	0.92550638	0.92550638	155221.032377453	6.23116399	6.23116399	237460.848938053	4.20860999	4.20860999	235256.385416583	4.94951562	4.94951562	332235.126967117	9.99729322	9.99729322	299293.435131821	7.41642089	7.41642089	245422.082145175	7.45684383	7.45684383	320606.562314776	8.85138796
349	47	0	C348_3710000_2873000	552717.923488	2407560.936857	0	0	0	2.38281192	4.64273018	2.25991826	-0.37001674	1.17468616	1.5447029	-0.83810902	0	0.83810902	-0.52996786	0	0.52996786	-0.6447183	0	0.6447183	-0.6447183	0	0.6447183	56406	0.83810902	0.83810902	169050.495022724	2.99887538	2.99887538	204391.282047405	1.88990152	1.88990152	260031.561189106	2.16405949	2.16405949	366068.205298344	6.13670044	6.13670044	300269.506067944	4.3097709	4.3097709	228395.793627179	4.84626277	4.84626277	373521.501033712	3.35997357
350	2	0	C349_3710000_2875000	552514.002329	2409549.615814	0	0	0	0.99315739	2.25349838	1.26034099	0	0	0	-0.99315739	0	0.99315739	0	0	0	-0.96430431	0	0.96430431	0	0	0	56406	0.303782	0.303782	141169.542267139	3.42633519	3.42633519	200194.076692561	1.97856946	1.97856946	184201.498321471	3.58785068	3.58785068	249277.544578193	3.03243048	3.03243048	256808.876356394	3.57154553	3.57154553	266576.324988805	5.85367474	5.85367474	272281.400695967	4.02084002
351	4	0	C350_3710000_2876000	552412.035817	2410543.977671	0	0	0	0.48299328	1.15104857	0.66805529	0	0	0	-0.48299328	0	0.48299328	0	0	0	-0.66805529	0	0.66805529	0	0	0	NA	0	0	127849.232666463	1.26976856	1.26976856	230913.510000005	0.96598656	0.96598656	206929.332000002	0.96598656	0.96598656	224391.068498443	2.11703513	2.11703513	273500	1.44897984	1.44897984	279511.345886641	2.06239457	2.06239457	267309.123957881	3.63820772
352	5	0	C351_3710000_2878000	552208.033146	2412532.698485	-0.15465047	0.46419321	0.61884368	0.46419321	1.32923935	0.86504614	1.48388982	1.48388982	0	0	0	0	0	0	0	-0.92838642	0	0.92838642	-0.61884368	0	0.61884368	NA	0	0	208619.463153503	4.78942391	4.78942391	236319.743872581	3.60485287	3.60485287	289946.307323498	3.4925224	3.4925224	237292.311915674	4.65607316	4.65607316	283750	1.85677284	1.85677284	420000	0.94637417	0.94637417	336251.825616407	3.98771805
353	91	0	C352_3710000_2879000	552106.023146	2413527.068485	-0.20979245	0.39002623	0.59981868	0.39002623	1.24760769	0.85758146	1.45740014	1.45740014	0	0	0	0	0	0	0	-0.78005246	0	0.78005246	-0.59981868	0	0.59981868	NA	0	0	209461.928221586	4.67793353	4.67793353	239589.617867798	3.49521538	3.49521538	293955.342554603	3.22816021	3.22816021	238401.314701666	4.43114464	4.43114464	283750	1.56010492	1.56010492	420000	1	1	338129.297099796	3.74282307
354	4	0	C353_3710000_2880000	552004	2414521.44	0.8820479	1.66764442	0.78559652	2.45324094	4.07191546	1.61867452	1.6543106	2.50035438	0.84604378	0	0	0	-0.84604378	0	0.84604378	-3.83078929	0	3.83078929	-0.78559652	0	0.78559652	87804.2044422664	1.59600422	1.59600422	191134.61764705	12.09020419	12.09020419	208206.048178206	11.30311716	11.30311716	260593.551526977	18.03331462	18.03331462	223366.209225616	14.07283055	14.07283055	248376.487753404	9.78061964	9.78061964	313141.505566133	6.25441319	6.25441319	309475.050626713	11.07776048
355	67	0	C354_3710000_2881000	551901.968146	2415515.813485	-0.68047941	1.73421915	2.41469856	3.93673207	7.17937732	3.24264525	2.28204267	4.48877507	2.2067324	-0.48322145	0.63640699	1.11962844	-1.41759752	0	1.41759752	-4.29778125	0.68246758	4.98024883	-0.20967523	0.44307438	0.65274961	120852.793815156	2.00957554	2.00957554	177179.603033797	12.65856936	12.65856936	221315.408178862	17.01658006	17.01658006	251853.560575128	23.23396321	23.23396321	258227.882788784	17.64973842	17.64973842	284698.133138344	15.23359021	15.23359021	328872.326708429	10.57163341	10.57163341	331926.754035726	17.25841454
356	60	0	C355_3710000_2882000	551799.925	2416510.19	0.50615504	1.52629596	1.02014092	2.9468586	4.14993952	1.20308092	0	1.74961868	1.74961868	0.16041121	0.46419321	0.303782	-0.88988897	0	0.88988897	-3.39890125	0.55594771	3.95484896	0	0	0	87695.9929300374	1.69849271	1.69849271	171276.972297747	8.63871752	8.63871752	218896.451241169	11.03633652	11.03633652	253763.691589905	18.38285747	18.38285747	232102.20543641	12.31272676	12.31272676	271055.110796677	11.53618908	11.53618908	312940.728637719	7.29280578	7.29280578	302247.493167482	10.08807396
357	75	0	C356_3710000_2883000	551697.867329	2417504.570814	-0.0776560399999999	1.31299864	1.39065468	3.77884744	5.5578095	1.77896206	0.59981868	2.76451362	2.16469494	-0.5608603	0.67536537	1.23622567	-0.81299864	0	0.81299864	-3.71274766	0.71528931	4.42803697	0	0	0	154944.614228038	2.11740868	2.11740868	167502.835599595	8.54735041	8.54735041	223158.042998712	12.27958242	12.27958242	246247.233958879	18.4699307	18.4699307	257988.150121678	11.99211666	11.99211666	297260.844974293	12.59988485	12.59988485	344500.166146953	9.90709676	9.90709676	312467.283148074	12.549249
358	446	0	C357_3710000_2885000	551493.715817	2419493.332671	-0.35647272	1.33290267	1.68937539	5.1032539	9.30230314	4.19904924	0.0591899099999997	6.20101297	6.14182306	-1.12775111	1.42255426	2.55030537	1.02025631	3.24613078	2.22587447	-6.61608389	2.23768736	8.85377125	-0.77086716	0	0.77086716	160529.072924166	5.53724962	5.53724962	137913.38876935	19.02797921	19.02797921	231271.397400608	26.4629066	26.4629066	249338.140927889	33.81282854	33.81282854	260438.506857907	27.88402273	27.88402273	305467.815181139	29.0980058	29.0980058	311429.735843482	26.73837645	26.73837645	313353.011127168	28.07310494
359	152.5	0	C358_3710000_2886000	551391.623146	2420487.718485	-1.24562583	0.73888771	1.98451354	4.14484436	7.94227943	3.79743507	-0.565415450000001	5.6663763	6.23179175	-0.73181795	1.68373909	2.41555704	1.38537332	3.26762485	1.88225153	-6.02677304	1.70861829	7.73539133	-0.87947382	0	0.87947382	156653.074069789	5.53115724	5.53115724	138038.89456842	18.05613903	18.05613903	232479.056561257	22.84112754	22.84112754	259161.258029897	29.32087375	29.32087375	260861.666713314	23.85483865	23.85483865	309022.401914738	26.14207928	26.14207928	326688.473162199	21.55069354	21.55069354	309576.918325935	27.5606767
360	302.5	0	C359_3710000_2887000	551289.52	2421482.105	-1.38041242	0.579006	1.95941842	3.84088804	7.0891161	3.24822806	0.55735729	5.58404378	5.02668649	0.0468926800000005	2.12820773	2.08131505	1.10334454	2.52951003	1.42616549	-7.57746683	1.82356802	9.40103485	-0.42678972	0.48299328	0.909783	154376.014969749	5.66086241	5.66086241	144846.346559348	17.80418151	17.80418151	238041.38100511	23.3804208	23.3804208	264367.563131844	30.09462974	30.09462974	267043.118407539	21.90687532	21.90687532	326724.935780515	25.69507886	25.69507886	340790.761575121	24.65907434	24.65907434	308889.000439235	31.95411824
361	359	0	C360_3710000_2888000	551187.415475	2422476.499299	-1.70814403	0.88393298	2.59207701	1.93047755	7.89283123	5.96235368	0.0850498400000008	6.68720386	6.60215402	0.48643591	3.19693505	2.71049914	2.27205595	4.0511938	1.77913785	-6.47127078	3.33170125	9.80297203	-0.38115632	0.61884368	1	163046.887645189	6.61575758	6.61575758	130643.663792612	21.82076658	21.82076658	237900.926696169	26.17861764	26.17861764	266700.648295183	32.46936895	32.46936895	267480.572062407	23.95354555	23.95354555	330726.871450352	31.10522562	31.10522562	333125.494430432	33.27858088	33.27858088	305659.098219846	36.49950042
362	634.5	9	C361_3710000_2889000	551085.295817	2423470.892671	-0.71728302	0.60953185	1.32681487	2.01788937	4.18288134	2.16499197	1.18482171	3.78443353	2.59961182	0.16087085	1.38039901	1.21952816	1.54178261	1.54178261	0	-5.77960578	1.03894099	6.81854677	-0.87234062	0	0.87234062	156269.139514169	4.8584795	4.8584795	120778.010529933	10.38379224	10.38379224	269014.262665496	14.16720072	14.16720072	257850.545033106	17.47619649	17.47619649	266098.829477488	11.20279651	11.20279651	313963.049509302	18.13958541	18.13958541	322869.152092677	15.6369856	15.6369856	306238.901586342	21.52600475
363	67	0	C362_3710000_2890000	550983.146512	2424465.288143	-0.3909899	0.44307438	0.83406428	-1.08830549	2.95314942	4.04145491	1.24779525	3.60806164	2.36026639	1.53243338	2.7304734	1.19804002	1.37467264	1.37467264	0	-3.94204386	0	3.94204386	-0.74447973	0	0.74447973	132986.285399082	5.23809979	5.23809979	122073.766127523	10.50742389	10.50742389	256582.518149451	12.41296495	12.41296495	271714.475871236	16.24205565	16.24205565	250472.64414631	9.55659994	9.55659994	311553.426723664	17.04626364	17.04626364	330208.117616409	14.36806899	14.36806899	304687.38505044	18.16557818
364	85	0	C363_3710000_2891000	550880.988146	2425459.683485	-0.40656884	0.74447973	1.15104857	0.29495702	5.35631609	5.06135907	1.55911983	4.8025077	3.24338787	2.03971797	4.27796367	2.2382457	0.81733023	1.30032351	0.48299328	-4.98699193	1.30563281	6.29262474	-0.44307438	0	0.44307438	148750.438452738	4.90289284	4.90289284	122768.444122051	15.79129939	15.79129939	224818.359298665	14.36326717	14.36326717	259265.080946452	23.6694066	23.6694066	267187.190816295	11.97236871	11.97236871	299784.071260147	19.7073929	19.7073929	327867.373467421	21.34609611	21.34609611	295029.506909455	20.42406491
365	656	0	C364_3710000_2892000	550778.818146	2426454.083485	-0.24699416	0.79961491	1.04660907	-0.76663332	6.67163283	7.43826615	1.04257751	5.6546678	4.61209029	1.64181067	4.46002515	2.81821448	0.59981868	2.00766252	1.40784384	-4.41469037	1.47352246	5.88821283	0	0	0	151782.582762587	5.26335128	5.26335128	126044.194154696	15.97997426	15.97997426	208180.247995907	15.77277105	15.77277105	243387.812480628	25.70377075	25.70377075	270111.762004425	15.05787773	15.05787773	311315.606481432	22.65773718	22.65773718	310385.954607923	26.7395407	26.7395407	292420.844586773	17.83515408
366	59	0	C365_3710000_2893000	550676.635	2427448.485	0.0978235200000001	0.62779138	0.52996786	-1.42639968	4.88425246	6.31065214	2.60208171	4.0966683	1.49458659	0.67960519	2.95234377	2.27273858	-0.68246758	0	0.68246758	-2.99820777	1.41063689	4.40884466	0	0	0	147953.273026923	4.61489668	4.61489668	127561.143704847	12.99559786	12.99559786	204099.655079374	10.74709058	10.74709058	246945.231329929	19.45020146	19.45020146	276571.01790266	9.0425154	9.0425154	317547.002544072	15.53019631	15.53019631	315736.833437653	20.80478079	20.80478079	287147.812278893	14.76955529
367	2	0	C366_3710000_2894000	550574.440817	2428442.887671	0.82160064	0.82160064	0	-0.91354889	3.40721167	4.32076056	1.98974545	3.50744705	1.5177016	-0.1900478	1.38547635	1.57552415	-0.56779328	0	0.56779328	-2.15082378	1.30065584	3.45147962	0	0	0	116883.728085288	3.61210687	3.61210687	122646.165886215	6.60690883	6.60690883	219916.775770405	5.12449464	5.12449464	242279.171144247	9.64321152	9.64321152	295129.336974421	3.03619176	3.03619176	353575.491149585	6.73492527	6.73492527	317998.002738564	12.45122454	12.45122454	265324.130410169	5.75286087
368	12	0	C367_3710000_2895000	550472.232329	2429437.295814	1.42636001	1.42636001	0	-1.4809618	1.67621804	3.15717984	0.93758431	1.82056683	0.88298252	0.54337749	0.54337749	0	-0.83810902	0	0.83810902	-1.42636001	0.81299864	2.23935865	0	0	0	151677.675467013	4.09585966	4.09585966	130863.869432099	3.35244595	3.35244595	205069.793457387	1.924864	1.924864	222850.479981328	5.67045796	5.67045796	243752.066977038	2.11865803	2.11865803	416445.390666996	4.37367955	4.37367955	270478.459462798	9.79246665	9.79246665	253119.865747141	8.61796552
369	4	0	C368_3710000_2896000	550370.013146	2430431.708485	2.40205521	2.40205521	0	-0.0951227299999999	3.44389244	3.53901517	5.14281322	7.89864022	2.755827	1.19971865	1.68271193	0.48299328	0.5971858	1.39220192	0.79501612	-6.94040225	1.40514934	8.34555159	-3.03295444	0	3.03295444	126820.768750016	7.9818982	7.9818982	141293.346537887	9.13354306	9.13354306	174045.685555551	5.8626859	5.8626859	223871.018839253	10.85538771	10.85538771	220308.56488759	7.96986891	7.96986891	358495.884727096	11.09731288	11.09731288	275026.258487644	20.80856474	20.80856474	259336.809390265	16.27828037
370	57	0	C369_3710000_2897000	550267.782329	2431426.120814	3.46019591	3.81416103	0.35396512	-1.75907044	6.00574036	7.7648108	7.80222676	11.15720451	3.35497775	2.82577937	3.8950338	1.06925443	0.27815514	2.42325374	2.1450986	-9.39865157	2.74035917	12.13901074	-3.87243937	0	3.87243937	128478.033251699	10.32245514	10.32245514	150928.520169435	14.40330333	14.40330333	175168.779865544	10.14337438	10.14337438	223834.745001261	16.93180011	16.93180011	229923.158673455	11.92822737	11.92822737	312799.450207357	19.90216741	19.90216741	282662.811992281	25.56103642	25.56103642	269790.984654879	20.62139463
371	211	0	C370_3710000_2898000	550165.540817	2432420.532671	1.60417439	1.60417439	0	-0.62893009	2.90884641	3.5377765	6.29788309	8.38420464	2.08632155	0.77878738	1.35779338	0.579006	0.9996984	1.44277278	0.44307438	-6.1326787	1.11141262	7.24409132	-3.32309004	0	3.32309004	115796.564317476	6.61032243	6.61032243	155623.092781095	8.3519934	8.3519934	165244.390048884	5.29321333	5.29321333	227517.799799604	9.50289763	9.50289763	228220.727594622	7.76189869	7.76189869	338892.774760045	9.86151339	9.86151339	276208.473140076	17.4995375	17.4995375	266777.684653932	12.9135024
372	102.5	0	C371_3710000_2899000	550063.3	2433414.955	2.78103918	3.37069976	0.58966058	-2.15349217	5.28922919	7.44272136	10.10711123	13.47200467	3.36489344	2.65987794	4.45395273	1.79407479	0.56045015	3.58799314	3.02754299	-11.56753672	2.90569072	14.47322744	-3.63894035	0.51557244	4.15451279	108045.07019015	8.99715048	8.99715048	159072.276319628	15.17882837	15.17882837	159367.46791787	12.93236259	12.93236259	219644.573420952	16.96319549	16.96319549	224160.600423647	13.77015276	13.77015276	279890.500840061	25.55413075	25.55413075	279463.511098952	25.8989764	25.8989764	273891.790463259	18.58309574
373	105	0	C372_3710000_2901000	549858.765817	2435403.807671	0.9537838	1.50973151	0.55594771	-1.43392773	2.35637515	3.79030288	5.22404419	6.96852392	1.74447973	1.45382257	2.60958896	1.15576639	0	2.08675498	2.08675498	-5.73431114	1.81119838	7.54550952	-1.09981868	0	1.09981868	121362.612448628	2.55510036	2.55510036	172048.907755745	7.76565041	7.76565041	168612.561268293	5.23851035	5.23851035	232344.500083276	6.06001067	6.06001067	234199.322386482	4.73625274	4.73625274	244661.484214044	10.84941347	10.84941347	309342.641249062	7.11265661	7.11265661	340871.980890247	7.90023798
374	74	0	C373_3710000_2902000	549756.467329	2436398.235814	0.91881769	1.41881769	0.5	0.81805799	2.95364455	2.13558656	3.10218158	5.09381934	1.99163776	0.54941365	2.1589455	1.60953185	0	0.85378228	0.85378228	-5.16520697	1.55078656	6.71599353	-0.70625722	0	0.70625722	140716.73546265	1.72591296	1.72591296	159854.071054753	5.2167792	5.2167792	189456.270286218	3.71480961	3.71480961	241600.093719013	3.93439013	3.93439013	219822.563311013	3.3228778	3.3228778	261752.76278856	8.26371208	8.26371208	296513.651236705	5.60618092	5.60618092	287482.205664211	6.66664614
375	44	0	C374_3710000_2903000	549654.162329	2437392.665814	0.58966058	0.58966058	0	2.75505089	2.75505089	0	-0.93318961	2.67908397	3.61227358	2.1283154	2.82441636	0.69610096	0	0.74447973	0.74447973	-5.03983726	0.5	5.53983726	0.51557244	0.51557244	0	135679	1	1	141444.399774958	4.17932116	4.17932116	164699.441689298	3.83441792	3.83441792	208166.548709663	3.17385484	3.17385484	190958.663044129	4.3107649	4.3107649	274572.037699682	11.47954724	11.47954724	297971.878939077	6.61758061	6.61758061	286781.303683497	5.63773718
376	64.5	0	C375_3710000_2904000	549551.845817	2438387.097671	3.23862893	4.70378369	1.46515476	11.67464707	15.0164532	3.34180613	6.04420789	17.88463509	11.8404272	3.35732326	13.12160629	9.76428303	-1.13250971	4.88495836	6.01746807	-21.172265	1.77229752	22.94456252	-5.81913151	0.77586125	6.59499276	109472.28704184	1.44309387	1.44309387	109749.427604899	13.10025671	13.10025671	160047.384245994	10.09963378	10.09963378	195097.071618303	23.93598974	23.93598974	198219.655629008	24.88587816	24.88587816	237990.353154658	37.65780082	37.65780082	253031.415444704	33.53877436	33.53877436	243095.903057985	53.97560099
377	43	0	C376_3710000_2905000	549449.513146	2439381.533485	3.35084046	6.61553859	3.26469813	15.59820825	24.95943849	9.36123024	10.29449083	29.75044846	19.45595763	8.3438148	23.2322681	14.8884533	-5.24779401	5.77412844	11.02192245	-29.7733204	3.36152348	33.13484388	-7.48105521	0.73317887	8.21423408	109556.859318531	1.58493149	1.58493149	116081.861349683	21.03398965	21.03398965	149674.288836005	20.38487126	20.38487126	192692.259204894	32.29423727	32.29423727	206087.041853898	40.71117026	40.71117026	228083.464332212	61.59091632	61.59091632	249186.010756332	54.95775249	54.95775249	239621.222125294	93.84430583
378	95	0	C377_3710000_2906000	549347.167329	2440375.970814	2.57871371	6.87224232	4.29352861	14.6588717	24.47479642	9.81592472	11.17425818	30.48542111	19.31116293	7.84214358	23.04194709	15.19980351	-5.97915723	5.92286207	11.9020193	-27.31278886	4.01427309	31.32706195	-7.83879713	0.48299328	8.32179041	109556.859318531	1.58493149	1.58493149	115185.24170637	20.53097085	20.53097085	154441.374806357	20.7420035	20.7420035	190745.346134404	31.10113366	31.10113366	207892.858474193	40.77288647	40.77288647	227480.642008064	63.39715808	63.39715808	251202.306875073	58.28712062	58.28712062	240715.560758576	94.31587827
379	40	0	C378_3710000_2907000	549244.812329	2441370.410814	3.08379786	7.7338421	4.65004424	15.48953802	26.37934896	10.88981094	12.86500126	30.21275846	17.3477572	9.38089539	25.50792977	16.12703438	-1.78663801	10.97487871	12.76151672	-25.01011898	4.392919	29.40303798	-8.32935491	0.78005246	9.10940737	122550.360270515	2.33328181	2.33328181	110450.512745324	17.82163383	17.82163383	155600.479238441	15.78868137	15.78868137	194829.110297157	30.89350498	30.89350498	205767.752162094	42.64333499	42.64333499	225789.229737378	55.46319089	55.46319089	239743.171083587	65.10520619	65.10520619	233873.264570467	88.4487349
380	395.5	0	C379_3710000_2908000	549142.448146	2442364.853485	2.74981072	4.54015498	1.79034426	11.64943029	13.97411016	2.32467987	0.720249470000001	11.14877354	10.42852407	4.11201794	12.51457134	8.4025534	-0.43127634	5.64237607	6.07365241	-10.56476493	0	10.56476493	-4.9047722	0	4.9047722	106714	0.48299328	0.48299328	105108.755403199	7.87965893	7.87965893	181208.621277633	6.71047422	6.71047422	209124.355814567	15.97243234	15.97243234	209114.070055893	19.57512276	19.57512276	249734.480885505	23.71444983	23.71444983	256422.232242535	27.74924108	27.74924108	258322.807565402	38.3942366
381	1522	0	C380_3710000_2910000	548937.673963	2444353.756157	-2.08105747	3.87374173	5.9547992	2.83645001	19.383785	16.54733499	20.84131056	32.21368232	11.37237176	8.36090298	22.29792826	13.93702528	6.24423356	14.07578041	7.83154685	-24.55935725	4.06747268	28.62682993	-4.9544293	2.23718467	7.19161397	112945.840466591	4.12056926	4.12056926	106511.718404166	21.95826395	21.95826395	133932.351159414	27.69152264	27.69152264	163149.524302684	25.98700366	25.98700366	198849.763764838	42.48220497	42.48220497	211483.520783503	53.62286076	53.62286076	224684.654449667	61.8609922	61.8609922	216489.902134167	78.94351369
382	588	0	C381_3710000_2911000	548835.269183	2445348.212329	-1.85354348	4.71976113	6.57330461	6.69924916	23.93210039	17.23285123	22.13756012	36.14259584	14.00503572	9.02102147	26.33456638	17.31354491	6.3098971	16.53657209	10.22667499	-29.54372055	4.33480532	33.87852587	-5.75654031	2.31034904	8.06688935	113053.47224115	4.27834482	4.27834482	106940.555274805	27.75818585	27.75818585	132424.154376736	31.205987	31.205987	166574.864795209	33.18821166	33.18821166	198611.641682149	48.73591588	48.73591588	214827.367907192	61.82210585	61.82210585	227520.514009846	67.71419675	67.71419675	221673.458058085	90.66485824
383	908	2	C382_3710000_2912000	548732.853146	2446342.668485	1	1	0	0	2	2	0	0	0	-1	1	2	0	0	0	0	0	0	0	0	0	NA	0	0	124355.985337686	6.27281398	6.27281398	124902.542818075	9.54562796	9.54562796	160913.823313661	9.69791576	9.69791576	123925.666666667	3	3	178013.426321285	8.18203495	8.18203495	255937.275954447	6.78869479	6.78869479	213025.783579949	10.63640699
384	2	0	C383_3710000_2914000	548527.98	2448331.59	-2.87772537	0	2.87772537	0.137220559999999	4.83603066	4.6988101	2.87970193	8.74538273	5.8656808	2.71381876	8.75018569	6.03636693	4.79607371	8.17708199	3.38100828	-8.75732486	2.22117644	10.9785013	-0.579006	0.73317887	1.31218487	91816.0661822009	2.65059514	2.65059514	99892.1644622983	23.69483559	23.69483559	130948.550860774	27.00660273	27.00660273	155861.53634014	27.56757621	27.56757621	186097.273277896	24.12965601	24.12965601	203921.511785735	31.91662874	31.91662874	223659.177110306	28.23756595	28.23756595	212697.106742151	33.61356256
385	222	0	C384_3710000_2915000	548425.527328	2449326.055814	-2.43776257	0	2.43776257	1.4664772	4.6321907	3.1657135	2.33607823	7.44254468	5.10646645	1.80914362	7.47113046	5.66198684	3.12301046	6.7211702	3.59815974	-6.81311441	2.37945168	9.19256609	-0.61884368	0.46419321	1.08303689	129848.313252331	2.52843178	2.52843178	100626.455633944	22.75162371	22.75162371	132095.623778342	26.04698973	26.04698973	153777.453492895	27.70314424	27.70314424	189185.594530989	23.46199495	23.46199495	202799.47709397	28.80328328	28.80328328	224826.027824452	24.21606659	24.21606659	208018.244016169	29.68763595
386	73	0	C385_3710000_2919000	548015.585817	2453303.957672	-1.39151596	0	1.39151596	1.59777318	2.36355721	0.76578403	0.76710477	2.49261785	1.72551308	1.19863259	2.68071306	1.48208047	1.67829847	3.3593881	1.68108963	-3.9336095	1.11678064	5.05039014	0	0	0	179672.183125494	1.4379277	1.4379277	102624.172095711	13.72510917	13.72510917	136422.863874681	16.53932713	16.53932713	164846.548716302	11.82140414	11.82140414	206721.401586086	15.60413664	15.60413664	217001.278710403	14.23823193	14.23823193	206732.913439811	11.49063861	11.49063861	216418.932832317	11.41105957
387	245.5	0	C386_3710000_2920000	547913.069657	2454298.441628	-0.94925565	0.73888771	1.68814336	2.27946485	3.16591878	0.88645393	-0.44375527	1.77290786	2.21666313	0.73888771	0.73888771	0	0	0	0	-1.62534164	0	1.62534164	0	0.73888771	0.73888771	NA	0	0	70607.0374390972	5.8671193	5.8671193	142429.06246046	4.54059048	4.54059048	189980.810466084	14.80154325	14.80154325	169726.099348739	10.71186467	10.71186467	268746.875255601	4.75977579	4.75977579	194554.224360803	7.99368427	7.99368427	225982.7702134	8.88446262
388	70	0	C387_3710000_2921000	547810.540817	2455292.927672	-0.87947382	0.55594771	1.43542153	1.74770204	2.54731695	0.79961491	1.09431751	3.45600266	2.36168515	0.32140331	1.24978973	0.92838642	0	0	0	-2.04940464	0	2.04940464	0.22964881	0.78559652	0.55594771	NA	0	0	79976.4204647979	7.04992438	7.04992438	132353.438475488	5.44493961	5.44493961	184167.315557427	14.88494906	14.88494906	167848.914273084	11.12111842	11.12111842	238806.044294792	8.81848971	8.81848971	197230.721615131	8.41103178	8.41103178	223804.286895729	9.7013288
389	5	0	C388_3711000_2863000	554732.592329	2397721.905814	0.80860374	0.80860374	0	0.08721735	0.80860374	0.72138639	0.87592685	2.56045744	1.68453059	0.61543795	1.42404169	0.80860374	0.80860374	0.80860374	0	-3.19578963	0	3.19578963	0	0	0	111287	0.7026553	0.7026553	132190.182991737	3.70527638	3.70527638	191180.771110071	5.48700405	5.48700405	260889.278331163	4.31054208	4.31054208	225539.314233736	5.17778912	5.17778912	262390.933521415	13.77731631	13.77731631	364366.914604201	5.32248662	5.32248662	329432.982913036	4.69549422
390	50	0	C389_3711000_2864000	554630.761634	2398716.255342	0.84604378	0.84604378	0	0.43422487	1.86053121	1.42630634	0.90328273	3.00657436	2.10329163	0.80619418	1.65223796	0.84604378	0.84604378	0.84604378	0	-3.83578934	0	3.83578934	0	0	0	111287	0.88645393	0.88645393	148456.5232377	6.02552865	6.02552865	192315.921517397	7.2652082	7.2652082	253897.227270537	6.19774332	6.19774332	229719.007976499	7.75533707	7.75533707	266163.408875097	17.09813575	17.09813575	334859.661744878	9.41794352	9.41794352	319590.124653243	7.58849171
391	347.5	0	C390_3711000_2865000	554528.912329	2399710.605814	0.63640699	0.63640699	0	0.24638076	1.05522468	0.80884392	0.77086716	2.17814131	1.40727415	0.75361924	1.39002623	0.63640699	0.63640699	0.63640699	0	-3.04368114	0	3.04368114	0	0	0	111287	1	1	147977.228747887	4.14046775	4.14046775	193611.404041483	5.02874714	5.02874714	269596.3972	5	5	218714.136573631	6.19163167	6.19163167	273764.966694378	12.86296638	12.86296638	365525.454540581	6.69016044	6.69016044	342249.862194638	4.21598081
392	4	0	C391_3711000_2866000	554427.057329	2400704.915814	-0.74996044	0	0.74996044	0.74996044	0.74996044	0	0.58966058	1.17932116	0.58966058	0.60953185	0.60953185	0	0	0	0	-1.19919243	0.41881769	1.61801012	0	0	0	111287	0.60953185	0.60953185	123868.270336801	1.6757444	1.6757444	184667.63115349	2.03682781	2.03682781	244277.53109452	4.02572322	4.02572322	235091.160541111	3.60690553	3.60690553	328475.751797923	5.35427151	5.35427151	551603.117633927	3.82873888	3.82873888	329259.872860788	2.56679567
393	70	0	C392_3711000_2867000	554325.193146	2401699.228485	-1.12483228	0	1.12483228	1.6165394	4.43403612	2.81749672	0.49410208	1.66171404	1.16761196	0.9217584	0.9217584	0	0.56779328	0.56779328	0	-2.47536088	0.87592685	3.35128773	0	0	0	128125.268100305	0.56022234	0.56022234	161466.703045707	4.64623248	4.64623248	210753.746432721	8.04665679	8.04665679	273584.383830798	4.53840002	4.53840002	264179.629371775	6.27702307	6.27702307	316561.830299558	8.17456117	8.17456117	421328.073294755	8.2182962	8.2182962	337060.516037899	4.97954787
394	8	0	C393_3711000_2868000	554223.317329	2402693.585814	-0.74447973	0	0.74447973	1.83123471	3.41798969	1.58675498	-0.5	0.54337749	1.04337749	0.5	0.5	0	0.5	0.5	0	-1.58675498	0.92241933	2.50917431	0	0	0	NA	0	0	118329.31506775	2.38821615	2.38821615	182206.826121818	5.60963159	5.60963159	265432.023927509	3.13269588	3.13269588	288077.120494856	3.84493701	3.84493701	332480.547145698	4.9934036	4.9934036	502032.087388203	4.32834942	4.32834942	341602.45679408	2.38821615
395	4	0	C394_3711000_2869000	554121.432329	2403687.945814	-0.66805529	0	0.66805529	0.66805529	0.66805529	0	0	0	0	0	0	0	0	0	0	0	0.88298252	0.88298252	0	0	0	NA	0	0	110525	1.76596504	1.76596504	162508.568124073	3.28718104	3.28718104	208979.386225743	2.43402033	2.43402033	276438.523048036	3.07225381	3.07225381	296629.1020706	3.19462833	3.19462833	583065.175405559	1.91165657	1.91165657	325000	1.76596504
396	5	0	C395_3711000_2870000	554019.530817	2404682.307671	0	0	0	3.35517745	7.00964162	3.65446417	-0.83378637	1.71806365	2.55185002	-0.15860913	0.63640699	0.79501612	0.10643913	0.63640699	0.52996786	-2.46922108	0	2.46922108	-0.54337749	0	0.54337749	95253.3928803295	1.29501612	1.29501612	204684.495023744	3.02269929	3.02269929	232618.937692801	5.10180309	5.10180309	326727.003165184	2.61090329	2.61090329	378506.562109284	5.30145416	5.30145416	334628.323444991	4.87357555	4.87357555	307483.548521345	7.00472068	7.00472068	382379.8220712	3.57097221
397	38	0	C396_3711000_2871000	553917.614658	2405676.671628	-0.579006	0	0.579006	4.01068062	9.79730866	5.78662804	0.90367005	3.99131585	3.0876458	-0.76886195	0.72734724	1.49620919	-0.02798771	0.72734724	0.75533495	-4.0818725	0.20625722	4.28812972	-0.76578403	0	0.76578403	97906.0442694786	1.5429556	1.5429556	177772.379678902	7.24479154	7.24479154	229343.971079625	9.70702048	9.70702048	274193.026656487	5.86142611	5.86142611	328282.543655238	10.81153807	10.81153807	316362.536469846	9.66981245	9.66981245	298024.026564656	11.91143431	11.91143431	328429.409204963	9.62683358
398	13	0	C397_3711000_2872000	553815.690817	2406671.032671	0	0	0	2.28213304	4.38456783	2.10243479	-0.46065613	1.00847827	1.4691344	-0.81299864	0	0.81299864	-0.41881769	0	0.41881769	-0.58966058	0	0.58966058	-0.58966058	0	0.58966058	56406	0.81299864	0.81299864	167348.561014082	2.56059635	2.56059635	197636.29499842	1.64177866	1.64177866	257786.870447992	2.03852216	2.03852216	366219.619683875	5.53665364	5.53665364	293000.530615752	3.70237501	3.70237501	226289.325729764	4.20531465	4.20531465	376501.753802595	3.13673558
399	5	0	C398_3711000_2876000	553407.862671	2410648.459186	0	0	0	0	0	0	0	0	0	0	0	0	0	0	0	0	0	0	0	0	0	NA	0	0	NA	0	0	NA	0	0	NA	0	0	NA	0	0	NA	0	0	NA	0	0	NA	0
400	20	0	C399_3711000_2879000	553101.892329	2413631.535814	0.59981868	0.59981868	0	0.59981868	1.64315919	1.04334051	1.04334051	1.64315919	0.59981868	0	0	0	-0.59981868	0	0.59981868	-0.9537838	0	0.9537838	0	0	0	96042	0.59981868	0.59981868	219914.337308706	5.79751893	5.79751893	234569.627759522	4.05185911	4.05185911	257951.624610088	6.17475493	6.17475493	281973.04125796	4.52643226	4.52643226	240609.250315155	3.05857222	3.05857222	340898.559284099	4.11859925	4.11859925	318450.627502164	5.90228637
401	3	0	C400_3711000_2880000	552999.878963	2414625.916156	1.38512351	1.38512351	0	2.07165039	3.34675735	1.27510696	0.579006	1.39633623	0.81733023	0	0	0	-1.33290267	0	1.33290267	-3.14595161	0	3.14595161	0	0	0	87898.3277365502	1.52637861	1.52637861	180992.362890839	6.95592464	6.95592464	211070.119631219	9.52552281	9.52552281	258594.741495057	16.52863825	16.52863825	248923.253266099	9.88348376	9.88348376	260783.463322793	8.87795674	8.87795674	307690.027530346	6.47291967	6.47291967	340306.806583282	9.60420679
402	95	0	C401_3711000_2885000	552489.612329	2419597.815814	-0.29375088	0.60953185	0.90328273	4.47127664	5.37126124	0.8999846	0.59788606	3.14692366	2.5490376	-1.42785186	0.20625722	1.63410908	-0.60953185	0.20625722	0.81578907	-4.07753383	0.90328273	4.98081656	-0.46419321	0	0.46419321	179159.555268724	3.57055257	3.57055257	156285.877632663	8.35979463	8.35979463	231300.724088531	14.41954021	14.41954021	248717.947535918	15.51952849	15.51952849	279004.069687342	11.92729707	11.92729707	326573.844845514	13.58800838	13.58800838	335847.525138759	13.05045693	13.05045693	317093.33389413	16.44609035
403	179	0	C402_3711000_2886000	552387.525	2420592.205	-1.10716558	0.67536537	1.78253095	4.46681478	7.3207799	2.85396512	0.84993684	3.8152037	2.96526686	0.14269262	1.85396512	1.7112725	-0.67536537	0.5	1.17536537	-5.67117936	1.92856583	7.59974519	-0.20904838	0.5	0.70904838	168539.138391345	4.84631529	4.84631529	156481.822398807	14.90929481	14.90929481	233608.311889688	21.09379145	21.09379145	255718.763574574	26.68415587	26.68415587	275440.113915493	18.43566424	18.43566424	334661.820218438	20.36537094	20.36537094	343953.450258717	22.60516648	22.60516648	310205.927707294	27.04120631
404	189	0	C403_3711000_2887000	552285.428146	2421586.598485	-1.68828372	0	1.68828372	2.7644522	5.59369785	2.82924565	1.274598	3.78095371	2.50635571	-0.27425734	1.31841265	1.59266999	1.09776114	1.09776114	0	-5.91159489	1.7624507	7.67404559	-0.39338825	0.46419321	0.85758146	172669.445820212	4.41540145	4.41540145	133906.227677019	13.33078051	13.33078051	246090.364600301	19.19836642	19.19836642	269142.442375188	23.47171363	23.47171363	285520.950164799	15.136984	15.136984	340408.754185766	18.40634415	18.40634415	348164.153993803	19.43350812	19.43350812	312013.699853315	26.31690927
405	116	4	C404_3711000_2888000	552183.333146	2422580.998485	-2.22351562	0.68246758	2.9059832	2.67408285	6.32967422	3.65559137	5.21097583	6.86309859	1.65212276	0.70652281	2.2885907	1.58206789	-1.26499609	0	1.26499609	-3.72399195	2.59768203	6.32167398	0.61412286	1.21394154	0.59981868	190829.896213297	2.56697603	2.56697603	155467.472786643	14.74462358	14.74462358	233959.683591941	16.49769476	16.49769476	271079.907048727	24.70573396	24.70573396	308076.611805001	14.62957603	14.62957603	360684.199495001	18.09974093	18.09974093	381014.024727706	32.11358988	32.11358988	354007.397956938	26.21936231
406	30	0	C405_3711000_2889000	552081.222329	2423575.400814	-1.55770488	0	1.55770488	0.5997378	2.72923291	2.12949511	3.07225266	5.10898023	2.03672757	-0.71886514	1.67519151	2.39405665	1.36228646	1.36228646	0	-5.14895297	0.58966058	5.73861355	-0.77586125	0	0.77586125	104284.365651829	2.87359845	2.87359845	125611.975246038	12.43149828	12.43149828	244294.980074553	13.49924898	13.49924898	266551.098850796	20.69744225	20.69744225	270862.153081291	12.45272222	12.45272222	289918.087905036	15.93133542	15.93133542	311504.825362817	19.45632727	19.45632727	302005.481495899	16.45033955
407	74	0	C406_3711000_2890000	551979.083146	2424569.798485	-1.59047462	0	1.59047462	0.0190250000000001	3.60812086	3.58909586	3.31140356	6.02312083	2.71171727	-0.20860073	2.50192482	2.71052555	1.44307438	1.44307438	0	-5.45912611	0.61884368	6.07796979	-0.78076991	0	0.78076991	109669.495979991	3.60004297	3.60004297	126924.461887478	14.80150096	14.80150096	241298.340724601	16.25535757	16.25535757	262350.350372503	23.75695016	23.75695016	272621.834937004	13.53235765	13.53235765	297825.421568863	19.58752815	19.58752815	313964.894149299	21.39190174	21.39190174	304328.477369167	18.76545936
408	3	0	C407_3711000_2891000	551876.930817	2425564.197671	-1.62827589	0	1.62827589	0.29837898	2.70480965	2.40643067	2.98724573	4.56075462	1.57350889	-0.37687686	2.28255727	2.65943413	0.81299864	0.81299864	0	-3.11035073	0.76578403	3.87613476	-0.46419321	0	0.46419321	129581	0.54337749	0.54337749	125612.432188439	9.89460849	9.89460849	232748.547658344	10.68587973	10.68587973	262102.207094963	18.62638828	18.62638828	281741.05024713	9.22319728	9.22319728	281284.645228545	11.11881841	11.11881841	313658.832328532	17.62100022	17.62100022	307653.049278313	10.74675132
409	196	0	C408_3711000_2892000	551774.766512	2426558.603143	-0.69031729	0.72138639	1.41170368	-0.91301111	5.33294623	6.24595734	2.34726114	5.60450082	3.25723968	1.69014577	4.46305363	2.77290786	0.35396512	0.77278281	0.41881769	-4.3137193	1.46545993	5.77917923	0	0	0	151529.968039926	4.51665478	4.51665478	129422.488529434	14.9466568	14.9466568	212593.868440711	14.68852435	14.68852435	245131.215154948	24.29720548	24.29720548	281305.219416891	12.0807484	12.0807484	309886.522267623	19.97524761	19.97524761	314414.701837246	26.05075439	26.05075439	293792.021023306	16.29003033
410	55	0	C409_3711000_2893000	551672.593963	2427553.011157	-1.2816613	0	1.2816613	-0.54446776	3.05275722	3.59722498	2.32887905	4.39279468	2.06391563	0.84807286	3.1917817	2.34370884	0	0	0	-2.87080838	1.31733023	4.18813861	0	0	0	114006.164841433	1.96429905	1.96429905	130863.393845316	11.45303611	11.45303611	215275.820920804	11.30996078	11.30996078	240483.489231554	19.07115112	19.07115112	294196.188125133	7.38519122	7.38519122	291333.210285623	10.80014688	10.80014688	323708.892910008	18.09759674	18.09759674	300058.795702572	8.79230358
411	68	0	C410_3711000_2894000	551570.402329	2428547.420814	-0.26404177	0.87947382	1.14351559	-0.50720823	1.49992088	2.00712911	2.75171504	4.86951709	2.11780205	-0.26159265	1.23832823	1.49992088	0	0	0	-3.12935514	1.74996044	4.87931558	0	0	0	122040.683990084	2.08442165	2.08442165	131006.93893246	6.95974099	6.95974099	206687.545159925	7.46168875	7.46168875	240897.101178278	14.5404874	14.5404874	300395.91081719	5.45982011	5.45982011	319378.104273523	7.69345407	7.69345407	308452.242053882	15.14448426	15.14448426	279845.402288976	5.39535794
412	325	0	C411_3711000_2895000	551468.200817	2429541.832671	1	1	0	-0.79034426	1.19963736	1.98998162	0.79034426	1.79034426	1	0	0	0	-0.59981868	0	0.59981868	-1	0.87947382	1.87947382	0	0	0	117591.261418248	1.79034426	1.79034426	NA	0	0	241191	0.59981868	0.59981868	213435.488462699	2.87916861	2.87916861	311000	0.60953185	0.60953185	544922.901308377	1.79034426	1.79034426	249196.011958304	5.30758284	5.30758284	193755.13659677	2.70806937
413	3	0	C412_3711000_2896000	551365.986512	2430536.248143	0.909783	0.909783	0	-0.56779328	0	0.56779328	0.56779328	1.47757628	0.909783	0	0	0	0	0	0	-0.909783	0.73888771	1.64867071	0	0	0	116676.064520987	1.47757628	1.47757628	NA	0	0	NA	0	0	211061.513822291	1.30668099	1.30668099	NA	0	0	526489.748332993	1.47757628	1.47757628	265831.941589661	1.30668099	1.30668099	207800	0.73888771
414	7	0	C413_3711000_2897000	551263.766634	2431530.665343	1.86645856	1.86645856	0	-0.45965389	3.44502053	3.90467442	6.08355306	8.4633964	2.37984334	1.44504719	2.05457904	0.60953185	0.52045165	1.67621804	1.15576639	-6.29540935	1.30230223	7.59771158	-3.69302404	0	3.69302404	113838.197584408	7.00670464	7.00670464	153534.259404521	8.44827697	8.44827697	168550.704842819	5.83520122	5.83520122	223232.797622082	9.78715696	9.78715696	228899.847830669	8.65104092	8.65104092	328913.194598795	11.87546104	11.87546104	271031.473781346	19.56293538	19.56293538	259663.117961477	14.11322287
415	122	0	C414_3711000_2898000	551161.527329	2432525.085814	1.82770209	1.82770209	0	-0.94122236	3.51978394	4.4610063	6.5122354	8.69611619	2.18388079	0.81499564	1.43383932	0.61884368	0.8354671	1.53156806	0.69610096	-6.17633345	1.24877731	7.42511076	-3.51220973	0	3.51220973	115674.118259543	6.97232385	6.97232385	152109.913108177	9.78923685	9.78923685	169576.474372326	5.61118717	5.61118717	225362.825916719	10.21141792	10.21141792	228924.532825442	8.96728636	8.96728636	333963.885596615	12.36400239	12.36400239	272958.217667801	20.14551663	20.14551663	261924.476630219	14.36495274
416	177	0	C415_3711000_2899000	551059.290817	2433519.512671	2.58102884	3.30241523	0.72138639	-2.80503353	5.57717488	8.38220841	12.30879535	15.64691233	3.33811698	4.16269066	5.74165851	1.57896785	-0.05903144	3.91214636	3.9711778	-13.0825242	3.11421144	16.19673564	-4.46851488	0	4.46851488	108957.099579315	9.87518987	9.87518987	159259.977841435	18.7530324	18.7530324	176384.216724141	13.30737202	13.30737202	230315.358971212	20.30569772	20.30569772	231244.703323913	16.68619753	16.68619753	288717.984480797	27.66324261	27.66324261	287236.049091822	31.92654311	31.92654311	290268.683864126	23.43186747
417	59.5	0	C416_3711000_2900000	550957.04	2434513.945	2.23496784	2.73496784	0.5	-2.14020783	4.18440603	6.32461386	9.30832292	11.7554962	2.44717328	2.62459937	3.8690791	1.24447973	0.73993751	2.8789953	2.13905779	-9.64047816	2.48832445	12.12880261	-3.9787991	0	3.9787991	109328.059731184	8.23531073	8.23531073	159072.046663336	13.14374512	13.14374512	166454.84383212	9.15119606	9.15119606	224326.281452984	13.84994044	13.84994044	226727.315258726	11.81679547	11.81679547	284821.05970084	19.1198824	19.1198824	274811.33152211	21.8836496	21.8836496	274115.969221391	15.86915656
418	160.5	0	C417_3711000_2901000	550854.764657	2435508.376628	0.55594771	1.07152015	0.51557244	-0.46924117	2.13243015	2.60167132	3.98597187	5.57822245	1.59225058	1.08273753	2.15425768	1.07152015	0	1.32229744	1.32229744	-4.7106184	1.6245463	6.3351647	-0.9747654	0	0.9747654	131957.055162574	2.06519152	2.06519152	166636.544495554	4.61874712	4.61874712	181491.362128321	3.79851484	3.79851484	241684.572502579	3.87114043	3.87114043	223647.183972437	2.9880226	2.9880226	262121.525115924	7.67655111	7.67655111	308538.81702195	5.43999257	5.43999257	313135.910287138	6.26760608
419	4	0	C418_3711000_2902000	550752.477329	2436502.805814	1.86294947	2.66709275	0.80414328	-0.87705713	3.79343867	4.6704958	7.100992	9.85350372	2.75251172	2.42708322	3.92732746	1.50024424	0.92838642	2.53630126	1.60791484	-9.65067012	2.63752583	12.28819595	-2.56467637	0	2.56467637	113315.970323523	4.58215339	4.58215339	166497.017153717	8.48239699	8.48239699	177012.756926326	7.70316859	7.70316859	229050.135479398	8.91559541	8.91559541	238680.419130486	9.57004011	9.57004011	257551.222665044	15.6385548	15.6385548	291235.652883129	13.27750507	13.27750507	290077.888379233	12.4394792
420	3	0	C419_3711000_2903000	550650.178488	2437497.236857	0	0	0	0	0	0	0	0	0	0	0	0	0	0	0	0	0	0	0	0	0	NA	0	0	NA	0	0	NA	0	0	NA	0	0	NA	0	0	NA	0	0	NA	0	0	NA	0
421	79	0	C420_3711000_2905000	550445.540817	2439486.117671	3.78302983	5.92533112	2.14230129	13.52586285	20.5586101	7.03274725	9.20120145	24.96130308	15.76010163	5.51252754	18.29983807	12.78731053	-4.01715429	5.49418189	9.51133618	-25.4023526	2.68368756	28.08604016	-7.12458235	0.59981868	7.72440103	109517.326207829	1.52846715	1.52846715	114962.748281418	17.38503367	17.38503367	154804.105461523	13.73642527	13.73642527	190402.379681704	28.64312264	28.64312264	203421.802762633	33.9780151	33.9780151	228073.085810783	50.15997377	50.15997377	248556.688955572	47.18085494	47.18085494	239956.750934223	74.54061579
422	177	0	C421_3711000_2906000	550343.203146	2440480.563485	2.31696813	7.87094821	5.55398008	18.30152814	33.05875902	14.75723088	15.40006836	37.97778503	22.57771667	13.59629413	32.65809154	19.06179741	-3.04718416	10.26776804	13.3149522	-34.21888693	5.21254624	39.43143317	-9.41713062	0.60953185	10.02666247	106646.66950012	4.06790774	4.06790774	111567.994856837	27.61657583	27.61657583	151154.505196478	29.02940644	29.02940644	192760.379060982	37.94173443	37.94173443	207403.843104322	56.27945628	56.27945628	226648.700883038	83.13666886	83.13666886	242256.383139058	77.31668707	77.31668707	235238.51432803	119.56545112
423	160	0	C422_3711000_2907000	550240.855817	2441475.007671	2.35727449	5.19280737	2.83553288	10.3780519	14.22278899	3.84473709	6.61073216	18.06056364	11.44983148	2.14193091	12.70703297	10.56510206	-1.14735348	5.04338078	6.19073426	-16.33726093	2.15826404	18.49552497	-6.50063039	0	6.50063039	109462.690105441	1.43031482	1.43031482	99501.6605642982	10.12757919	10.12757919	181393.475384872	7.42223011	7.42223011	197043.728097532	21.70829812	21.70829812	203332.228980366	24.54385354	24.54385354	239303.014971412	32.69734713	32.69734713	252710.436372313	37.40613836	37.40613836	250369.559955961	50.36642271
424	184.5	0	C423_3711000_2908000	550138.497329	2442469.455814	2.4032485	10.36019558	7.95694708	19.8792102	42.69330236	22.81409216	22.98387429	51.71834755	28.73447326	15.00161784	42.5584573	27.55683946	-1.0947965	17.80856809	18.90336459	-42.31581901	5.90128374	48.21710275	-10.55247136	1.83661706	12.38908842	107358.250337796	6.64082709	6.64082709	107536.996813572	41.66127605	41.66127605	149309.59905858	36.24619336	36.24619336	189210.54451919	51.88408244	51.88408244	205735.949750077	77.92736616	77.92736616	221123.552758247	113.00907877	113.00907877	233091.164185152	109.3474849	109.3474849	230071.134631682	152.20478027
425	7	0	C424_3711000_2909000	550036.123146	2443463.908485	2.12804729	7.32203938	5.19399209	11.72651882	25.6171154	13.89059658	19.04189573	37.19272215	18.15082642	8.54087824	27.09219387	18.55131563	2.51053138	14.81998637	12.30945499	-30.99409705	3.17980716	34.17390421	-8.65668927	1.31661238	9.97330165	115539.653908967	3.03783967	3.03783967	104712.240454684	24.22941109	24.22941109	153366.622226546	17.85032411	17.85032411	184938.991298424	34.6517858	34.6517858	199090.459414231	51.03110866	51.03110866	213496.562095886	62.9684518	62.9684518	228723.954242751	72.282369	72.282369	231912.985553526	95.83677426
426	150	0	C425_3711000_2910000	549933.734183	2444458.367329	0.130557229999999	9.65820454	9.52764731	11.99346483	40.64160115	28.64813632	37.09876153	64.77505265	27.67629112	13.44206591	41.98267019	28.54060428	2.99841874	21.34773206	18.34931332	-49.23614958	6.17664052	55.4127901	-10.33456379	2.59363494	12.92819873	112592.25860745	7.41251514	7.41251514	105472.724691185	54.27443203	54.27443203	137136.147985417	49.43212213	49.43212213	178560.413007329	66.52181342	66.52181342	200998.451441086	91.08347848	91.08347848	214323.444491107	122.2009209	122.2009209	228890.215206702	114.6643811	114.6643811	226275.868160358	161.70549256
427	32	0	C426_3711000_2911000	549831.338963	2445452.831157	-0.818004429999999	5.32717913	6.14518356	7.68742802	25.56283374	17.87540572	23.39691747	37.79760427	14.4006868	8.74660766	26.48883186	17.7422242	3.85208359	14.95545956	11.10337597	-29.66580725	4.74424118	34.41004843	-6.42594514	2.31005244	8.73599758	113409.106033356	4.28103303	4.28103303	105623.31338355	26.82387924	26.82387924	134760.701697553	30.76384919	30.76384919	172586.757727469	30.09348899	30.09348899	202587.527976791	49.99217096	49.99217096	214744.429723572	64.18659925	64.18659925	223656.607169302	69.35628794	69.35628794	223142.630729132	93.31105092
428	1	0	C427_3711000_2912000	549728.927329	2446447.290814	0.909783	0.909783	0	-1.33611058	1.819566	3.15567658	1.33611058	2.22225934	0.88614876	-0.909783	0.909783	1.819566	0	0	0	0	0	0	0	0	0	182938	0.66805529	0.66805529	119522.385386418	8.4058348	8.4058348	128670.024708679	10.52395068	10.52395068	174346.150244459	11.85703727	11.85703727	171497.773483669	7.90322702	7.90322702	204236.741721154	12.56550318	12.56550318	274601.369277085	7.60911482	7.60911482	214304.659693119	14.80964073
429	160	0	C428_3711000_2914000	549524.070474	2448436.224299	0.68246758	0.68246758	0	0	1.36493516	1.36493516	0	0	0	-0.68246758	0.68246758	1.36493516	0	0	0	0	0	0	0	0	0	NA	0	0	126227.4	3.4123379	3.4123379	123197.078571429	4.77727306	4.77727306	150224.2	3.4123379	3.4123379	123925.666666667	2.04740274	2.04740274	122400	3.4123379	3.4123379	251250	2.72987032	2.72987032	210800	6.8246758
430	276	0	C429_3711000_2915000	549421.625817	2449430.692672	-2.31821618	0	2.31821618	1.81861531	4.206876	2.38826069	1.90830015	5.1792366	3.27093645	0.74380336	5.18452409	4.44072073	3.55097426	5.55682846	2.0058542	-6.15053183	1.58762993	7.73816176	0	0.48299328	0.48299328	150254.111816807	2.17909424	2.17909424	96710.0005887391	15.12058497	15.12058497	123316.940764349	17.46580234	17.46580234	157526.977997219	21.21585403	21.21585403	180842.514961655	19.09292503	19.09292503	202939.620128887	24.32072182	24.32072182	224861.481273138	18.12462749	18.12462749	213219.20047339	16.71624379
431	28	0	C430_3711000_2916000	549319.165	2450425.17	-2.45013384	0	2.45013384	1.58541187	4.40344175	2.81802988	2.01127921	7.1655404	5.15426119	2.61864512	7.96796289	5.34931777	2.89111969	6.5284057	3.63728601	-7.22669797	2.33792805	9.56462602	-0.58966058	0.39002623	0.97968681	140932.029165409	2.69482868	2.69482868	99101.601407245	23.6195399	23.6195399	130027.365603184	26.95269484	26.95269484	154031.903757236	27.23734317	27.23734317	191403.646181296	24.70351147	24.70351147	204669.306433229	28.7446211	28.7446211	223935.449081413	24.16966794	24.16966794	207954.224920728	28.77088805
432	1	0	C431_3711000_2917000	549216.692328	2451419.650814	-2.42089104	0	2.42089104	1.42373618	4.16864781	2.74491163	1.2564575	6.27432847	5.01787097	2.90560731	7.78569001	4.8800827	2.69191583	6.23555282	3.54363699	-6.40591098	2.28599745	8.69190843	-0.55594771	0.20625722	0.76220493	142773.430134516	2.48103226	2.48103226	98340.4539072542	22.40372714	22.40372714	128971.792566524	25.96099334	25.96099334	152587.83638687	25.5953942	25.5953942	191906.117182446	23.81292775	23.81292775	205374.121544236	26.49650447	26.49650447	222948.54579848	21.71629132	21.71629132	207183.498685534	26.82853048
433	9	0	C432_3711000_2919000	549011.707328	2453408.615814	-1.34987316	0	1.34987316	1.34987316	2.04597412	0.69610096	0.91976125	2.15808948	1.23832823	1.28520242	2.46429666	1.17909424	0.69610096	2.16306908	1.46696812	-3.01815959	0.75533495	3.77349454	0	0	0	165765.091560021	1.78479349	1.78479349	96542.4647247404	11.03890799	11.03890799	129563.504669223	14.95878301	14.95878301	162636.896780091	8.6051463	8.6051463	205152.608337399	13.60576509	13.60576509	223056.778755429	12.79020824	12.79020824	196159.885762031	9.67461736	9.67461736	217958.112960516	8.64679997
434	85	0	C433_3711000_2920000	548909.200817	2454403.102672	-1	0.78559652	1.78559652	2.82923308	4.19442494	1.36519186	0.559372	3.14920141	2.58982941	1.01863637	1.01863637	0	-0.41881769	0	0.41881769	-2.38382823	0	2.38382823	-0.18577784	0.59981868	0.78559652	NA	0	0	82985.6640618929	7.26518248	7.26518248	155523.256446052	5.41292267	5.41292267	182022.168549008	17.02790819	17.02790819	179632.745901247	12.41291788	12.41291788	282274.523716484	5.40662302	5.40662302	189198.369740376	9.3805092	9.3805092	218413.413475273	10.90829431
435	1	0	C434_3711000_2921000	548806.679657	2455397.596628	-0.86871408	0.52996786	1.39868194	1.67302114	2.45861766	0.78559652	1.54492933	3.97046776	2.42553843	0.16596535	1.36560271	1.19963736	0	0	0	-2.15119923	0	2.15119923	0.23581617	0.76578403	0.52996786	NA	0	0	82414.6015580558	7.26214153	7.26214153	130371.748466279	5.7187037	5.7187037	182833.013536295	14.93980535	14.93980535	167246.908360624	11.0114017	11.0114017	234742.463690362	9.84680763	9.84680763	197922.326947695	8.44384291	8.44384291	223542.812351713	9.74668427
436	61	0	C435_3711000_2922000	548704.14	2456392.09	-0.82160064	0	0.82160064	-0.20356775	1.12538264	1.32895039	2.93249948	5.55103706	2.61853758	0	1.69598392	1.69598392	0.20625722	0.20625722	0	-2.31984553	0	2.31984553	0.69610096	0.69610096	0	NA	0	0	88757.137868916	6.22179179	6.22179179	119841.347642563	4.71196995	4.71196995	173430.717089091	10.98147183	10.98147183	168313.485910927	8.59453871	8.59453871	223621.207576851	10.09009413	10.09009413	203738.202251541	7.53727349	7.53727349	220683.171597385	6.80869454
437	16	0	C436_3711000_2923000	548601.588962	2457386.591157	0	0	0	0	0	0	2.26600485	3.0213398	0.75533495	-0.75533495	0.75533495	1.5106699	0	0	0	-0.75533495	0	0.75533495	0	0	0	NA	0	0	94081.7047020144	3.69670517	3.69670517	109230.609752685	2.94137022	2.94137022	143839.5860459	3.63074561	3.63074561	158617.232044991	2.12007571	2.12007571	212096.586149982	7.27550124	7.27550124	196400.972390953	2.78143106	2.78143106	217712.435615294	2.88942068
438	1	0	C437_3712000_2862000	555830.138146	2396831.913485	0.74447973	0.74447973	0	0.12563605	0.74447973	0.61884368	0.82581185	2.39610343	1.57029158	0.47418263	1.21866236	0.74447973	0.74447973	0.74447973	0	-2.91458999	0	2.91458999	0	0	0	111287	0.59981868	0.59981868	132276.746063811	3.24031574	3.24031574	190042.862742261	4.94202145	4.94202145	260470.102971843	3.72031934	3.72031934	226327.498696906	4.54875649	4.54875649	262571.731100841	12.2899667	12.2899667	362031.808791334	4.73307103	4.73307103	329345.80545501	4.20807434
439	211	2	C438_3712000_2864000	555626.497329	2398820.620814	0.83406428	0.83406428	0	0.08410384	0.83406428	0.74996044	1	2.83406428	1.83406428	0.68676332	1.5208276	0.83406428	0.83406428	0.83406428	0	-3.43899572	0	3.43899572	0	0	0	111287	0.77086716	0.77086716	132356.497169766	4.003146	4.003146	190996.697079271	5.85702417	5.85702417	261583.057377846	4.64500846	4.64500846	224918.14139531	5.53236711	5.53236711	263658.603793168	14.5881109	14.5881109	366191.767030792	5.73069048	5.73069048	327942.719870572	4.99473433
440	103	0	C439_3712000_2865000	555524.653122	2399814.955262	-0.12156771	0.59981868	0.72138639	2.20735383	3.09350259	0.88614876	0.85758146	3.41857829	2.56099683	-0.40275953	1.51810377	1.9208633	0.59981868	0.59981868	0	-3.80094904	0.66052231	4.46147135	0.66052231	0.66052231	0	110623.91225835	1.51810377	1.51810377	136098.337278059	2.88052844	2.88052844	219729.779646023	7.69082848	7.69082848	266215.832695709	6.75346661	6.75346661	247670.170450841	7.0912119	7.0912119	283949.375883414	13.59088298	13.59088298	440946.684941609	8.62046103	8.62046103	356010.233665243	5.33602731
441	8	0	C440_3712000_2866000	555422.822353	2400809.269038	-0.89328853	0	0.89328853	0.89328853	0.89328853	0	0.69610096	1.39220192	0.69610096	0.71528931	0.71528931	0	0	0	0	-1.41139027	0.74996044	2.16135071	0	0	0	111287	0.71528931	0.71528931	120459.408727385	2.38980985	2.38980985	172891.035918793	4.84689056	4.84689056	243471.521127838	5.25436665	5.25436665	246676.037328139	5.89660813	5.89660813	318207.823820969	7.45517231	7.45517231	521643.629056451	5.2694674	5.2694674	329260.065481373	3.57936644
442	160	0	C441_3712000_2867000	555320.957329	2401803.605814	-1	0	1	2.17932116	3.91459003	1.73526887	-0.55594771	0.58966058	1.14560829	0.55594771	0.55594771	0	0.55594771	0.55594771	0	-1.73526887	0.87234062	2.60760949	0	0	0	NA	0	0	123442.318668662	3.05572821	3.05572821	195083.005986383	6.13585496	6.13585496	259643.501650056	3.33434182	3.33434182	293383.026257587	4.14837734	4.14837734	361417.061822039	5.87159472	5.87159472	522261.025032223	5.08854485	5.08854485	334064.964519974	2.72436805
443	245	0	C442_3712000_2868000	555219.090817	2402797.967671	-0.86871408	0	0.86871408	2.38993008	5.19341128	2.8034812	-0.73888771	0.96686522	1.70575293	0.53263049	0.94514493	0.41251444	0.73888771	0.73888771	0	-2.26010371	1.20625722	3.46636093	0.20625722	0.20625722	0	145776.337611111	0.86677953	0.86677953	181725.857571789	5.05126278	5.05126278	220218.849917187	10.02498126	10.02498126	272159.281658566	4.04183652	4.04183652	283001.662060671	5.42382221	5.42382221	326831.621184353	7.54739131	7.54739131	414311.700443709	8.97203633	8.97203633	345200.390327615	4.70274951
444	2	0	C443_3712000_2869000	555117.213146	2403792.333485	-0.72734724	0	0.72734724	1.72734724	3.17042162	1.44307438	-0.44307438	0.5	0.94307438	0.44307438	0.44307438	0	0.44307438	0.44307438	0	-1.44307438	0.91616007	2.35923445	0	0	0	NA	0	0	117878.407324262	2.33232014	2.33232014	181350.641057273	5.38368108	5.38368108	262390.48517613	3.05966738	3.05966738	287219.110003397	3.75179387	3.75179387	330092.359242005	4.80688504	4.80688504	504660.93166036	4.08409675	4.08409675	340643.221260354	2.33232014
445	158	0	C444_3712000_2871000	554913.413146	2405781.068485	0	0	0	3.60679543	7.76711585	4.16032042	-0.84562757	1.92447649	2.77010406	-0.14059041	0.68937539	0.8299658	0.07984354	0.68937539	0.60953185	-2.70042099	0	2.70042099	-0.61884368	0	0.61884368	97753.3624496956	1.4089718	1.4089718	202640.979538585	4.12184588	4.12184588	225363.91076862	6.74432996	6.74432996	328825.013527249	2.83428583	2.83428583	361342.541200866	6.93802223	6.93802223	329298.793027897	6.28306444	6.28306444	301528.393336479	9.05046552	9.05046552	379039.106917812	4.11672257
446	25	0	C445_3712000_2886000	553383.443146	2420696.713485	-0.88791306	0.5	1.38791306	3.20591177	5.67813547	2.4722237	1.4099014	3.87636828	2.46646688	-0.2410139	1.33492688	1.57594078	-0.5	0.303782	0.803782	-5.12365109	1.9034855	7.02713659	-0.19971687	0.51557244	0.71528931	170296.095933158	4.44212083	4.44212083	146849.05270134	13.12368271	13.12368271	239138.949444344	18.20360183	18.20360183	256595.012776125	22.22964206	22.22964206	282626.836804645	15.65095977	15.65095977	343701.332025522	16.82929294	16.82929294	347855.544404715	19.99654328	19.99654328	310258.998940222	24.54411569
447	119	0	C446_3712000_2887000	553281.353146	2421691.113485	-0.68452812	0.81815833	1.50268645	1.66706509	6.19166001	4.52459492	1.16165941	5.34044195	4.17878254	-0.0560936300000001	1.8732925	1.92938613	0.4548788	1.79545489	1.34057609	-5.16570277	2.93548852	8.10119129	-0.13284691	0.65274961	0.78559652	166146.938799225	5.03921605	5.03921605	141524.816935947	17.6205726	17.6205726	239623.250191361	21.78295493	21.78295493	270534.1566297	30.17391354	30.17391354	281863.678341957	21.58375873	21.58375873	343117.890554391	23.05580423	23.05580423	345997.816328822	27.09259115	27.09259115	308217.267855804	28.61840415
448	14.5	0	C447_3712000_2888000	553179.242979	2422685.495603	-2.15061196	1.11141262	3.26202458	2.18216088	6.87924493	4.69708405	6.49109605	8.7712103	2.28011425	1.22641505	3.0542605	1.82784545	-1.37227111	0	1.37227111	-4.85637511	2.82573852	7.68211363	0.69956868	1.36009099	0.66052231	189994.031553687	2.78600564	2.78600564	166189.23241302	19.06124907	19.06124907	239959.397199568	19.23828213	19.23828213	267721.497459983	29.10336055	29.10336055	310311.917987097	16.71956625	16.71956625	362716.314732704	20.60395109	20.60395109	383366.15966304	37.74748385	37.74748385	353113.388068178	31.73094339
449	1	0	C448_3712000_2889000	553077.128146	2423679.893485	-1.61103341	0	1.61103341	0.43927693	3.36625137	2.92697444	3.32552769	5.68872627	2.36319858	-0.68874982	2.20854811	2.89729793	1.47333356	1.47333356	0	-5.50250854	0.63640699	6.13891553	-0.80414328	0	0.80414328	106745.132964802	3.20291621	3.20291621	126386.629189555	13.80961245	13.80961245	242827.074093672	15.07582989	15.07582989	264308.766623172	22.70328633	22.70328633	271973.724531489	13.2902534	13.2902534	292961.67614836	17.77587729	17.77587729	312370.268925873	20.96993363	20.96993363	302536.857727138	17.84219142
450	29	0	C449_3712000_2890000	552974.998146	2424674.298485	-1.82160064	0	1.82160064	0.802017510000001	5.63619202	4.83417451	4.44336184	7.10223399	2.65887215	0.336797519999999	4.4643725	4.12757498	0.35462605	0.92241933	0.56779328	-7.27490856	1.29501612	8.56992468	-0.74447973	0	0.74447973	109879.177198812	3.10070679	3.10070679	125971.784466166	16.34513684	16.34513684	222328.313385035	20.49070198	20.49070198	254668.19428849	29.30025581	29.30025581	282375.487865945	17.9114645	17.9114645	293440.390183061	20.07862117	20.07862117	315116.712249196	26.13535892	26.13535892	314614.582830995	21.20137923
451	164	0	C450_3712000_2891000	552872.854658	2425668.706628	-1.42820864	0.303782	1.73199064	-0.40883015	5.0422677	5.45109785	4.08719925	6.68483218	2.59763293	1.33547705	5.18495701	3.84947996	0.16192623	0.78076991	0.61884368	-6.08443594	1.44372013	7.52815607	0	0	0	118294.649802814	1.85173698	1.85173698	131107.430125955	14.62774992	14.62774992	209516.198469325	17.26456659	17.26456659	247312.217950727	28.09648755	28.09648755	294830.320921549	13.77357123	13.77357123	294134.008415348	16.17676325	16.17676325	320572.833153406	24.91159812	24.91159812	330099.955212873	16.36684895
452	914.5	0	C451_3712000_2892000	552770.705475	2426663.114299	-0.76177696	0.88614876	1.64792572	-0.87660693	6.09509179	6.97169872	5.27689091	8.17783017	2.90093926	1.55864963	6.25984262	4.70119299	-0.04321776	0.60953185	0.65274961	-8.14726324	1.74996044	9.89722368	0.48299328	0.48299328	0	141424.390544393	3.55795381	3.55795381	129657.120440424	16.7832745	16.7832745	191195.336257658	21.01230357	21.01230357	237223.934710396	30.64048808	30.64048808	290772.076009511	15.66556267	15.66556267	293769.82353677	15.81636598	15.81636598	330083.909160175	31.027528	31.027528	324819.103882264	17.99300878
453	95	0	C452_3712000_2893000	552668.542329	2427657.525814	-0.12584891	1.54334051	1.66918942	-0.84869554	5.84563235	6.69432789	5.04076862	8.70355183	3.66278321	1.7235657	6.17922799	4.45566229	-0.04026391	0.62779138	0.66805529	-8.71118641	1.7959691	10.50715551	0.51557244	0.51557244	0	132427.061529026	4.04140705	4.04140705	130530.816105214	16.27398149	16.27398149	190562.943045847	20.7780636	20.7780636	236587.185966142	30.21541507	30.21541507	291332.164072273	15.46805612	15.46805612	299879.514389927	15.88973505	15.88973505	330277.065551161	30.43237389	30.43237389	325292.481083954	17.91873874
454	8	0	C453_3712000_2896000	552361.960817	2430640.777671	0.85758146	0.85758146	0	0	0	0	0	0.85758146	0.85758146	0	0	0	0	0	0	-0.85758146	0.63640699	1.49398845	0	0	0	110525	0.85758146	0.85758146	NA	0	0	NA	0	0	214951	0.63640699	0.63640699	NA	0	0	402600	0.85758146	0.85758146	351000	0.63640699	0.63640699	207800	0.63640699
455	140	0	C454_3712000_2897000	552259.742329	2431635.200814	1.32903706	1.32903706	0	1.86399352	2.16777552	0.303782	3.80887853	6.18649037	2.37761184	1.49863706	1.98163034	0.48299328	1.12429428	1.69208756	0.56779328	-6.04776812	0.84604378	6.8938119	-3.49681258	0	3.49681258	109758.739819853	5.82114934	5.82114934	141588.213886758	6.81346098	6.81346098	162980.034552632	4.84975186	4.84975186	220835.90196136	6.86449477	6.86449477	209429.269094771	6.83135299	6.83135299	312867.816487608	10.40754991	10.40754991	278649.658232273	14.75984596	14.75984596	264114.980439546	11.62898635
456	1284.5	0	C455_3712000_2898000	552157.513146	2432629.628485	1.96650711	2.94627276	0.97976565	-1.64739761	4.5528329	6.20023051	9.04943497	11.85600043	2.80656546	4.17369722	5.44460461	1.27090739	0.0429796800000002	3	2.95702032	-9.4679342	2.20494783	11.67288203	-4.43938759	0	4.43938759	111518.050375178	9.53594202	9.53594202	161629.733290464	15.43077327	15.43077327	185470.158235183	11.83571183	11.83571183	231311.287649421	19.47200282	19.47200282	235469.175499724	13.04076694	13.04076694	300409.83238607	23.26895461	23.26895461	296266.395744024	27.83946825	27.83946825	285198.262524977	21.41337061
457	359	1	C456_3712000_2899000	552055.28	2433624.06	2.26703696	2.68585465	0.41881769	-1.12677003	3.65070111	4.77747114	7.81523154	10.71851427	2.90328273	2.50109086	3.64725579	1.14616493	1.10391016	2.64420084	1.54029068	-8.21352106	1.97485003	10.18837109	-4.4436957	0	4.4436957	110001.389339101	7.85613351	7.85613351	158236.83564414	10.91599587	10.91599587	163151.743803513	8.20924724	8.20924724	221440.439934521	13.88153426	13.88153426	227461.659861642	11.04556366	11.04556366	294177.183873988	17.26481876	17.26481876	278633.138829958	20.47685708	20.47685708	274103.090143862	15.82485303
458	144	0	C457_3712000_2900000	551953.032329	2434618.495814	2.39956679	3.08894218	0.68937539	-0.27051845	4.0741303	4.34464875	7.82355723	10.91171303	3.0881558	1.49185374	3.01933815	1.52748441	1.36493582	2.05418632	0.6892505	-8.61449655	2.26056843	10.87506498	-4.31908506	0	4.31908506	113677.034655871	6.3814624	6.3814624	166704.929082141	10.24359337	10.24359337	169068.557323358	9.09669733	9.09669733	232324.310268912	12.26061562	12.26061562	237481.913727994	10.87149261	10.87149261	285344.494378302	14.94912503	14.94912503	292329.556846476	16.39205334	16.39205334	288761.60416305	14.73341518
459	215	0	C458_3712000_2901000	551850.765817	2435612.927671	2.51620795	3.31122407	0.79501612	-0.54134448	4.48702828	5.02837276	8.86484521	12.4421895	3.57734429	2.31677559	3.98771856	1.67094297	1.3744313	2.34647255	0.97204125	-10.43791216	2.45407446	12.89198662	-4.06326715	0	4.06326715	117215.433639425	6.65243438	6.65243438	169869.254141302	11.02823548	11.02823548	169741.438227044	9.83941928	9.83941928	234239.35125907	13.78042944	13.78042944	241109.341294686	11.50168238	11.50168238	288172.05450777	16.37787317	16.37787317	292824.742512267	17.12226327	17.12226327	297020.39885458	16.09921575
460	3	0	C459_3712000_2903000	551646.192329	2437601.800814	2.48890916	5.17068571	2.68177655	9.3919414	20.79338124	11.40143984	10.89581867	21.81192592	10.91610725	4.53536617	18.29411582	13.75874965	-0.53024329	7.62957244	8.15981573	-23.15136394	4.31271972	27.46408366	-7.54621994	0	7.54621994	119382.274824236	3.54101085	3.54101085	116717.312652789	20.71099215	20.71099215	167117.404546419	11.99109208	11.99109208	209374.355077582	20.82675887	20.82675887	221975.668556869	28.54772016	28.54772016	217878.412240474	51.01746036	51.01746036	225372.822161065	41.26323339	41.26323339	243597.438544	56.48025164
461	43	0	C460_3712000_2904000	551543.885817	2438596.242671	2.03949585	4.01577393	1.97627808	5.33484466	14.65052939	9.31568473	6.95376516	13.83785469	6.88408953	3.59286351	13.31213247	9.71926896	-1.61539743	4.38606438	6.00146181	-14.83578652	2.97029601	17.80608253	-4.03136494	0	4.03136494	126716.45230542	2.2912488	2.2912488	119336.702774979	14.89008375	14.89008375	169495.159287666	8.11270531	8.11270531	214955.69899702	15.01693073	15.01693073	228369.767491186	19.82036712	19.82036712	213259.096958221	37.36674935	37.36674935	220630.06166285	27.12859841	27.12859841	239538.164602355	39.24053711
462	285	0	C461_3712000_2905000	551441.567329	2439590.690814	4.47450895	6.9830392	2.50853025	9.06156788	19.57214651	10.51057863	14.08312704	27.94700826	13.86388122	4.84083077	18.19263944	13.35180867	-4.27024572	5.11129281	9.38153853	-24.6359193	4.13052794	28.76644724	-7.95157704	0	7.95157704	109517.326207829	1.52846715	1.52846715	128918.220546202	17.06357785	17.06357785	158283.074520848	13.81483648	13.81483648	198283.463459981	29.92895288	29.92895288	212407.648824977	33.54227613	33.54227613	222256.142501709	46.94069352	46.94069352	249359.126707052	45.60955432	45.60955432	241140.764478556	71.93467845
463	286	0	C462_3712000_2906000	551339.237329	2440585.140814	3.14956421	10.67335318	7.52378897	22.60346197	45.76400778	23.16054581	20.58967644	53.38992461	32.80024817	16.69232742	44.59463231	27.90230489	-1.65162516	16.9403045	18.59192966	-46.15773229	5.8769638	52.03469609	-11.1022581	1.32342995	12.42568805	105843.887188023	7.88997097	7.88997097	107022.495522294	49.5733955	49.5733955	145116.396444929	40.92389266	40.92389266	189148.630180167	56.61672919	56.61672919	205517.855940566	84.85013083	84.85013083	223104.481974211	130.0027594	130.0027594	233827.718847054	109.91599158	109.91599158	231104.688433958	167.51129851
464	22.5	0	C463_3712000_2907000	551236.898146	2441579.593485	1.70337984	1.70337984	0	0.59272903	1.16052231	0.56779328	2.09580775	5.63507527	3.53926752	1.90368096	3.13199655	1.22831559	0.81454194	2.13558656	1.32104462	-5.54234624	0	5.54234624	-1.56779328	0	1.56779328	106714	0.66052231	0.66052231	93615.8013473842	2.45663118	2.45663118	161622.89225436	2.79610887	2.79610887	181304.643254466	7.2141216	7.2141216	202654.998923745	8.4460272	8.4460272	222811.527766247	6.83845511	6.83845511	246840.389576014	12.13097397	12.13097397	240519.551133077	14.94808334
465	1412	0	C464_3712000_2908000	551134.545817	2442574.047671	3.27114372	10.68249557	7.41135185	19.53715682	42.20416264	22.66700582	22.54819328	51.21831338	28.6701201	14.73153924	42.09021034	27.3586711	-1.01054461	17.48880221	18.49934682	-42.48152956	5.52942322	48.01095278	-10.34106432	1.82107166	12.16213598	107782.08219399	6.52686721	6.52686721	107747.875703139	40.39741697	40.39741697	148867.618151201	35.34261534	35.34261534	188563.215192692	51.00713917	51.00713917	205879.540061521	76.85143869	76.85143869	219317.172620436	108.22451468	108.22451468	231804.55265495	107.06354089	107.06354089	230554.836977337	151.30024337
466	10	0	C465_3712000_2909000	551032.177329	2443568.505814	0.867489540000001	10.83653239	9.96904285	18.22890335	47.05027495	28.8213716	31.97013516	65.14203708	33.17190192	16.52947973	48.10775185	31.57827212	1.60614596	22.52778444	20.92163848	-52.39153253	6.24726034	58.63879287	-11.13736266	2.44398981	13.58135247	107752.086645298	9.79216876	9.79216876	104463.425097721	57.7958813	57.7958813	142482.272571772	48.78864436	48.78864436	183801.657485152	63.52379608	63.52379608	202628.339934355	98.17874111	98.17874111	217161.263059328	145.88757789	145.88757789	227947.905527418	128.55925926	128.55925926	227769.797747944	182.95655646
467	2	0	C466_3712000_2910000	550929.795817	2444562.967671	-0.208183849999999	10.71574028	10.92392413	12.88824558	47.35560909	34.46736351	37.9278677	71.74052278	33.81265508	19.15634797	51.23788669	32.08153872	1.75661935	23.63253509	21.87591574	-54.68304782	6.5858397	61.26888752	-11.08777677	2.64883661	13.73661338	109819.57002504	9.58795664	9.58795664	104167.256818685	63.69269073	63.69269073	140211.732046663	55.19006814	55.19006814	180648.412685718	73.83501188	73.83501188	200787.706603454	106.63124245	106.63124245	214683.200437448	152.68082168	152.68082168	227458.458657269	137.06218935	137.06218935	226878.787659339	193.34472426
468	4	0	C467_3712000_2911000	550827.402329	2445557.435814	2.01968965	8.93755052	6.91786087	12.82636057	35.57567437	22.7493138	31.67703574	54.92318383	23.24614809	11.05427986	35.65940936	24.6051295	0.936268470000002	16.81201009	15.87574162	-42.44422919	5.91693938	48.36116857	-9.58994797	2.49633343	12.0862814	114410.661766261	6.12924386	6.12924386	106063.858491242	43.62821678	43.62821678	137393.950530496	37.81083167	37.81083167	181413.855647701	50.40450902	50.40450902	203371.975464344	73.58962657	73.58962657	214762.72191823	103.44633514	103.44633514	227407.04023672	95.64295959	95.64295959	226920.768259445	137.7027033
469	90	0	C468_3712000_2915000	550417.717328	2449535.320814	-1.59550231	0	1.59550231	0.84016736	2.55709448	1.71692712	0.0162232600000001	1.58336089	1.56713763	0.59114621	2.55388704	1.96274083	0.96159217	2.05430332	1.09271115	-0.31083553	1.47878258	1.78961811	0	0	0	154833.128157279	1.59047462	1.59047462	83837.9960250871	5.628395	5.628395	115397.464734835	8.30755016	8.30755016	147640.174986622	8.33732855	8.33732855	180060.093846193	10.00158493	10.00158493	198220.044727419	12.57136074	12.57136074	215148.791703784	5.31970695	5.31970695	202121.709757193	5.92894601
470	234	0	C469_3712000_2916000	550315.264657	2450529.801628	-2.27586125	0	2.27586125	1.32561385	3.7870702	2.46145635	0.23479321	4.57905283	4.34425962	2.81961612	6.81706351	3.99744739	2.57115268	5.59419091	3.02303823	-5.05781705	2.01339702	7.07121407	-0.35396512	0	0.35396512	157441.394073825	1.95404681	1.95404681	95965.3209684857	18.48534898	18.48534898	124554.303865746	21.73378063	21.73378063	151257.006092929	21.41583658	21.41583658	190484.574033084	21.19287382	21.19287382	206249.657222225	22.50249562	22.50249562	221355.205930843	16.97714976	16.97714976	205999.127140825	20.86082711
471	11	0	C470_3712000_2918000	550110.322328	2452518.770814	-0.84210167	0	0.84210167	0.84210167	1.2321279	0.39002623	0.0963148800000002	1.32463047	1.22831559	0.6535148	2.2340312	1.5805164	0.39002623	1.62215413	1.2321279	-1.52988214	1.09776114	2.62764328	0	0	0	184672.760748512	1.59512655	1.59512655	85927.9340300192	8.62938753	8.62938753	116782.875730044	10.07981613	10.07981613	153038.85689784	7.85154478	7.85154478	195814.440529998	11.52260049	11.52260049	208680.524724272	12.3545219	12.3545219	204209.489924692	7.36961006	7.36961006	203525.546378947	6.3501293
472	66	0	C471_3712000_2919000	550007.833962	2453513.261157	-0.73888771	0	0.73888771	0.73888771	0.73888771	0	0.05755366	0.86133566	0.803782	1.303782	1.607564	0.303782	0	0.73888771	0.73888771	-1.36133566	0.5	1.86133566	0	0	0	212260.145587854	1.16511766	1.16511766	75102.559346647	4.77830702	4.77830702	103360.363728839	5.08371422	5.08371422	166111.660949236	3.57774554	3.57774554	205470.499305804	7.76103666	7.76103666	214516.438537469	6.16243849	6.16243849	204073.744946055	3.99074141	3.99074141	205279.161708936	2.51353722
473	59	0	C472_3712000_2920000	549905.329183	2454507.752328	-0.94637417	0.66805529	1.61442946	1.95054004	2.95054004	1	0.66388942	2	1.33611058	0	0	0	0	0	0	-1	0	1	-0.66805529	0	0.66805529	NA	0	0	64848.9912202659	4.52548555	4.52548555	144750.895070128	3.8728635	3.8728635	196915.720803288	11.05275311	11.05275311	174651.410022598	6.65764749	6.65764749	258641.037113925	2.97651273	2.97651273	193439.751123523	6.26672322	6.26672322	241405.492219328	5.98214857
474	62.5	0	C473_3712000_2922000	549700.284657	2456496.751628	-0.70904838	0	0.70904838	0.17908052	0.70904838	0.52996786	2.39519855	3.45921044	1.06401189	-0.13562547	1.06401189	1.19963736	0	0	0	-1.59397975	0	1.59397975	0.46419321	0.46419321	0	NA	0	0	84613.3233127158	5.37505698	5.37505698	114337.719678977	3.90836755	3.90836755	173515.734572312	8.32586538	8.32586538	165827.474476217	6.52328951	6.52328951	219534.973694329	7.9845205	7.9845205	204034.002965903	6.28283518	6.28283518	222619.316647653	5.35088789
475	3	0	C474_3712000_2923000	549597.742328	2457491.255814	-0.71528931	0	0.71528931	-0.48083779	1.36803892	1.84887671	3.04837299	8.15271127	5.10433828	-0.34441053	1.92554656	2.26995709	1.22054289	1.22054289	0	-3.03671733	0	3.03671733	0.46419321	0.46419321	0	NA	0	0	90753.4573897315	6.36322193	6.36322193	126648.839661292	6.05987177	6.05987177	170133.492872995	12.29964713	12.29964713	172669.901264434	7.98803432	7.98803432	221979.359968674	11.12224185	11.12224185	198038.322444442	8.21892827	8.21892827	225401.766092441	6.60803236
476	315	2	C475_3712000_2924000	549495.190817	2458485.762672	0	0	0	-0.52996786	0.52996786	1.05993572	2.53491896	6.59889036	4.0639714	-0.85758146	1.38754932	2.24513078	1.01086766	1.01086766	0	-1.86844912	0	1.86844912	0	0	0	NA	0	0	94460.376398523	4.70477343	4.70477343	119123.45430491	4.32809177	4.32809177	135059.076939684	6.08063882	6.08063882	171184.861405664	2.94935928	2.94935928	216395.146643772	9.4018949	9.4018949	191189.512690939	4.54496269	4.54496269	223127.867414588	3.87979124
477	46	0	C476_3712000_2925000	549392.627328	2459480.270814	0	0	0	-0.65274961	0.65274961	1.30549922	2.98112004	7.82223182	4.84111178	-0.8999846	1.55273421	2.45271881	0.98111522	1.28489722	0.303782	-2.18488182	0	2.18488182	0	0	0	NA	0	0	103991.000199895	4.25268801	4.25268801	134295.822635671	4.49489024	4.49489024	146077.390474068	6.49836682	6.49836682	185466.560403247	2.62032709	2.62032709	218295.295783497	9.2894138	9.2894138	197740.570497925	3.09819567	3.09819567	223886.795397488	4.17539013
478	21	0	C477_3713000_2864000	556622.235817	2398924.972671	0.80414328	0.80414328	0	0.0950949	0.80414328	0.70904838	0.909783	2.8299665	1.9201835	0.38802327	1.60468099	1.21665772	0.80414328	0.80414328	0	-3.20744495	0.20625722	3.41370217	0.20625722	0.20625722	0	110936.034660227	0.89563261	0.89563261	132407.510884853	3.79957082	3.79957082	198180.422431471	6.23873646	6.23873646	258713.345511473	4.64779142	4.64779142	231118.744601097	5.51719027	5.51719027	264787.434552739	14.19358919	14.19358919	357863.211150778	5.70775855	5.70775855	334076.375965813	5.09115298
479	9	2	C478_3713000_2865000	556520.407329	2399919.290814	0.04757399	0.67536537	0.62779138	2.05785083	3.77853147	1.72068064	0.83406428	3.70681734	2.87275306	-0.10278754	2.06153729	2.16432483	0.67536537	0.67536537	0	-4.25654666	0.74447973	5.00102639	0.74447973	0.74447973	0	120376.059730884	1.96857024	1.96857024	135042.234658034	3.87885603	3.87885603	222432.162372106	9.39191637	9.39191637	272011.529385965	7.2074382	7.2074382	247852.138511565	7.37153198	7.37153198	282959.905466521	15.5779509	15.5779509	418235.037150911	9.5863374	9.5863374	355041.936813199	6.14020258
480	5	0	C479_3713000_2866000	556418.573146	2400913.608485	-0.85758146	0	0.85758146	0.85758146	0.85758146	0	0	0	0	0	0	0	0	0	0	0	0.69610096	0.69610096	0	0	0	NA	0	0	110525	1.39220192	1.39220192	162813.477594847	2.64778468	2.64778468	197300.889767672	2.24978338	2.24978338	284592.818296278	2.80926518	2.80926518	306075.462012184	2.87757476	2.87757476	624884.408867273	2.43174701	2.43174701	325000	1.39220192
481	32	0	C480_3713000_2867000	556316.723146	2401907.973485	-0.92550638	0	0.92550638	0.92550638	0.92550638	0	0	0	0	0	0	0	0	0	0	0	0.80414328	0.80414328	0	0	0	NA	0	0	117938.185920694	2.22713024	2.22713024	163130.618823331	3.12950256	3.12950256	199042.933583815	2.53379294	2.53379294	283503.363128023	3.25086566	3.25086566	304356.453698923	3.29440094	3.29440094	615429.887464435	2.68611438	2.68611438	325000	1.60828656
482	10	1	C481_3713000_2868000	556214.862329	2402902.340814	-0.83810902	0	0.83810902	2.44639558	5.23505263	2.78865705	-0.79034426	1.33411114	2.1244554	0.2603764	1.32031212	1.05993572	0.79034426	0.79034426	0	-2.39863082	1.44927196	3.84790278	0.52996786	0.52996786	0	142790.665255548	1.67017194	1.67017194	187412.209301873	4.53421656	4.53421656	227615.656062554	11.49243443	11.49243443	271858.114118004	4.54079622	4.54079622	287081.148225376	5.91642345	5.91642345	329093.282258334	8.23905901	8.23905901	409569.478007703	9.47427831	9.47427831	356288.59598342	5.23221314
483	3	0	C482_3713000_2869000	556112.99	2403896.71	-0.82581185	0	0.82581185	2.60558979	5.47109877	2.86550898	-0.87947382	1.61127536	2.49074918	0.15808743	1.60086021	1.44277278	0.87947382	0.87947382	0	-2.65925176	1.63116939	4.29042115	0.72138639	0.72138639	0	142691.767908988	2.23381977	2.23381977	194292.13141438	4.15819243	4.15819243	232882.851302913	12.55226084	12.55226084	274290.795915169	4.9780396	4.9780396	290240.479728958	5.96180377	5.96180377	332891.364954362	8.58913538	8.58913538	412168.186020784	9.78144733	9.78144733	362085.04849007	5.66953194
484	8	0	C483_3713000_2870000	556011.104658	2404891.081628	-0.48299328	0	0.48299328	4.26211995	8.37261442	4.11049447	-1.06714961	2.59672196	3.66387157	-0.61147618	1.54380324	2.15527942	0.34576322	0.86133566	0.51557244	-3.12873168	1.39151596	4.52024764	0.15249972	0.68246758	0.52996786	119436.293377395	2.92221747	2.92221747	191317.943202432	4.33322812	4.33322812	229013.143554924	12.03286643	12.03286643	278429.819500445	6.07389508	6.07389508	339824.560441724	9.1060666	9.1060666	323661.12130735	9.5256718	9.5256718	345586.73104657	10.44559873	10.44559873	374181.213703833	6.33483276
485	11	0	C484_3713000_2873000	555705.38	2407874.205	0	0	0	3.65491297	6.81189861	3.15698564	-1.44886158	0.88645393	2.33531551	-1.36000761	0	1.36000761	0	0	0	-0.84604378	0	0.84604378	0	0	0	56406	0.71528931	0.71528931	217452.316771584	7.15998437	7.15998437	315978.245602425	7.965618	7.965618	304182.400235894	5.04827291	5.04827291	382197.005046186	5.48583645	5.48583645	304024.877610747	5.32599868	5.32599868	440877.573134638	4.24412963	4.24412963	599789.483869902	4.60134627
486	2	0	C485_3713000_2878000	555195.59	2412846.025	0	0	0	-0.0305235700000001	0.7026553	0.73317887	0.73317887	0.73317887	0	0	0	0	-0.7026553	0	0.7026553	0	0	0	0	0	0	NA	0	0	134815	1.32922314	1.32922314	238945.4927389	1.43583417	1.43583417	239454	1.46635774	1.46635774	810000	0.73317887	0.73317887	499999.760000003	0.7026553	0.7026553	266750	0.73317887	0.73317887	466722.906821445	3.32045156
487	20	0	C486_3713000_2879000	555093.603146	2413840.418485	0.73888771	0.73888771	0	2.19369609	3.61097946	1.41728337	1.10304028	2.26074568	1.1577054	-0.41881769	0	0.41881769	-1.58098938	0	1.58098938	-2.03581701	0	2.03581701	0	0	0	88339.8961740397	1.31789371	1.31789371	170773.822375217	7.18867641	7.18867641	214352.341749856	7.29667693	7.29667693	257344.706069718	12.07700008	12.07700008	285181.563494904	7.00089451	7.00089451	269725.031304472	6.08197507	6.08197507	310110.565134149	6.15588634	6.15588634	374582.501679059	8.97811086
488	3	0	C487_3713000_2886000	554379.358146	2420801.208485	-0.94391654	0.5	1.44391654	1.54628546	6.24683708	4.70055162	1.06763742	4.93172097	3.86408355	0.0916391999999999	1.93592926	1.84429006	0.90726759	1.97127948	1.06401189	-4.63245654	2.99812059	7.63057713	-0.574634	0.66805529	1.24268929	172871.117653435	4.60209155	4.60209155	144232.862115126	16.20048969	16.20048969	262929.963205247	21.66943105	21.66943105	289225.199051234	28.97271439	28.97271439	314211.550022385	22.24495405	22.24495405	371620.346526886	23.98653509	23.98653509	349978.701499648	27.13265356	27.13265356	307597.881207459	26.54452706
489	4	0	C488_3713000_2888000	554175.160475	2422789.994299	-0.0968019	0.55594771	0.65274961	-0.78987963	2.1431346	2.93301423	0.65274961	0.65274961	0	1.30549922	1.30549922	0	0	0	0	-1.72431691	1.30549922	3.02981613	0.65274961	0.65274961	0	230525.106939377	1.0715673	1.0715673	171523.970530465	6.40573597	6.40573597	229788.580889939	6.0105801	6.0105801	280474.000101707	12.91480137	12.91480137	311880.45363484	4.74610173	4.74610173	403541.078486222	6.55805003	6.55805003	380315.155148478	12.55388799	12.55388799	315437.181700134	9.91187944
490	369	0	C489_3713000_2891000	553868.775817	2425773.197671	-0.83841627	0.89563261	1.73404888	-0.420704	5.86061962	6.28132362	5.13136822	7.97526568	2.84389746	1.11050391	5.61246258	4.50195867	0	0.78559652	0.78559652	-7.68775246	1.3385716	9.02632406	0.27673606	0.48299328	0.20625722	126726.872452477	1.39026087	1.39026087	141916.59990741	17.2783035	17.2783035	211268.308681028	19.99809083	19.99809083	246052.230202678	31.18841391	31.18841391	285228.295470281	18.89182528	18.89182528	293304.06721185	17.5086137	17.5086137	327526.588270804	31.78140905	31.78140905	329889.126319735	20.05000435
491	582	0	C490_3713000_2892000	553766.633488	2426767.611857	-0.91924246	0.90235818	1.82160064	-0.7161329	5.91686498	6.63299788	5.21842725	8.1970742	2.97864695	1.33381309	5.86478463	4.53097154	-0.11754123	0.66805529	0.78559652	-7.97246959	1.51033107	9.48280066	0.52996786	0.52996786	0	113336.264467176	2.14737726	2.14737726	142622.020784885	17.45609338	17.45609338	193404.051917063	20.71007016	20.71007016	234314.29795613	29.54712306	29.54712306	289196.363676254	17.22993264	17.22993264	289708.125205777	14.79447186	14.79447186	326798.748106656	31.56241939	31.56241939	330544.59512428	16.9447576
492	108	0	C491_3713000_2893000	553664.478146	2427762.033485	-1.23678746	0.39002623	1.62681369	-0.39111106	5.73494654	6.1260576	5.00148105	7.89366358	2.89218253	1.87303462	6.29153432	4.4184997	-0.57875324	0.579006	1.15775924	-7.64788438	1.65198841	9.29987279	0.60953185	0.60953185	0	112097.21830205	2.63615885	2.63615885	130906.064759999	15.11340117	15.11340117	189800.801725517	20.3618399	20.3618399	235604.494214463	29.85583339	29.85583339	292926.222756058	14.90948761	14.90948761	294806.751367187	14.48428787	14.48428787	329868.429812517	30.62623078	30.62623078	329364.045562929	16.09747124
493	8	0	C492_3713000_2894000	553562.307329	2428756.455814	-1.35202255	0	1.35202255	-0.36391201	3.32967295	3.69358496	3.59165965	5.64210159	2.05044194	1.32342852	4.15310147	2.82967295	-0.66805529	0	0.66805529	-4.78980686	1.38314928	6.17295614	0.72138639	0.72138639	0	101699.401228345	1.7773341	1.7773341	132491.231750128	9.12616472	9.12616472	198578.724903709	15.41523271	15.41523271	233987.92752702	22.64859042	22.64859042	292383.357514034	9.61664157	9.61664157	294085.018912978	11.71412357	11.71412357	326224.240701667	24.45979692	24.45979692	322471.25330988	10.77731198
494	72	0	C493_3713000_2897000	553255.712329	2431739.735814	0.84210167	0.84210167	0	1.53820263	1.53820263	0	1.83020405	4.06450764	2.23430359	2.41015688	2.41015688	0	0.97515496	1.68420334	0.70904838	-5.06951518	0.84210167	5.91161685	-2.3803043	0	2.3803043	103035.904309348	5.00394373	5.00394373	126814.188645879	4.79768651	4.79768651	182276.251708493	5.75782148	5.75782148	211073.595160355	8.31749919	8.31749919	213440.085701698	6.95156084	6.95156084	314328.749234704	9.71576805	9.71576805	277749.666890764	14.71221589	14.71221589	274214.543373857	11.08824545
495	54	0	C494_3713000_2898000	553153.493146	2432734.168485	1.55997275	2.22049506	0.66052231	0.35781511	3.09299008	2.73517497	6.9456267	10.168851	3.2232243	3.40836478	4.09774017	0.68937539	0.20733447	1.90422734	1.69689287	-8.20605017	1.55193235	9.75798252	-4.17853143	0	4.17853143	118470.393439933	10.3064842	10.3064842	155729.688632323	15.55211063	15.55211063	176273.506270292	11.10805088	11.10805088	231615.107067695	16.19900729	16.19900729	250554.765442417	11.68220213	11.68220213	327497.907948886	21.009483	21.009483	314290.96206725	26.11583399	26.11583399	284250.526376198	21.27724723
496	215.5	0	C495_3713000_2901000	552846.760474	2435717.469299	2.70744458	4.21123548	1.5037909	3.87763761	11.76756829	7.88993068	9.67483385	17.04596868	7.37113483	4.27370437	10.36188401	6.08817964	0.3375519	5.32105838	4.98350648	-16.48239078	2.51320039	18.99559117	-4.80442678	0	4.80442678	114598.534824799	8.78206798	8.78206798	136391.233470559	19.71112379	19.71112379	167952.042114878	12.84908038	12.84908038	223219.12163999	20.83200908	20.83200908	229336.18924764	21.66965792	21.66965792	248693.111813738	36.59814464	36.59814464	249429.796342173	33.764094	33.764094	254825.915240143	37.01361452
497	243	0	C496_3713000_2902000	552744.490817	2436711.912671	3.08759127	5.18343457	2.0958433	7.33914603	17.55199677	10.21285074	10.18010307	19.94598828	9.76588521	4.25858396	14.69403688	10.43545292	-0.3054797	5.84839778	6.15387748	-20.39798221	3.89516473	24.29314694	-6.81458804	0	6.81458804	112338.755275622	7.41363045	7.41363045	125905.182709778	22.14793485	22.14793485	165722.13084497	12.90559058	12.90559058	214663.380470474	22.00267002	22.00267002	224096.078628589	26.32249193	26.32249193	229281.312354695	46.02753672	46.02753672	233760.349835055	39.70220446	39.70220446	242958.331015924	50.22376288
498	189	0	C497_3713000_2903000	552642.202329	2437706.355814	2.86528855	7.38768615	4.5223976	13.83810361	33.10233729	19.26423368	16.42494762	36.135174	19.71022638	7.79357663	27.66469593	19.8711193	-2.06348744	10.77433358	12.83782102	-34.07742144	6.28513938	40.36256082	-10.66711392	0	10.66711392	107281.185112338	9.47579338	9.47579338	124126.25994083	36.04346633	36.04346633	154197.731288202	27.42764282	27.42764282	201584.694665618	35.10134097	35.10134097	220177.075604147	49.30900039	49.30900039	225406.618088786	83.99686184	83.99686184	236036.698476933	73.46312428	73.46312428	240166.866461049	106.06123353
499	608.5	0	C498_3713000_2904000	552539.903146	2438700.803485	2.59037188	7.08437548	4.4940036	13.24561552	31.81800209	18.57238657	14.55786608	32.86048571	18.30261963	7.55264504	27.11267591	19.56003087	-2.38854126	10.25009999	12.63864125	-31.48096418	6.03519181	37.51615599	-9.8450764	0	9.8450764	105383.509411204	7.01733084	7.01733084	120635.717520649	31.68091721	31.68091721	155090.886275015	24.68931199	24.68931199	199048.991529626	31.12467958	31.12467958	220118.312617954	46.48673847	46.48673847	221106.171416023	80.29882909	80.29882909	232919.657259271	67.94703193	67.94703193	237389.862290743	99.98627496
500	879	0	C499_3713000_2906000	552335.270817	2440689.707671	2.74832588	10.08171673	7.33339085	21.2848736	44.51814903	23.23327543	22.29469417	53.6438125	31.34911833	15.99255696	43.75153864	27.75898168	-2.06938714	16.72064248	18.79002962	-44.40733548	5.8769638	50.28429928	-11.55127686	0.78005246	12.33132932	105830.902027281	8.06912096	8.06912096	106541.426994109	48.07224911	48.07224911	143720.732966827	38.11728274	38.11728274	189690.809068085	55.18309115	55.18309115	205336.002496218	82.76616257	82.76616257	221749.727090522	124.64305575	124.64305575	232875.89263105	108.80151176	108.80151176	230692.563890787	164.27702162
501	2299.5	5	C500_3713000_2907000	552232.937329	2441684.165814	3.28581629	10.65391925	7.36810296	20.72699485	44.50423123	23.77723638	22.5868181	54.65675313	32.06993503	16.6394758	44.29749946	27.65802366	-1.8042082	17.05049654	18.85470474	-45.39235844	5.92419556	51.316554	-11.54805079	0.83763538	12.38568617	106169.710392876	7.99005325	7.99005325	106480.363770483	48.55551834	48.55551834	143599.227354529	38.52975381	38.52975381	189266.553830163	55.81539244	55.81539244	205460.323800499	84.03799013	84.03799013	221537.481067362	126.64643514	126.64643514	232148.847515654	110.34151636	110.34151636	230722.513222566	168.09332548
502	1383	0	C501_3713000_2908000	552130.592329	2442678.625814	2.55703956	10.83504768	8.27800812	20.14050704	46.18308712	26.04258008	26.70788887	59.01409114	32.30620227	16.20967776	46.41139247	30.20171471	-1.31913753	18.84765433	20.16679186	-48.04927576	6.05173282	54.10100858	-11.39931956	1.77242988	13.17174944	108692.142017573	8.44771695	8.44771695	107166.580640591	51.76083461	51.76083461	145822.224394007	42.05948165	42.05948165	187189.362092791	59.62850246	59.62850246	204662.753200811	89.01718523	89.01718523	219552.750098553	134.9654868	134.9654868	230907.319912266	118.12554988	118.12554988	229732.225670057	173.31842798
503	25	0	C502_3713000_2909000	552028.233146	2443673.088485	0.76831022	11.68402122	10.915711	15.56399371	52.1830143	36.61902059	36.65897409	73.62144578	36.96247169	22.22408826	56.25081163	34.02672337	0.578929250000002	23.91584912	23.33691987	-57.49549832	7.36473139	64.86022971	-12.07166274	2.45405063	14.52571337	108500.054771708	10.7546921	10.7546921	105536.981479721	65.90994223	65.90994223	144869.362422915	57.45366023	57.45366023	183580.995956251	85.45648166	85.45648166	203463.476194791	117.83889277	117.83889277	217185.301588092	169.29368008	169.29368008	226748.684361517	151.20295685	151.20295685	227998.98522518	210.1342327
504	11064.5	10	C503_3713000_2910000	551925.855817	2444667.557671	0.512660619999998	10.6964853	10.18382468	13.53443098	45.88953793	32.35510695	36.51741703	69.31040484	32.79298781	18.5002939	49.61433863	31.11404473	0.65354018	22.06219051	21.40865033	-52.92540092	6.55149238	59.4768933	-10.86819933	2.5951808	13.46338013	110369.671568641	9.15373102	9.15373102	104545.579872892	60.97959096	60.97959096	140367.209207199	51.95919085	51.95919085	181415.684048638	70.36102999	70.36102999	201155.023887222	101.88105935	101.88105935	214737.727383162	145.98659913	145.98659913	227880.235297208	130.64996307	130.64996307	226955.612164532	186.43844725
505	3728	1	C504_3713000_2911000	551823.467329	2445662.030814	1.70508365	9.89908808	8.19400443	11.58730375	39.973823	28.38651925	36.38943735	63.10408978	26.71465243	14.20804282	41.48910249	27.28105967	-0.161870069999999	18.26275004	18.42462011	-47.32497846	6.32030778	53.64528624	-10.1198662	2.67568139	12.79554759	113227.066303251	7.43948548	7.43948548	105379.385737016	50.86500758	50.86500758	139020.636044175	44.03095232	44.03095232	181721.791446924	62.52985279	62.52985279	201838.623288664	86.48099406	86.48099406	214483.522159158	120.37233768	120.37233768	227472.590700075	110.13255685	110.13255685	226730.265583372	158.44919451
506	9	0	C505_3713000_2912000	551721.072329	2446656.500814	0.03055994	0.44307438	0.41251444	-1.05180502	3.63798647	4.68979149	3.31686914	6.85546404	3.5385949	-1.9423438	0.44307438	2.38541818	0.65274961	1.25256829	0.59981868	-1.60584855	2.15832228	3.76417083	-0.41251444	0	0.41251444	182938	0.82581185	0.82581185	122576.307440492	13.50770505	13.50770505	129571.326504733	18.26886707	18.26886707	188485.945655651	16.72863109	16.72863109	213936.401924904	15.5514802	15.5514802	221400.926010804	17.66672476	17.66672476	293680.802052547	12.91125693	12.91125693	244847.591436042	20.22253943
507	326	0	C506_3713000_2918000	551106.438145	2452623.398486	-1.17249608	0	1.17249608	1.17249608	1.17249608	0	0.0577492099999999	1.303782	1.24603279	1.25824111	2.57042826	1.31218715	0	0.86871408	0.86871408	-1.01220832	1.15290934	2.16511766	0	0	0	184925.623875191	1.7026553	1.7026553	75800.5990005129	6.4592727	6.4592727	102735.948577183	6.66975619	6.66975619	148436.753718563	6.26515919	6.26515919	194356.808817375	9.87932224	9.87932224	199801.793551252	10.02239727	10.02239727	213808.391055665	4.55917712	4.55917712	192919.888988253	3.66389451
508	255	0	C507_3713000_2919000	551003.955	2453617.895	-1.31556438	1	2.31556438	5.26833706	7.31815191	2.04981485	-0.363229550000001	3.81354613	4.17677568	0.82581185	0.82581185	0	0.52515198	1.35096383	0.82581185	-3.11469511	0.55594771	3.67064282	-1	0	1	NA	0	0	125236.909542018	11.05072983	11.05072983	159479.947328353	8.0570852	8.0570852	170334.297941781	20.55084991	20.55084991	197662.802325902	16.57804498	16.57804498	295253.588096947	7.56484298	7.56484298	207296.890131093	11.50883795	11.50883795	229297.940786055	15.23184469
509	8	0	C508_3713000_2920000	550901.458145	2454612.393486	-0.89328853	0.46419321	1.35748174	1.79249108	4.0495712	2.25708012	1.7735574	4.48990355	2.71634615	0.41881769	0.86189207	0.44307438	0.06417559	0.48299328	0.41881769	-2.27274233	0	2.27274233	-0.46419321	0	0.46419321	NA	0	0	87881.8726491251	6.72315067	6.72315067	160244.722446531	4.47981361	4.47981361	185298.806184406	12.8248936	12.8248936	196476.038521199	10.87705616	10.87705616	276344.70802781	5.01890506	5.01890506	192969.667580037	7.04781138	7.04781138	229337.760110857	8.66896438
510	5	0	C509_3713000_2922000	550696.428145	2456601.403486	0	0	0	-0.48299328	0	0.48299328	0.96598656	0.96598656	0	0	0	0	0	0	0	-0.48299328	0	0.48299328	0	0	0	NA	0	0	52838.680740227	2.41455058	2.41455058	83847	0.88298252	0.88298252	132630	0.88298252	0.88298252	139000	0.73888771	0.73888771	202000	0.73888771	0.73888771	191192.764038761	2.84375122	2.84375122	219000	0.76578403
511	105	0	C510_3713000_2925000	550388.795817	2459584.932672	0	0	0	-0.72734724	0.72734724	1.45469448	3.77952757	9.08926858	5.30974101	-1.38969959	1.65285362	3.04255321	1.30345067	1.85939838	0.55594771	-2.78490476	0	2.78490476	0	0	0	NA	0	0	103880.697136531	4.42937276	4.42937276	139247.672359089	5.73524272	5.73524272	160645.854380119	7.61015512	7.61015512	188341.341480542	3.09621571	3.09621571	218651.643766923	9.70768656	9.70768656	201696.994329737	3.61813574	3.61813574	220925.875317527	4.79714689
512	565	0	C511_3713000_2926000	550286.225817	2460579.452672	0	0	0	-0.81299864	0.81299864	1.62599728	4.3503644	10.24414149	5.89377709	-1.66052231	1.81299864	3.47352095	2.55238018	3.25503548	0.7026553	-4.25503548	0	4.25503548	0	0	0	NA	0	0	97056.2536507328	5.41281732	5.41281732	139813.722748655	8.71780363	8.71780363	162036.106350104	9.15082007	9.15082007	180075.965529868	4.52522516	4.52522516	220281.067579456	12.4747366	12.4747366	185129.783506122	8.75954562	8.75954562	223954.500707348	6.91205306
513	79	0	C512_3713000_2927000	550183.639657	2461573.981628	0	0	0	-0.7026553	0.7026553	1.4053106	4.013123	9.17615444	5.16303144	-2.21080919	1.62816168	3.83897087	2.27038506	2.77038506	0.5	-3.16592358	0	3.16592358	0	0	0	NA	0	0	103928.911276518	4.40468082	4.40468082	138857.609167123	7.17461578	7.17461578	158576.525160866	7.37381585	7.37381585	162021.70237398	4.70569795	4.70569795	218932.223622265	12.09213855	12.09213855	178907.202755807	6.70659485	6.70659485	215970.186738404	5.18442152
514	7	0	C513_3714000_2853000	558737.287671	2388091.474186	0	0	0	0	1.08675498	1.08675498	0	0	0	0	0	0	0	0	0	0	0	0	0	0	0	NA	0	0	NA	0	0	186496.5	1.08675498	1.08675498	189382	2.17350996	2.17350996	188266.666666667	1.63013247	1.63013247	183535	1.08675498	1.08675498	221785.714285714	3.80364243	3.80364243	259666.666666667	1.63013247
515	3	0	C514_3714000_2856000	558432.13	2391074.45	0	0	0	-0.0417385699999997	3.71311507	3.75485364	3.96745995	5.05421493	1.08675498	3.95013717	4.51793045	0.56779328	0.0244157899999999	1.74511841	1.72070262	-0.5189617	0.56779328	1.08675498	0	0	0	121959.159999992	0.56779328	0.56779328	113066.133315694	6.18270848	6.18270848	163265.0504426	7.52971934	7.52971934	181435.797965379	8.98311524	8.98311524	214666.783378029	7.29549011	7.29549011	245937.74332149	8.69995146	8.69995146	238820.456208342	8.9847261	8.9847261	264600.790728547	8.37788415
516	16	0	C515_3714000_2857000	558330.403146	2392068.803485	0	0	0	-1.12538264	0.82160064	1.94698328	0.303782	0.303782	0	0.82160064	0.82160064	0	0	0.303782	0.303782	0	0.82160064	0.82160064	0	0	0	NA	0	0	132638.803644925	3.07236592	3.07236592	244894.298217551	3.66856852	3.66856852	264574.787129405	5.61207142	5.61207142	226042.424831662	4.57643414	4.57643414	244520.800889553	3.37614792	3.37614792	257300	1.64320128	1.64320128	304607.652180295	3.47656738
517	2	0	C516_3714000_2860000	558025.147329	2395051.870814	0.69610096	0.69610096	0	0.1661331	0.69610096	0.52996786	0	0.69610096	0.69610096	-0.1661331	0.52996786	0.69610096	0.69610096	0.69610096	0	-1.39220192	0	1.39220192	0	0	0	NA	0	0	130125.398134441	2.8432763	2.8432763	202973.345250897	3.12191218	3.12191218	222519.986000003	1.61720748	1.61720748	245660.845516455	2.20080566	2.20080566	233179.245800589	8.63708954	8.63708954	282533.158229826	1.92216978	1.92216978	334482.597304502	2.03467256
518	2	0	C517_3714000_2861000	557923.372329	2396046.230814	0.87592685	0.87592685	0	0.67160225	1.47574553	0.80414328	1.43138947	3.56765731	2.13626784	-0.07178357	0.80414328	0.87592685	0.87592685	0.87592685	0	-3.78306185	0	3.78306185	0	0	0	NA	0	0	130466.343503778	3.56700767	3.56700767	190661.568743866	6.15615341	6.15615341	215160.620328119	3.8926508	3.8926508	247505.607843128	5.35507749	5.35507749	236090.200037778	11.9698473	11.9698473	321454.675410903	6.38666117	6.38666117	297838.515571741	7.58439385
519	179	0	C518_3714000_2862000	557821.585817	2397040.587671	2.12278993	3.12278993	1	0.80697528	2.69342921	1.88645393	0.91249572	3.97635542	3.0638597	2.44298516	3.38645393	0.94346877	0.94346877	0.94346877	0	-7.22871486	0	7.22871486	0	0	0	111287	0.5	0.5	148599.385097939	4.83840097	4.83840097	205772.069179409	10.05829987	10.05829987	231698.932873475	9.42920248	9.42920248	238904.403385178	8.98366693	8.98366693	260559.966063854	19.20078683	19.20078683	337203.318806332	9.95471069	9.95471069	304647.125290745	11.83943088
520	41	0	C519_3714000_2863000	557719.788146	2398034.948485	1.70555884	2.41348908	0.70793024	0.60087175	2.30880199	1.70793024	0.70841862	3.44379633	2.73537771	1.7941361	2.71964248	0.92550638	0.92550638	0.92550638	0	-5.73449169	0	5.73449169	0	0	0	111287	0.303782	0.303782	144598.178608869	4.08844047	4.08844047	201465.833832009	8.49240265	8.49240265	228628.6286984	7.21004491	7.21004491	245119.066581996	7.09009262	7.09009262	257893.532444595	16.5152521	16.5152521	323208.371842209	8.34231755	8.34231755	303497.974253421	10.04084753
521	51	1	C520_3714000_2865000	557516.153146	2400023.633485	0.1459979	0.68937539	0.54337749	2.0821156	4.44561648	2.36350088	0.351071	3.82556805	3.47449705	0.32320872	2.58377715	2.26056843	1.17236867	1.17236867	0	-4.86035841	0.78559652	5.64595493	0.78559652	0.78559652	0	123177.918973533	2.12858892	2.12858892	135124.898317281	3.98889618	3.98889618	220992.167584009	10.35934973	10.35934973	275348.480207335	7.15350975	7.15350975	248091.229735836	7.27078695	7.27078695	289922.156536397	16.35154965	16.35154965	400539.992503436	9.77219878	9.77219878	355156.006964901	6.30003058
522	9	0	C521_3714000_2869000	557108.768146	2404001.073485	-0.77586125	0.70793024	1.48379149	4.12282843	8.14130899	4.01848056	0.0498264900000001	2.67226285	2.62243636	1.02128278	3.11279046	2.09150768	0.91616007	0.91616007	0	-5.14901987	1.65311053	6.8021304	0.78076991	0.78076991	0	127041.14154785	2.93303883	2.93303883	195308.505247868	5.05189229	5.05189229	223658.806037096	17.36342442	17.36342442	263777.925105205	7.93281322	7.93281322	348925.142283227	9.05058513	9.05058513	334057.958575493	14.28858187	14.28858187	386650.750052813	12.79801267	12.79801267	364083.023830082	8.78397525
523	7	0	C522_3714000_2870000	557006.893146	2404995.448485	-0.62779138	0	0.62779138	4.59116407	8.67776703	4.08660296	-0.75963726	2.44517041	3.20480767	-0.57939946	1.65861768	2.23801714	0.90328273	0.90328273	0	-3.50290119	1.5311962	5.03409739	0.75533495	0.75533495	0	122220.835505369	3.06540424	3.06540424	195508.396625915	4.83024086	4.83024086	222830.303837506	14.60512269	14.60512269	279365.400656565	6.57155969	6.57155969	349743.407988319	9.82622883	9.82622883	331296.095451477	10.8410884	10.8410884	370833.009019273	12.20102792	12.20102792	386696.025197213	7.04461416
524	170	0	C523_3714000_2873000	556701.187329	2407978.590814	0	0	0	3.3564354	5.62843221	2.27199681	-1.24447973	1	2.24447973	-0.74447973	0	0.74447973	-0.46419321	0	0.46419321	-0.90328273	0	0.90328273	0	0	0	NA	0	0	226092.029146141	7.03870498	7.03870498	329162.661527971	8.30946365	8.30946365	328055.716280487	4.32242361	4.32242361	376885.79664605	3.64071089	3.64071089	367672.958354855	5.17397576	5.17397576	531161.601127232	3.45370953	3.45370953	655920.578355091	4.9166646
525	242.5	0	C524_3714000_2874000	556599.260475	2408972.974299	0	0	0	3.09639953	5.00294814	1.90654861	-0.79501612	0.86504614	1.66006226	-0.79501612	0	0.79501612	-0.59981868	0	0.59981868	-0.90654861	0	0.90654861	0	0	0	NA	0	0	229132.382529626	7.38570792	7.38570792	327958.666727007	8.93357768	8.93357768	321773.989023692	4.76033089	4.76033089	417801.002595308	2.90654861	2.90654861	373513.973239261	5.80359243	5.80359243	526729.766280254	3.76033089	3.76033089	680018.728116561	4.86651686
526	12	0	C525_3714000_2877000	556293.412829	2411956.073338	0	0	0	1.27992778	1.94045009	0.66052231	0.05099046	0.66052231	0.60953185	-0.60953185	0	0.60953185	-0.72138639	0	0.72138639	0	0	0	0	0	0	NA	0	0	134815	2.61702186	2.61702186	239263.44774573	1.3819087	1.3819087	239454	1.32104462	1.32104462	810000	0.66052231	0.66052231	499999.760000005	0.72138639	0.72138639	266750	0.66052231	0.66052231	455291.359584592	3.55464171
527	11	0	C526_3714000_2878000	556191.432329	2412950.440814	0	0	0	-0.0249885200000001	0.760608	0.78559652	1.2286709	1.2286709	0	0	0	0	-0.760608	0	0.760608	-0.44307438	0	0.44307438	0	0	0	NA	0	0	134815	1.79945604	1.79945604	238970.311118739	1.54620452	1.54620452	239454	1.57119304	1.57119304	810000	0.78559652	0.78559652	499999.76	0.760608	0.760608	266750	0.78559652	0.78559652	447586.675116452	4.14004984
528	6	0	C527_3714000_2879000	556089.45	2413944.835	0.66052231	0.66052231	0	2.88887117	4.52837898	1.63950781	1.57231962	2.83266061	1.26034099	-0.59981868	0	0.59981868	-1.54697624	0	1.54697624	-2.97491818	0	2.97491818	0	0	0	89925.2534191971	1.01448743	1.01448743	177069.341746476	6.35678997	6.35678997	220993.55182455	5.15624011	5.15624011	251348.26232692	9.65755369	9.65755369	341649.842349302	19.03557903	19.03557903	300235.970408042	6.07935874	6.07935874	310359.262278655	5.17555833	5.17555833	381324.576111337	8.68296246
529	9	0	C528_3714000_2882000	555783.438146	2416928.033485	-0.80860374	0	0.80860374	2.82696208	4.21761676	1.39065468	1.36803892	2.87274362	1.5047047	-1.34885057	0	1.34885057	-0.6447183	0	0.6447183	-1.91490632	0.80860374	2.72351006	0	0	0	225993.195100916	1.6729556	1.6729556	151619.148440441	4.42534634	4.42534634	240122.695615502	10.81578031	10.81578031	237837.733585945	8.30016146	8.30016146	423442.896838028	6.9703775	6.9703775	444341.374047144	7.83647354	7.83647354	397460.075814227	7.41137348	7.41137348	398551.436052336	11.97609939
530	53	0	C529_3714000_2883000	555681.407329	2417922.435814	-0.83810902	0	0.83810902	3.36474104	4.63546577	1.27072473	1.25242587	2.83501462	1.58258875	-1.45352811	0	1.45352811	-0.20625722	0	0.20625722	-2.45045935	0.83810902	3.28856837	-0.579006	0	0.579006	181101.712032749	2.88087561	2.88087561	154327.194615004	5.31489187	5.31489187	259248.213815155	13.56005777	13.56005777	280163.291696033	10.63919849	10.63919849	396317.507893351	8.32180323	8.32180323	422651.202066161	9.84797879	9.84797879	365705.465320651	10.25754983	10.25754983	380307.314955373	11.95101369
531	9	0	C530_3714000_2885000	555477.315817	2419911.247671	0	0	0	1.55834789	1.55834789	0	0	0	0	0	0	0	0	0	0	0	0	0	-0.67536537	0	0.67536537	106714	0.67536537	0.67536537	291939	0.82160064	0.82160064	325713.612594196	4.34719246	4.34719246	731415.930473816	2.19658137	2.19658137	509050.71137523	3.92502528	3.92502528	574537.021868367	3.16441728	3.16441728	439936.119311801	2.78754187	2.78754187	962000	0.52996786
532	26	0	C531_3714000_2886000	555375.25	2420905.66	-1.22606882	0	1.22606882	2.87520382	5.54965931	2.67445549	1.46154124	2.9614242	1.49988296	0.23592634	1.36371772	1.12779138	0.303782	0.607564	0.303782	-4.24713985	1.75603668	6.00317653	-0.81920991	0.52996786	1.34917777	176808.992776899	3.73386598	3.73386598	150920.464614951	10.51062466	10.51062466	278867.229231403	17.42542434	17.42542434	307825.140143235	20.69982261	20.69982261	346827.621596262	16.21438355	16.21438355	392532.30095765	16.75043875	16.75043875	354717.506679114	18.97697007	18.97697007	311198.330525207	19.97435003
533	102	0	C532_3714000_2890000	554966.83	2424883.255	-0.84341839	0.68937539	1.53279378	0.1259391	4.18591793	4.05997883	4.75361298	6.83668955	2.08307657	0.0395447200000003	3.65426961	3.61472489	-0.32140331	0.46419321	0.78559652	-6.48614732	0.68246758	7.1686149	0.46419321	0.46419321	0	106714	0.46419321	0.46419321	146287.240304913	13.14646274	13.14646274	195306.254935149	14.73244741	14.73244741	238499.852071533	21.92285168	21.92285168	291136.301326167	14.86589884	14.86589884	282252.545394223	10.43763176	10.43763176	326277.032730275	25.59065544	25.59065544	341318.503779691	11.96369677
534	323.5	0	C533_3714000_2891000	554864.703146	2425877.678485	-1.46346531	1.56522615	3.02869146	-0.0148976100000002	9.63248422	9.64738183	10.26125549	13.29133196	3.03007647	1.95206044	7.46238728	5.51032684	-0.29093932	0.61884368	0.909783	-10.13809298	2.83579805	12.97389103	1.43498867	1.43498867	0	104525.007505601	3.29640886	3.29640886	152652.607704801	25.15163055	25.15163055	199039.882437371	28.11918273	28.11918273	243826.522417493	42.4687853	42.4687853	286425.421196453	23.26321646	23.26321646	316893.426228493	22.13574028	22.13574028	337325.487145399	46.39110897	46.39110897	318745.076858004	26.62612266
535	15	0	C534_3714000_2892000	554762.562329	2426872.100814	-0.74309322	0.67536537	1.41845859	0.176920320000001	5.02570516	4.84878484	5.32104127	7.34259756	2.02155629	0.32758824	4.17309747	3.84550923	-0.77586125	0	0.77586125	-7.41689551	0.74447973	8.16137524	0.79034426	0.79034426	0	106655.242231844	1.89162953	1.89162953	144899.915598439	14.22039102	14.22039102	198738.516846514	16.4906623	16.4906623	233779.378950268	25.8817772	25.8817772	294802.163223901	18.21306867	18.21306867	280341.503794855	12.45071512	12.45071512	335373.945479092	30.37411757	30.37411757	337068.766021844	13.91707182
536	95	0	C535_3714000_2894000	554558.248963	2428860.956157	-0.52996786	0	0.52996786	0.46179807	2.07499829	1.61320022	2.83441623	3.68819851	0.85378228	0.41162815	2.48662644	2.07499829	-0.68937539	0	0.68937539	-4.42541006	0.66805529	5.09346535	0.73888771	0.73888771	0	84385.384110065	1.32854829	1.32854829	128022.583728989	5.79475267	5.79475267	177925.034005294	10.7218966	10.7218966	236410.694086719	15.61020406	15.61020406	287031.206602505	7.61877399	7.61877399	278011.846981622	7.23084837	7.23084837	334883.616266043	17.29253491	17.29253491	344358.768276826	6.87726512
537	304	0	C536_3714000_2895000	554456.071512	2429855.388143	-0.45694849	0.58966058	1.04660907	0.80143538	3.42611462	2.62467924	5.23176567	7.12669787	1.8949322	2.03256146	4.31306779	2.28050633	-0.23881443	1.17932116	1.41813559	-7.78196832	1.31700782	9.09897614	-0.35350931	0.82581185	1.17932116	106062.764563553	5.0675678	5.0675678	139916.882495821	12.58449346	12.58449346	193900.900416886	16.88956402	16.88956402	237148.556766342	23.41429823	23.41429823	282864.646086049	14.48990815	14.48990815	298032.272817776	17.14360334	17.14360334	326703.177728977	34.2255617	34.2255617	300105.30269139	14.83399938
538	2	0	C537_3714000_2896000	554353.880817	2430849.822671	-0.07289703	0.73317887	0.8060759	2.20898821	3.77577317	1.56678496	4.85399833	7.72939898	2.87540065	2.16919839	4.11938671	1.95018832	-0.15759581	1.46635774	1.62395355	-8.36894044	1.32283945	9.69177989	-1.13856496	0.77086716	1.90943212	107688.086698195	7.97444487	7.97444487	136270.950106259	13.3329762	13.3329762	186146.924607259	15.03456708	15.03456708	235344.392476592	19.80111265	19.80111265	260694.481486027	12.79259635	12.79259635	306646.484822398	16.8320361	16.8320361	323676.269640008	31.92581606	31.92581606	290769.170501411	17.38048629
539	105	0	C538_3714000_2897000	554251.678146	2431844.258485	0.10096887	0.79034426	0.68937539	1.98998162	2.5577749	0.56779328	3.24720844	6.48975835	3.24254991	3.14801906	4.01959434	0.87157528	0.16555151	1.88447052	1.71891901	-6.84849	0.79034426	7.63883426	-1.61271392	0.56779328	2.1805072	113136.263607185	8.21691767	8.21691767	145701.035616373	11.35358963	11.35358963	184040.048578996	11.62791049	11.62791049	230876.842056151	14.37969878	14.37969878	262519.689890148	11.10525574	11.10525574	337938.558603681	15.68154657	15.68154657	317440.321389879	24.25542282	24.25542282	287501.23737772	18.1539987
540	6	0	C539_3714000_2898000	554149.467329	2432838.695814	1.04581414	1.79577458	0.74996044	1.42949532	3.02890222	1.5994069	5.94308336	9.60391508	3.66083172	3.46606714	4.60102085	1.13495371	0.58950292	2.38192087	1.79241795	-8.51959015	1.30301281	9.82260296	-3.84552943	0	3.84552943	119057.635523368	10.03767577	10.03767577	153401.945711129	16.2367909	16.2367909	177205.220337876	12.29721948	12.29721948	233761.991821261	16.58329631	16.58329631	265451.411534404	12.71095932	12.71095932	334844.044738126	21.08861318	21.08861318	316600.413825188	26.74703117	26.74703117	287991.085622115	22.73520459
541	86	0	C540_3714000_2901000	553842.747671	2435821.994186	1.45039274	2.88538141	1.43498867	-0.0185433700000002	3.77668943	3.7952328	6.09803673	8.16843407	2.07039734	1.39313441	2.9825239	1.58938949	0.42260907	0.96598656	0.54337749	-6.33530592	1.97411036	8.30941628	-2.8812955	0	2.8812955	120962.23739177	6.82696228	6.82696228	155142.502503547	9.59873008	9.59873008	170755.191105699	6.33636018	6.33636018	228350.292681025	11.06642931	11.06642931	257119.494056989	7.3871863	7.3871863	284385.386571299	12.96816941	12.96816941	288585.4954914	11.34343553	11.34343553	252373.703748942	13.96101365
542	1	0	C541_3714000_2902000	553740.483146	2436816.448485	-1.21822774	0	1.21822774	0.55594771	2.51720602	1.96125831	0.95819045	1.51413816	0.55594771	1.77417545	2.33012316	0.55594771	-0.55594771	0	0.55594771	-1.51413816	0	1.51413816	0	0	0	141015	0.51557244	0.51557244	78199.0449175948	1.21822774	1.21822774	186966.846744148	1.77417545	1.77417545	219258.848440122	3.32868888	3.32868888	289765.242865906	2.8868696	2.8868696	230475	2.8106212	2.8106212	252367.463063872	4.1376765	4.1376765	279010.834301326	4.99403677
543	8	0	C542_3714000_2903000	553638.203146	2437810.898485	0.25843486	1.80947267	1.55103781	4.24876425	13.12389332	8.87512907	3.09717675	7.98930204	4.89212529	4.78781851	11.05728329	6.26946478	-1.18741443	4.24439506	5.43180949	-9.76732588	1.34342066	11.11074654	-1.43745406	0	1.43745406	86133	1.13558656	1.13558656	111514.524087401	12.27951928	12.27951928	171647.006078998	8.23337467	8.23337467	211900.326377244	13.26701195	13.26701195	230742.829306577	16.29744633	16.29744633	220190.422901503	29.22485787	29.22485787	209117.729590003	22.47318223	22.47318223	245435.859264494	27.81921253
544	253	0	C543_3714000_2904000	553535.912329	2438805.350814	1.74280149	6.35968449	4.616883	13.22014945	33.23784363	20.01769418	13.2103	30.152765	16.942465	7.4169988	27.16272686	19.74572806	-3.52501229	8.77673912	12.30175141	-29.01428101	5.43019275	34.44447376	-8.81817234	0	8.81817234	108322.250874575	4.55350165	4.55350165	118984.402102706	29.84260197	29.84260197	152201.436621561	23.47011791	23.47011791	195596.538921575	30.01322578	30.01322578	220102.748999049	44.68753694	44.68753694	215901.904420163	76.6368181	76.6368181	226772.808508356	62.11266413	62.11266413	235999.259288333	97.56012568
545	114.5	0	C544_3714000_2905000	553433.613146	2439799.808485	3.52379183	12.01517404	8.49138221	19.53259295	49.23651331	29.70392036	26.69582804	58.61352181	31.91769377	16.83752357	47.34307739	30.50555382	-0.549288619999999	18.60726057	19.15654919	-50.25000169	8.09131759	58.34131928	-12.44194978	0.96598656	13.40793634	109133.205564149	10.9209569	10.9209569	111986.735356414	55.7644014	55.7644014	146831.034815594	48.4604594	48.4604594	188777.034106039	67.29776969	67.29776969	210900.857402039	95.23225816	95.23225816	219181.255623504	146.40559341	146.40559341	226523.061113021	124.60046151	124.60046151	231045.817598809	179.22409489
546	301.5	0	C545_3714000_2906000	553331.298146	2440794.268485	3.17061068	6.16764417	2.99703349	15.53074114	25.89241769	10.36167655	14.61552199	33.21285149	18.5973295	9.41519272	26.22429584	16.80910312	-4.80798742	7.3657004	12.17368782	-27.18968831	3.67093416	30.86062247	-9.03783618	0	9.03783618	109861.217888031	1.93758431	1.93758431	115669.69114215	19.77685026	19.77685026	141435.322586571	19.22768356	19.22768356	188761.757095182	28.5420903	28.5420903	205709.920740989	40.03085107	40.03085107	222883.758561522	56.91134862	56.91134862	242908.086362817	57.33555983	57.33555983	237315.938219066	98.58247272
547	2769.5	1	C546_3714000_2907000	553228.97	2441788.73	1.05196083	9.05827234	8.00631151	20.24492707	45.60315392	25.35822685	21.67818946	53.10278738	31.42459792	17.51558558	45.8093365	28.29375092	-1.22240224	16.99525786	18.2176601	-44.05030298	6.68708576	50.73738874	-11.21891655	0	11.21891655	100691.419110848	7.74452896	7.74452896	106974.748630432	49.1219584	49.1219584	143829.285267437	40.96957996	40.96957996	188038.02475259	54.84244491	54.84244491	206994.654298769	83.85153915	83.85153915	217994.624713285	128.44062835	128.44062835	225485.335528838	109.64127186	109.64127186	230105.967211475	164.24181327
548	3535.5	8	C547_3714000_2908000	553126.633963	2442783.196157	1.72782082	12.64239966	10.91457884	18.415487	60.01589538	41.60040838	40.58652853	81.0805216	40.49399307	23.26202724	61.03822816	37.77620092	-2.35665331	24.20154515	26.55819846	-62.70954955	8.95570973	71.66525928	-13.66869262	2.04173432	15.71042694	105527.277112154	12.76071323	12.76071323	108358.273569026	77.50580388	77.50580388	146137.800610736	74.63481952	74.63481952	185509.050285784	104.71578265	104.71578265	204319.145211252	134.5279484	134.5279484	218906.98035814	195.54085895	195.54085895	229173.742251638	168.17316809	168.17316809	228575.587832934	238.47277212
549	2918.5	12	C548_3714000_2909000	553024.282329	2443777.665814	1.43353247	10.70437569	9.27084322	14.73570317	49.82209097	35.0863878	36.99904519	72.77800639	35.7789612	20.61801748	54.50515854	33.88714106	0.410642620000001	23.26927284	22.85863022	-54.26575252	7.24446082	61.51021334	-11.69222375	2.41347395	14.1056977	109847.299833131	10.14898116	10.14898116	105298.045406448	66.26025044	66.26025044	139234.363925749	57.0996962	57.0996962	179365.590713333	85.21918939	85.21918939	201070.066844026	114.8259539	114.8259539	215074.704555858	164.98396299	164.98396299	225663.529123613	147.59751293	147.59751293	225813.637071122	205.98887151
550	8018	6	C549_3714000_2910000	552921.911512	2444772.138143	1.50954158	10.53623877	9.02669719	13.78573554	48.55887002	34.77313448	35.69828517	70.45288553	34.75460036	20.69744003	53.48783914	32.79039911	0.678000090000001	22.82307098	22.14507089	-54.04590498	7.10684644	61.15275142	-11.27812136	2.50901758	13.78713894	110346.907788136	9.7135142	9.7135142	105171.661810756	65.18842587	65.18842587	138612.461016379	54.90440433	54.90440433	179496.10962319	82.93376554	82.93376554	201145.613461632	111.5691634	111.5691634	214829.549572265	160.9307556	160.9307556	225191.23756359	143.58552747	143.58552747	225762.409818038	200.3685659
551	2974	0	C550_3714000_2911000	552819.530817	2445766.612671	0.88146718	8.72698576	7.84551858	12.1710154	43.64614806	31.47513266	33.30067195	62.07780718	28.77713523	17.19964199	46.30192951	29.10228752	-0.393192850000002	19.35342677	19.74661962	-47.00355407	6.50737552	53.51092959	-9.64452231	2.66805529	12.3125776	111815.061221304	8.22394206	8.22394206	105869.076297368	57.9526655	57.9526655	137488.898785744	49.82909791	49.82909791	179498.253209431	72.74351933	72.74351933	201067.342871254	97.33986549	97.33986549	213922.741558554	143.11779441	143.11779441	223286.954575905	122.8824715	122.8824715	224839.220451418	172.1360529
552	449	0	C551_3714000_2912000	552717.143146	2446761.088485	0.75618219	3.17952899	2.4233468	9.02141072	26.10028688	17.07887616	21.00969222	38.41983678	17.41014456	4.08629495	19.21765481	15.13135986	-4.00103648	6.85256734	10.85360382	-25.9660546	5.1342037	31.1002583	-6.32667262	0.70793024	7.03460286	132037.454211578	2.18108914	2.18108914	117733.628128511	45.54510916	45.54510916	133857.95874206	37.54350119	37.54350119	177910.457785654	53.07871763	53.07871763	201943.390447255	56.34045779	56.34045779	214685.345869338	81.59781975	81.59781975	242226.636932463	52.54553251	52.54553251	233124.865239624	98.70045963
553	118	0	C552_3714000_2914000	552512.324657	2448750.051628	-1.59893816	0.48299328	2.08193144	2.60406645	10.38207823	7.77801178	6.78529592	15.96635905	9.18106313	0.88615296	3.20673444	2.32058148	-0.62816794	2.42890299	3.05707093	-8.19923314	3.05157622	11.25080936	-1.51413816	0	1.51413816	146276.589317183	1.62781522	1.62781522	125039.936665695	29.30145069	29.30145069	137808.073787876	25.82716135	25.82716135	178190.325212365	35.35704186	35.35704186	214505.375611293	31.9439723	31.9439723	235578.797150237	35.19532982	35.19532982	265505.041942282	24.13753074	24.13753074	235200.881591143	40.04608359
554	490.5	0	C553_3714000_2915000	552409.900817	2449744.537671	-0.61884368	0.55594771	1.17479139	2.82131093	6.19498066	3.37366973	0.0375156700000003	6.22032918	6.18281351	0.84210167	0.84210167	0	0.99196261	2.22409051	1.2321279	-3.06602405	1.71528931	4.78131336	-0.55594771	0	0.55594771	157583.873022917	1.24877731	1.24877731	130479.897774793	16.1343575	16.1343575	152928.341884307	12.83271052	12.83271052	174780.47927614	24.0748993	24.0748993	207235.098055731	20.7658078	20.7658078	265813.872471567	15.31747533	15.31747533	249267.808299096	13.70698604	13.70698604	224277.974882015	19.82451882
555	7	0	C554_3714000_2917000	552205.010817	2451733.517672	-1.42535544	0	1.42535544	1.42535544	1.42535544	0	0.0277095900000002	1.40546141	1.37775182	1.38307411	2.80108984	1.41801573	0	0.909783	0.909783	-0.89521126	1.29584667	2.19105793	0	0	0	176893.016714401	1.63984941	1.63984941	78828.0577355196	6.58093307	6.58093307	107115.850528663	7.60179775	7.60179775	148822.384074533	6.26328948	6.26328948	190975.432202186	9.66321913	9.66321913	199474.814376427	10.0817518	10.0817518	216860.251977739	4.50189609	4.50189609	191212.611801348	3.57165282
556	107	0	C555_3714000_2918000	552102.547328	2452728.015814	-0.85378228	0	0.85378228	0.85378228	0.85378228	0	-0.14300147	0.92856583	1.0715673	0.97124145	2.1395635	1.16832205	0	0.85378228	0.85378228	-0.82823998	0.93439013	1.76263011	0	0	0	184906.387832285	1.58131544	1.58131544	75629.4799754607	5.99229791	5.99229791	101780.673803478	6.08372317	6.08372317	149813.021730342	5.84534576	5.84534576	194840.557498128	8.82614529	8.82614529	200102.022050318	8.72529111	8.72529111	212295.299142953	4.23944417	4.23944417	193964.276115319	3.15692738
557	91	0	C556_3714000_2919000	552000.073145	2453722.518486	-1.4632633	0.94925565	2.41251895	5.45223295	7.6919671	2.23973415	0.1722803	4.55507499	4.38279469	0.89665346	0.89665346	0	0.69097647	1.58762993	0.89665346	-3.90297077	0.71528931	4.61826008	-0.94925565	0	0.94925565	117385	0.60953185	0.60953185	128659.968205966	12.37603902	12.37603902	157416.735797017	9.2764483	9.2764483	168371.426612621	21.61979063	21.61979063	198582.64956781	17.72915343	17.72915343	297938.45359137	8.0771691	8.0771691	211250.265645338	12.34573262	12.34573262	229896.555870576	16.3305942
558	134	0	C557_3714000_2920000	551897.583145	2454717.023486	-0.79501612	0	0.79501612	0.30425903	2.91876192	2.61450289	3.11944578	5.38798968	2.2685439	0.48299328	1.11078466	0.62779138	0.59035207	1.07334535	0.48299328	-3.21904076	0	3.21904076	0	0	0	117385	0.303782	0.303782	90410.2868465921	6.66794814	6.66794814	152197.838988161	4.53958154	4.53958154	178980.05304644	9.82461199	9.82461199	204688.31762359	9.57983027	9.57983027	273945.536979928	4.32484555	4.32484555	201173.567514641	5.88906211	5.88906211	220388.069188111	7.9674209
559	3	0	C558_3714000_2925000	551384.96	2459689.585	0	0	0	-0.91616007	0.91616007	1.83232014	4.19083583	10.17522067	5.98438484	-1.5640224	1.83546417	3.39948657	2.62292716	3.31230255	0.68937539	-4.23160665	0	4.23160665	0	0	0	NA	0	0	96115.3251637593	5.22978346	5.22978346	140397.078805794	8.62413248	8.62413248	166327.197289861	9.39599555	9.39599555	182384.622905936	4.63160467	4.63160467	220760.708937997	11.9494252	11.9494252	186839.90152852	8.78129179	8.78129179	222616.42995538	7.09795123
560	308.5	0	C559_3714000_2926000	551282.394657	2460684.111628	0	0	0	-0.83810902	0.83810902	1.67621804	4.3234567	10.4784603	6.1550036	-1.70845147	1.77569333	3.4841448	3.0123323	3.80734842	0.79501612	-4.74493273	0	4.74493273	0	0	0	NA	0	0	95937.5623269187	5.25650155	5.25650155	141664.991105418	9.48258278	9.48258278	168458.004823197	9.82166621	9.82166621	192290.531820938	5.37900315	5.37900315	222267.85360747	13.48719063	13.48719063	182502.590024622	10.3363727	10.3363727	228063.827202129	8.40136395
561	8	0	C560_3714000_2927000	551179.820817	2461678.642672	0	0	0	0	0	0	2.03512483	2.42515106	0.39002623	-1.25507237	0.39002623	1.6450986	1.18504235	1.18504235	0	-1.57506858	0	1.57506858	0	0	0	NA	0	0	105570.5	1.56010492	1.56010492	140125.30861007	3.15013716	3.15013716	191659.442735592	1.79787007	1.79787007	156784.519692482	1.18504235	1.18504235	225319.292532107	4.72520574	4.72520574	160559.213562365	4.75513306	4.75513306	221656.212151371	2.59288619
562	3	0	C561_3714000_2928000	551077.232328	2462673.175814	0	0	0	0	0	0	3.29549819	4.0951131	0.79961491	-2.34901798	0.79961491	3.14863289	2.0427616	2.0427616	0	-2.1896269	0	2.1896269	0	0	0	NA	0	0	105570.5	3.19845964	3.19845964	133889.127763744	5.27567061	5.27567061	173470.814877047	3.83942542	3.83942542	138881.730303961	3.68365814	3.68365814	215689.356496702	10.1860711	10.1860711	164453.024716577	5.52588402	5.52588402	226820.718354134	5.17430223
563	92	0	C562_3714000_2929000	550974.633145	2463667.708486	0	0	0	0	0	0	2.69885026	3.92269455	1.22384429	-1.89264539	1.22384429	3.11648968	1.46438333	1.46438333	0	-1.48981829	0	1.48981829	0	0	0	NA	0	0	104524.046446937	4.0092284	4.0092284	127777.860834382	4.95881582	4.95881582	162470.869017918	3.89679673	3.89679673	139548.004552711	4.60802334	4.60802334	215068.563447452	10.61740748	10.61740748	168657.809019803	4.76908619	4.76908619	213141.813789388	5.43261035
564	87.5	0	C563_3714000_2930000	550872.023145	2464662.248486	0	0	0	0	0	0	2.29434925	3.68805043	1.39370118	-1.66610053	1.39370118	3.05980171	1.48282732	1.48282732	0	-1.37789717	0	1.37789717	0	0	0	NA	0	0	104100.157148886	4.2537601	4.2537601	127815.699566538	4.98760454	4.98760454	148168.782842329	3.52058123	3.52058123	138507.781766386	5.03568214	5.03568214	214612.15291642	10.47394869	10.47394869	170579.195207093	4.61729268	4.61729268	214149.32466393	5.41368759
565	126	0	C564_3714000_2931000	550769.4	2465656.79	0	0	0	0	0	0	1.82731582	3.21368325	1.38636743	-1.44439081	1.38636743	2.83075824	1.37288225	1.37288225	0	-1.11940027	0	1.11940027	0	0	0	NA	0	0	105286.946167991	4.25180606	4.25180606	125070.562200964	5.1338286	5.1338286	148041.734309903	3.17475385	3.17475385	135475.441589363	4.91467153	4.91467153	215863.431663593	9.41020617	9.41020617	173482.058915094	3.80133383	3.80133383	210977.627023418	5.24309068
566	38	0	C565_3715000_2855000	559529.515817	2390184.382671	0	0	0	-0.80484826	5.36785686	6.17270512	5.24547618	6.61041134	1.36493516	6.52941053	7.29001853	0.760608	-0.47780729	2.35932502	2.83713231	-0.60432716	1.48795524	2.0922824	0	0	0	121959.16	0.760608	0.760608	118339.030065527	11.34678466	11.34678466	179354.634508021	12.3548079	12.3548079	206796.615613163	15.45808416	15.45808416	213677.227910844	14.89136693	14.89136693	249530.777794155	12.62269643	12.62269643	242408.201604588	12.81095923	12.81095923	271243.089640406	10.44840556
567	127	0	C566_3715000_2856000	559427.808146	2391178.738485	0	0	0	-0.0327309299999996	4.02447405	4.05720498	4.39075153	5.60981523	1.2190637	4.37628013	5.00407151	0.62779138	0.0182595299999999	1.91610507	1.89784554	-0.59127232	0.62779138	1.2190637	0	0	0	121959.159999999	0.62779138	0.62779138	113219.722056624	6.86160986	6.86160986	162898.526706448	8.15964282	8.15964282	181390.802063502	9.82276506	9.82276506	215286.512444917	7.93989825	7.93989825	246359.773531283	9.44416838	9.44416838	239459.896628716	9.66373022	9.66373022	263971.718009073	9.01293637
568	46	0	C567_3715000_2857000	559326.087329	2392173.095814	0	0	0	-1.2392821	3.63762707	4.87690917	2.51118523	2.51118523	0	3.60191505	4.04498943	0.44307438	0.44307438	1.62503647	1.18196209	0.44307438	1.38654315	0.94346877	0	0	0	121959.159999998	0.44307438	0.44307438	123780.964283317	5.63740487	5.63740487	204047.23559027	8.14960108	8.14960108	229428.379531132	10.0738712	10.0738712	216522.971227277	8.9822415	8.9822415	247347.375710213	7.74122774	7.74122774	236366.838530981	7.55035936	7.55035936	278056.787171317	8.63206295
569	21	0	C568_3715000_2858000	559224.355	2393167.455	0	0	0	-0.71528931	0.71528931	1.43057862	0.66052231	0.66052231	0	0.71528931	0.71528931	0	0	0	0	-0.66052231	0.71528931	1.37581162	0	0	0	NA	0	0	144572	2.14586793	2.14586793	259714.486205041	2.94088405	2.94088405	261660.235828992	5.11754771	5.11754771	226183.208728889	4.3474914	4.3474914	230599.279045928	2.58894231	2.58894231	332698.88349483	2.09110093	2.09110093	312718.397179267	3.19272486
570	20	0	C569_3715000_2859000	559122.610476	2394161.819299	0	0	0	-0.75533495	0.75533495	1.5106699	0.78559652	0.78559652	0	0.75533495	0.75533495	0	0	0	0	-0.78559652	0.75533495	1.54093147	0	0	0	NA	0	0	144572	2.26600485	2.26600485	260005.401479502	3.01048458	3.01048458	261957.436392775	5.37805348	5.37805348	225281.573928556	4.6529801	4.6529801	231407.599792882	2.79597271	2.79597271	338963.820752994	2.29626642	2.29626642	314184.112446768	3.29346629
571	23	0	C570_3715000_2860000	559020.855	2395156.18	0	0	0	-0.20625722	0.20625722	0.41251444	0.86133566	0.86133566	0	0.20625722	0.20625722	0	0	0	0	-0.86133566	0.20625722	1.06759288	0	0	0	NA	0	0	144572	0.61877166	0.61877166	263128.333333333	0.61877166	0.61877166	246639.881739031	1.95283263	1.95283263	219013.791109614	2.40165385	2.40165385	223083.333333333	0.61877166	0.61877166	418701.111513827	1.2738501	1.2738501	275055.57523085	2.35212515
572	16	0	C571_3715000_2861000	558919.085817	2396150.542671	0.760608	0.760608	0	0.52667608	1.17942569	0.65274961	0.9193041	2.09872979	1.17942569	-0.10785839	0.65274961	0.760608	0.760608	0.760608	0	-2.85933779	0	2.85933779	0	0	0	NA	0	0	130269.703427856	3.12852053	3.12852053	201325.151706799	4.17098776	4.17098776	213489.884903135	3.72695094	3.72695094	234631.067553374	4.89107189	4.89107189	233179.325170583	9.81811783	9.81811783	332340.155981172	4.76854047	4.76854047	285404.482584667	6.62300106
573	9	0	C572_3715000_2862000	558817.303146	2397144.908485	2.14887129	2.14887129	0	0.83834384	1.66415569	0.82581185	0.9064186	3.89446663	2.98804803	-0.06747668	0.82581185	0.89328853	0.89328853	0.89328853	0	-4.71944558	0	4.71944558	0	0	0	NA	0	0	152777.727744379	4.09874546	4.09874546	208427.966888005	7.02310273	7.02310273	213614.762296113	5.90969852	5.90969852	244993.650135756	7.4435383	7.4435383	238044.303281366	12.75147121	12.75147121	315609.27005113	8.48565029	8.48565029	292539.890145593	10.95949055
574	473	0	C573_3715000_2863000	558715.512329	2398139.275814	2.2894366	3.6947472	1.4053106	1.16695919	3.49468912	2.32772993	1.70129213	5.85911381	4.15782168	3.36083191	4.95049249	1.58966058	1	1	0	-9.51851983	0.303782	9.82230183	0	0	0	122969.7017234	0.93157338	0.93157338	150010.513368826	5.04373575	5.04373575	216994.319154354	13.169864	13.169864	233763.737580267	11.46251442	11.46251442	248398.484794578	14.20958414	14.20958414	266800.462703103	23.15915627	23.15915627	330209.910095651	11.60153	11.60153	303307.853836167	13.76496322
575	8	0	C574_3715000_2864000	558613.708146	2399133.643485	2.03143474	3.5630028	1.53156806	1.74077875	4.15880074	2.41802199	3.05031826	6.74009427	3.68977601	3.47809103	5.12495542	1.64686439	0.97149902	0.97149902	0	-10.34373538	0	10.34373538	0	0	0	111287	0.5	0.5	158148.401352038	5.55469092	5.55469092	215166.727135324	15.5899781	15.5899781	240320.9703942	11.05306598	11.05306598	281859.976522403	15.57411744	15.57411744	279517.768334977	23.99614023	23.99614023	326718.39146156	13.06047024	13.06047024	314926.912096389	15.12715378
576	4	0	C575_3715000_2865000	558511.895	2400127.965	0.92856583	2.37133861	1.44277278	0.70813188	2.98087046	2.27273858	1.93378832	4.78683064	2.85304232	2.78694553	4.33435504	1.54740951	0.92856583	0.92856583	0	-7.28599739	0	7.28599739	0	0	0	NA	0	0	131089.920901517	3.47369455	3.47369455	206399.271073812	10.78464611	10.78464611	220281.970584034	6.42930403	6.42930403	261453.698981482	8.46843954	8.46843954	256200.564938294	17.19794244	17.19794244	283536.112387772	6.4401695	6.4401695	299284.314398611	10.55497504
577	47	0	C576_3715000_2867000	558308.244658	2402116.671629	0	0	0	1.69987368	4.16553139	2.46565771	-0.76578403	1.76292342	2.52870745	-0.14720255	1.67877061	1.82597316	0.76578403	0.76578403	0	-2.46565771	0.91298658	3.37864429	0.91298658	0.91298658	0	140004.494569768	2.39468406	2.39468406	235509.015320092	2.21409309	2.21409309	249836.408212532	8.94864917	8.94864917	333603.075206251	2.67591	2.67591	296656.007124909	2.2384876	2.2384876	381475.847425095	5.22856389	5.22856389	357488.490954928	6.74002685	6.74002685	396625.721931904	2.67591
578	349.5	0	C577_3715000_2868000	558206.400817	2403111.047671	0	0	0	1.77977794	4.37688611	2.59710817	-0.81733023	1.88988897	2.7072192	-0.18266977	1.81733023	2	0.81733023	0.81733023	0	-2.59710817	1.20625722	3.80336539	1	1	0	139756.159406769	2.5905738	2.5905738	220862.716352667	2.70772971	2.70772971	245690.003485399	10.3106291	10.3106291	319206.506027721	3.30240341	3.30240341	289369.205979485	3.26619294	3.26619294	365925.56745988	6.26043721	6.26043721	354607.161665905	7.538181	7.538181	387661.998686859	3.30240341
579	395	0	C578_3715000_2869000	558104.542329	2404105.425814	-0.58966058	0.41251444	1.00217502	3.63355318	7.25963262	3.62607944	-0.07214762	2.72752435	2.79967197	0.63866569	2.62470085	1.98603516	0.909783	0.909783	0	-4.57244726	1.64522392	6.21767118	0.88988897	0.88988897	0	135791.101276333	2.83357435	2.83357435	195997.477078383	4.93961905	4.93961905	225937.849116182	15.95518655	15.95518655	277718.476842501	6.84655468	6.84655468	342795.343272229	7.46114431	7.46114431	351022.482251048	12.50769028	12.50769028	373168.671494809	11.64194156	11.64194156	374779.953048052	7.52392635
580	147	0	C579_3715000_2870000	558002.675817	2405099.807671	0	0.41251444	0.41251444	2.62357692	5.68330252	3.0597256	-0.0236342399999998	2.52064687	2.54428111	0.96902785	2.50059591	1.53156806	0.909783	0.909783	0	-4.3583888	1.42630634	5.78469514	0.76578403	0.76578403	0	143434.473310772	2.4989629	2.4989629	220190.092648811	4.07590746	4.07590746	229122.412338738	14.80567046	14.80567046	300506.953284953	5.4325044	5.4325044	347410.84977554	6.30523113	6.30523113	345811.340725405	9.98762547	9.98762547	352221.215151756	10.43328682	10.43328682	374726.313449787	6.94644454
581	3	0	C580_3715000_2871000	557900.794658	2406094.191628	0	0	0	1.47777542	3.75516575	2.27739033	-0.79961491	1.95032049	2.7499354	0.25623742	1.3429924	1.08675498	0.79961491	0.79961491	0	-2.27739033	0.54337749	2.82076782	0.54337749	0.54337749	0	144256.177198831	1.90575597	1.90575597	260170.738678733	2.3262471	2.3262471	249968.328624933	7.76572847	7.76572847	360108.158218403	1.82564269	1.82564269	294254.153958197	1.92439036	1.92439036	352675.453476593	3.48714967	3.48714967	358816.595798989	6.36045891	6.36045891	396797.313075923	1.82564269
582	305.5	0	C581_3715000_2874000	557595.080817	2409077.352671	1.27281398	1.27281398	0	2.9010405	5.31989567	2.41885517	-0.33820984	1.41555704	1.75376688	-2.12659626	0	2.12659626	-0.70904838	0	0.70904838	-1	0	1	0	0	0	NA	0	0	228073.212054246	7.41639825	7.41639825	322545.106610352	9.74103447	9.74103447	314229.479983147	5.6442758	5.6442758	468700.814497676	3.3221379	3.3221379	377302.602189974	6.0248346	6.0248346	500570.923372124	4.22542063	4.22542063	552328.386600711	7.21930586
583	127	0	C582_3715000_2875000	557493.15	2410071.745	0	0	0	3.165687	4.91890657	1.75321957	-0.81299864	0.81299864	1.62599728	-0.81299864	0	0.81299864	-0.63640699	0	0.63640699	-0.90328273	0	0.90328273	0	0	0	NA	0	0	230138.778969445	7.16937462	7.16937462	329027.602590867	8.79934843	8.79934843	328371.404435674	4.45309325	4.45309325	408477.260180766	2.60315641	2.60315641	372675.775294127	5.86735478	5.86735478	530441.310793805	3.60315641	3.60315641	698456.254448335	4.92931628
584	4	0	C583_3715000_2876000	557391.198963	2411066.096156	0	0	0	2.30054847	4.09163727	1.7910888	0.51483092	1.30042744	0.78559652	-0.78559652	0	0.78559652	-0.84604378	0	0.84604378	-1.18373909	0	1.18373909	0	0	0	NA	0	0	199970.282476786	5.60033871	5.60033871	310757.392596853	6.3581421	6.3581421	305179.316813108	3.87320391	3.87320391	529402.52913181	2.20990649	2.20990649	397667.860918056	3.86741825	3.86741825	467497.40391245	2.70990649	2.70990649	532178.436490016	6.5523918
585	50	0	C584_3715000_2877000	557289.234183	2412060.447329	0	0	0	0.84324958	1.61411674	0.77086716	0.89641337	1.2864396	0.39002623	-0.39002623	0	0.39002623	-0.83406428	0	0.83406428	-0.51557244	0	0.51557244	0	0	0	NA	0	0	134815	2.57274438	2.57274438	239240.725808101	1.60493144	1.60493144	239454	1.54173432	1.54173432	810000	0.77086716	0.77086716	499999.759999997	0.83406428	0.83406428	266750	0.77086716	0.77086716	446251.479947185	4.52743893
586	233	0	C585_3715000_2878000	557187.273146	2413054.843485	0	0	0	1.79474076	3.11374199	1.31900123	1.36113422	2.02165653	0.66052231	-0.66052231	0	0.66052231	-0.90654861	0	0.90654861	-1.58880406	0	1.58880406	0	0	0	NA	0	0	140026.898868238	3.44307438	3.44307438	239132.646228397	1.78247546	1.78247546	242390.296633227	2.19492808	2.19492808	390231.862524874	12.39586073	12.39586073	440929.714736537	1.79269737	1.79269737	266750	0.87592685	0.87592685	438352.14636954	5.22978839
587	63	0	C586_3715000_2879000	557085.297329	2414049.240814	0.41881769	0.41881769	0	2.2920516	4.0174316	1.72538	1.64018851	2.7037245	1.06353599	-0.6447183	0	0.6447183	-1.32210042	0	1.32210042	-2.38423908	0	2.38423908	0	0	0	96042	0.41881769	0.41881769	178332.344766348	4.49522164	4.49522164	243938.535216741	2.02884405	2.02884405	235950.286359152	3.27606226	3.27606226	375375.668561461	17.35222516	17.35222516	386215.790430971	3.55932713	3.55932713	330766.499405837	2.38201439	2.38201439	409198.69765997	6.5611053
588	4	0	C587_3715000_2880000	556983.310817	2415043.642671	0	0	0	0	0	0	0	0	0	0	0	0	0	0	0	0	0	0	0	0	0	NA	0	0	NA	0	0	NA	0	0	NA	0	0	NA	0	0	NA	0	0	NA	0	0	NA	0
589	69	0	C588_3715000_2884000	556575.247329	2419021.270814	-0.66052231	0	0.66052231	1.98437706	3.1141636	1.12978654	0	1.05054854	1.05054854	-0.39002623	0	0.39002623	0.59981868	0.59981868	0	-0.25947178	0.66052231	0.91999409	-0.80414328	0	0.80414328	106714	0.80414328	0.80414328	195457.817379454	4.07696859	4.07696859	311111.044588564	8.10468037	8.10468037	488382.59868749	4.09792854	4.09792854	469609.491436353	5.02780493	5.02780493	461305.951802367	7.06640081	7.06640081	411035.181859178	4.94512347	4.94512347	447218.687744881	3.97403144
590	116	0	C589_3715000_2885000	556473.202329	2420015.685814	0	0	0	0.70490414	1.81309722	1.10819308	0.41881769	0.41881769	0	0	0	0	0.33541027	0.68937539	0.35396512	0	0.35396512	0.35396512	-0.90654861	0	0.90654861	106714	0.90654861	0.90654861	345265.268672249	1.41881769	1.41881769	333693.613461304	5.3678477	5.3678477	738214.800178151	2.65122985	2.65122985	510631.897270246	4.61702186	4.61702186	580561.341081197	3.74468124	3.74468124	423278.683348872	3.94218665	3.94218665	962000	0.74447973
591	162	0	C590_3715000_2886000	556371.143146	2421010.103485	-0.41733545	0.63640699	1.05374244	0.0615109199999999	3.58420622	3.5226953	1.05374244	1.35752444	0.303782	1.19613888	1.49992088	0.303782	0.02884299	0.63640699	0.607564	-1.49992088	1.80370288	3.30362376	-0.00537451	0.74996044	0.75533495	110511.393197145	1.50529539	1.50529539	182683.717797737	8.46496274	8.46496274	274498.354184149	11.13948863	11.13948863	368270.447435473	15.08502992	15.08502992	371186.914700586	9.50671025	9.50671025	444940.589148034	10.96209137	10.96209137	375525.026906342	17.42659496	17.42659496	319009.492770669	12.39893297
592	8	0	C591_3715000_2887000	556269.07	2422004.52	-0.95000303	1.39987611	2.34987914	3.31669792	8.90290843	5.58621051	5.89235003	7.39060668	1.49825665	1.79955162	3.62521537	1.82566375	-1.90831265	0	1.90831265	-4.89042252	2.4051389	7.29556142	0.1960176	1.06759288	0.87157528	190923.38448228	1.94470138	1.94470138	167060.185768732	19.03809926	19.03809926	234007.207469095	21.59819914	21.59819914	301259.474320462	29.62051312	29.62051312	343303.685283358	18.18623758	18.18623758	394603.910227285	20.19068829	20.19068829	373136.679248262	35.24740276	35.24740276	355302.988249544	24.9681936
593	119	0	C592_3715000_2888000	556166.973146	2422998.908485	-0.23871976	1.64689277	1.88561253	0.85107082	6.41745999	5.56638917	4.93392582	6.25513089	1.32120507	2.02792302	3.81928215	1.79135913	-1.9269846	0	1.9269846	-4.54662939	2.24301996	6.78964935	0.82160064	0.82160064	0	114336	0.82160064	0.82160064	167442.905339662	17.03070846	17.03070846	199673.348915551	16.88765863	16.88765863	276181.634953468	24.68140574	24.68140574	280361.605174423	13.81496456	13.81496456	357516.512675723	14.36495352	14.36495352	353976.874471932	28.9830257	28.9830257	325025.826516995	21.65267843
594	128	0	C593_3715000_2889000	556064.863146	2423993.298485	-0.15425156	1.84993684	2.0041884	1.2142024	7.19751502	5.98331262	6.2031848	7.62091492	1.41773012	1.91908472	4.17470888	2.25562416	-1.98936884	0	1.98936884	-5.02849116	2.18500076	7.21349192	0.80860374	0.80860374	0	114336	0.80860374	0.80860374	168301.870933456	18.72192293	18.72192293	197400.205735254	18.3644292	18.3644292	274361.24703077	26.48075334	26.48075334	285057.812566399	15.69714241	15.69714241	356123.572459096	15.42487459	15.42487459	352598.387652724	30.30966626	30.30966626	321769.003507872	22.97320724
595	1	0	C594_3715000_2890000	555962.75	2424987.72	-0.42930709	1.66507034	2.09437743	0.95012553	7.0777688	6.12764327	7.54826703	8.42774085	0.87947382	1.24065667	4.2436019	3.00294523	-0.93758431	0	0.93758431	-6.24308157	1.84292458	8.08600615	0.74447973	0.74447973	0	114336	0.74447973	0.74447973	161391.189367435	20.32604412	20.32604412	196934.837293057	20.12051883	20.12051883	254203.204020641	30.71396402	30.71396402	285641.429689852	17.98543826	17.98543826	330553.698390057	16.7923146	16.7923146	344168.01097912	32.68385757	32.68385757	318404.425513247	21.33449427
596	2	0	C595_3715000_2891000	555860.627329	2425982.145814	-1.75636207	1.68224998	3.43861205	1.18787151	10.18789245	9.00002094	10.89882881	13.8383868	2.93955799	1.13430236	6.74766815	5.61336579	-0.86014639	0.44307438	1.30322077	-9.5685693	2.73641326	12.30498256	1.42361677	1.42361677	0	103800.482362639	2.01990022	2.01990022	155183.68504169	24.81647541	24.81647541	201546.488024217	27.86265555	27.86265555	248850.389846077	41.31956213	41.31956213	285184.270863944	22.88396432	22.88396432	320963.459969426	22.22974891	22.22974891	338150.384323785	47.8346178	47.8346178	315129.175883304	27.51842477
597	21	0	C596_3715000_2893000	555656.348146	2427971.003485	-0.68104617	0.579006	1.26005217	0.24041177	5.19718633	4.95677456	5.27984987	7.03495062	1.75510075	0.24831374	3.99479815	3.74648441	-0.70904838	0	0.70904838	-7.44689071	0.68937539	8.1362661	0.92550638	0.92550638	0	114337.190792121	2.54887187	2.54887187	151256.142330315	14.85671161	14.85671161	189540.075319322	19.05066567	19.05066567	237613.571652383	27.75996448	27.75996448	303679.058157459	18.47782065	18.47782065	282862.869189096	13.16489669	13.16489669	341519.843610542	33.24032745	33.24032745	331843.925070577	14.52610253
598	74	0	C597_3715000_2894000	555554.19	2428965.44	-0.5	0	0.5	0.89002623	3.86951168	2.97948545	3.43058119	4.2113511	0.78076991	0.37980878	3.16259405	2.78278527	-1.07249381	0	1.07249381	-5.44651445	0.5	5.94651445	0.92856583	0.92856583	0	122382.575308832	2.86826113	2.86826113	150967.386779395	9.72098269	9.72098269	189151.659994856	15.53566143	15.53566143	239309.383299046	20.61361511	20.61361511	313864.18241492	14.45285474	14.45285474	306510.705066952	11.20300111	11.20300111	349781.959538036	25.4332391	25.4332391	333064.351711592	11.00039511
599	147	0	C598_3715000_2897000	555247.645	2431948.755	0.1567443	0.59981868	0.44307438	0.59981868	0.59981868	0	2.70672363	3.30654231	0.59981868	2.5255597	2.98975291	0.46419321	0.02923129	1.66383057	1.63459928	-4.21862156	0.59981868	4.81844024	-1.19963736	0	1.19963736	119353.300561274	4.26921118	4.26921118	155776.250307907	8.3997304	8.3997304	189727.576257194	7.00165952	7.00165952	249770.599456732	8.27580216	8.27580216	289858.370145362	7.18340191	7.18340191	346407.812261233	13.18291688	13.18291688	336438.985055877	16.44698109	16.44698109	306339.421290723	10.98795519
600	52	0	C599_3715000_2898000	555145.440817	2432943.197671	0.02910303	0.84210167	0.81299864	2.29353758	2.90110158	0.607564	3.31045941	6.83006581	3.5196064	3.35106937	4.24451195	0.89344258	0.41628246	2.27386392	1.85758146	-7.17792884	0.84210167	8.02003051	-2.0765223	0.303782	2.3803043	118329.343441854	9.46432392	9.46432392	145735.463929921	13.82366329	13.82366329	185207.398736319	12.04562017	12.04562017	230070.73336534	16.13305343	16.13305343	275995.038253228	13.20738373	13.20738373	339112.860035479	18.69590217	18.69590217	319931.655335933	26.80184488	26.80184488	282649.19149077	21.03680498
601	303	0	C600_3715000_2900000	554940.983146	2434932.063485	-0.10410607	1.24875131	1.35285738	0.19809748	2.48596744	2.28786996	2.08603625	3.68585493	1.59981868	1.11798007	1.85115894	0.73317887	-0.2084472	1.19963736	1.40808456	-1.1567443	0.44307438	1.59981868	-0.73317887	0	0.73317887	121871.236356485	3.71838674	3.71838674	146603.47018338	8.32044129	8.32044129	183728.103948054	4.26449358	4.26449358	252719.121184319	8.92531081	8.92531081	349294.897430507	5.10435942	5.10435942	296506.574902408	10.0211751	10.0211751	304142.375133977	9.59007017	9.59007017	267366.477226973	12.2987235
602	15	0	C601_3715000_2903000	554634.203146	2437915.428485	0.90358233	4.90863776	4.00505543	10.91659727	25.7782361	14.86163883	10.12373731	21.48362479	11.35988748	3.68731216	18.22355363	14.53624147	-1.11065038	7.50524973	8.61590011	-21.32718494	3.80442406	25.131609	-6.79230583	0	6.79230583	107290.294584852	6.6083305	6.6083305	111065.755997474	26.12236893	26.12236893	163230.919077924	14.3695937	14.3695937	196474.164688269	24.58036141	24.58036141	221986.164037706	34.32499083	34.32499083	221479.422031471	58.80572119	58.80572119	218424.766900756	49.11099584	49.11099584	240823.060972669	62.19843783
603	623	0	C602_3715000_2904000	554531.922329	2438909.885814	0.40284769	5.56726258	5.16441489	14.86650186	35.27940812	20.41290626	13.25683152	31.56378169	18.30695017	7.40088961	27.73738567	20.33649606	-4.04023608	9.18157444	13.22181052	-29.09693851	5.23713387	34.33407238	-8.09258287	0	8.09258287	102559.770267532	6.26195972	6.26195972	116064.908346406	32.90616422	32.90616422	151334.068774637	24.48664993	24.48664993	190530.973075048	30.99176353	30.99176353	220200.608648808	47.53746144	47.53746144	217579.280991964	80.98494454	80.98494454	225743.587409419	64.52046471	64.52046471	235147.938545807	101.54519531
604	291.5	0	C603_3715000_2905000	554429.630817	2439904.347671	2.58024573	11.10283226	8.52258653	19.97262865	50.90193642	30.92930777	24.87426282	56.66212288	31.78786006	16.41403787	46.88062524	30.46658737	-1.21438861	17.93763891	19.15202752	-47.14812967	7.48151436	54.62964403	-11.5478833	1	12.5478833	102811.065417653	8.61851766	8.61851766	109579.927792336	55.19105615	55.19105615	146141.458287821	48.41904052	48.41904052	185508.722458437	67.18510052	67.18510052	209574.265068525	94.79577041	94.79577041	216802.899219775	144.61849907	144.61849907	222975.862117398	121.37184672	121.37184672	230260.211042532	178.36598767
605	2912	0	C604_3715000_2906000	554327.322329	2440898.815814	2.81611782	11.58845731	8.77233949	20.40304626	51.52187766	31.1188314	25.68230726	59.36565913	33.68335187	17.60726529	49.29427955	31.68701426	-1.47033962	19.19092901	20.66126863	-49.79112651	7.69753319	57.4886597	-11.3390926	1.13558656	12.47467916	101195.523790807	10.24585207	10.24585207	109065.972174609	59.42692274	59.42692274	144169.397445947	52.56698717	52.56698717	186910.243661713	71.69847632	71.69847632	209317.169865814	101.60575625	101.60575625	217013.896394021	155.31793591	155.31793591	225203.404500078	129.38772032	129.38772032	229277.227149435	189.61546824
606	3981.5	2	C605_3715000_2907000	554225.003146	2441893.283485	2.53581282	13.35230229	10.81648947	17.93381233	58.48426618	40.55045385	34.84219354	75.1873324	40.34513886	24.7926345	60.39170998	35.59907548	-2.95125299	22.45658221	25.4078352	-58.69764138	9.14238556	67.84002694	-12.90586399	1.41809676	14.32396075	102532.238511942	11.79812311	11.79812311	109448.048030331	74.66557513	74.66557513	145619.41009663	69.05461974	69.05461974	186608.5712935	100.29522175	100.29522175	209230.430632021	132.26004005	132.26004005	218925.515804873	190.70327233	190.70327233	227714.290730363	161.75761551	161.75761551	229304.705042093	237.06380284
607	4623.5	3	C606_3715000_2908000	554122.67	2442887.755	1.90741087	12.70027608	10.79286521	16.20271208	58.59651171	42.39379963	40.76969897	80.91114882	40.14144985	24.58428521	61.92048411	37.3361989	-2.83025048	23.16564812	25.9958986	-60.96939875	9.40463167	70.37403042	-13.12432784	2.03156806	15.1558959	105554.673618829	12.04954981	12.04954981	109090.524452651	76.87784134	76.87784134	144273.627925545	71.41512413	71.41512413	184979.79376474	105.82562726	105.82562726	207650.725336416	135.262285	135.262285	217995.291911867	197.40479049	197.40479049	227965.637328459	169.91333623	169.91333623	228808.604409146	240.26304385
608	6487.5	26	C607_3715000_2909000	554020.328146	2443882.233485	0.98383479	12.03447293	11.05063814	14.25735819	56.8820206	42.62466241	44.06763365	85.88023546	41.81260181	25.4836469	64.22448693	38.74084003	-1.76863865	25.12621147	26.89485012	-63.7821056	9.12555468	72.90766028	-12.4773188	2.36745293	14.84477173	106721.767174485	12.64745963	12.64745963	106753.387676816	81.98465692	81.98465692	143119.471471368	74.64690764	74.64690764	184060.819358399	113.05715782	113.05715782	204288.772742499	147.60076769	147.60076769	217039.574703893	209.1095121	209.1095121	227778.811819373	181.85798275	181.85798275	228500.046564316	247.84028295
609	3163	0	C608_3715000_2910000	553917.96884	2444876.703957	1.61428623	9.72538674	8.11110051	13.22223311	47.63662349	34.41439038	35.61528262	68.39271836	32.77743574	19.99628614	51.55803604	31.5617499	-2.09747981	19.59353192	21.69101173	-50.81497754	7.46285923	58.27783677	-10.76573379	2.37409057	13.13982436	110351.183537257	9.57609899	9.57609899	106192.978111153	64.29933751	64.29933751	140295.103193705	56.81691534	56.81691534	180174.997992372	85.39175741	85.39175741	202671.890885369	110.05897256	110.05897256	215653.310787389	164.94206458	164.94206458	225028.906780751	139.72600253	139.72600253	225273.331333806	200.30629419
610	443.5	0	C609_3715000_2911000	553815.595817	2445871.177671	0.0275583299999997	5.69288038	5.66532205	12.81052487	39.95715161	27.14662674	27.60987287	54.02428508	26.41441221	13.50988461	37.29128919	23.78140458	-1.69225075	15.69886914	17.39111989	-38.47103809	7.98227676	46.45331485	-9.07214038	1.4053106	10.47745098	115279.518665442	6.20487121	6.20487121	111613.354993694	59.07115646	59.07115646	137174.122308877	50.46108803	50.46108803	178418.497142941	75.5985283	75.5985283	201461.051098499	92.5954707	92.5954707	215958.45785169	132.1382588	132.1382588	225604.181721898	105.50520542	105.50520542	225795.315054424	156.03343993
611	174.5	0	C610_3715000_2912000	553713.212329	2446865.660814	0	0	0	-3.8211476	0.87947382	4.70062142	3.588726	6.50848166	2.91975566	3.33568626	3.33568626	0	-1.11189542	0.87947382	1.99136924	-2.87084306	0	2.87084306	0	0	0	182938	0.68246758	0.68246758	112295.451861714	10.67471308	10.67471308	147734.024726517	6.73194496	6.73194496	185584.191187429	17.85958048	17.85958048	195485.586551752	14.84604664	14.84604664	213808.011414963	17.64703035	17.64703035	261880.372005034	13.83885039	13.83885039	260844.845588399	15.75476671
612	17	0	C611_3715000_2913000	553610.818963	2447860.146157	0	0	0	-1.33611058	0.71528931	2.05139989	-0.28246146	2.22225934	2.5047208	0	0	0	0.71528931	0.71528931	0	0.90328273	1.61857204	0.71528931	0	0	0	182938	0.66805529	0.66805529	142223.447199492	5.83448501	5.83448501	137634.914911135	4.53415355	4.53415355	181265.438725607	8.81443451	8.81443451	192863.019059201	5.64618056	5.64618056	255802.532266846	7.83198265	7.83198265	306226.834388366	3.58288121	3.58288121	230012.789760012	7.05823799
613	4	0	C612_3715000_2914000	553508.41	2448854.635	0	0	0	0.20760061	4.26065631	4.0530557	1.4702558	6.45711611	4.98686031	-0.32126826	0.6447183	0.96598656	0.81713736	2.00523315	1.18809579	-2.0723847	2.7316491	4.8040338	0	0	0	182938	0.80414328	0.80414328	129166.372824854	11.92274921	11.92274921	139308.289792347	15.0512437	15.0512437	178115.297936126	16.83262122	16.83262122	222875.014820138	18.7629413	18.7629413	261916.387371848	13.33907371	13.33907371	279095.464468201	12.36890225	12.36890225	239985.283419397	19.0521331
614	21	0	C613_3715000_2915000	553405.993146	2449849.128485	0	0	0	0.0123380100000001	3.02774801	3.01541	0.63117601	4.66901091	4.0378349	0.72138639	0.72138639	0	0.86358884	1.58497523	0.72138639	-1.50710286	1.52064515	3.02774801	0	0	0	182938	0.70904838	0.70904838	134780.116345288	12.14642818	12.14642818	148976.088119892	9.20663917	9.20663917	166335.326613139	17.57260316	17.57260316	210135.782953317	15.82046778	15.82046778	271644.169110986	11.98177299	11.98177299	242476.229164009	8.78453493	8.78453493	218611.987586692	14.92504977
615	113	0	C614_3715000_2916000	553303.563146	2450843.623485	-0.26964705	1.30083502	1.57048207	3.20513146	6.84720269	3.64207123	0.3932995	6.34832482	5.95502532	0.94053898	1.48391647	0.54337749	0.91336936	1.85390834	0.94053898	-3.47128611	1.53814778	5.00943389	-0.77086716	0	0.77086716	149972.017089186	1.97054855	1.97054855	126167.243253078	17.33183908	17.33183908	151800.410442784	13.27383026	13.27383026	171126.865192707	27.6085497	27.6085497	207737.419058645	22.45812037	22.45812037	264935.385475319	17.34754477	17.34754477	244420.250877545	14.64198962	14.64198962	224845.987889766	21.14176395
616	634.5	13	C615_3715000_2917000	553201.117328	2451838.120814	-0.62017335	1.42563053	2.04580388	4.23625964	7.49048528	3.25422564	0.752205129999999	5.19688653	4.4446814	1	1.61884368	0.61884368	0.7930577	1.7930577	1	-4.33553727	0.83810902	5.17364629	-0.82581185	0	0.82581185	144844.512997437	1.82366297	1.82366297	123739.652863054	16.70202288	16.70202288	152642.587681971	11.9904272	11.9904272	164581.159654081	26.88438106	26.88438106	202326.387867213	20.60620848	20.60620848	268546.299337077	16.0134997	16.0134997	240702.837361956	15.39384812	15.39384812	227904.747117172	19.67299618
617	19	0	C616_3715000_2918000	553098.660817	2452832.622672	-0.74447973	0.760608	1.50508773	4.84226129	6.51690034	1.67463905	-0.66654092	3.42596759	4.09250851	0.9193041	1.12556132	0.20625722	0.73268431	1.65198841	0.9193041	-3.40331695	0.75533495	4.1586519	-0.760608	0	0.760608	117385	0.66805529	0.66805529	132729.42048618	11.85195478	11.85195478	159372.374075501	8.5046024	8.5046024	162871.904026535	18.34271532	18.34271532	206205.0277909	15.16504016	15.16504016	308974.308637041	7.16877284	7.16877284	213136.023538722	9.69045989	9.69045989	225929.87289546	14.32853697
618	3	0	C617_3715000_2919000	552996.19	2453827.13	-1.28054099	0.52996786	1.81050885	3.78994463	6.01240829	2.22246366	1.37696007	4.74479523	3.36783516	0.83406428	1.50942965	0.67536537	0.63977088	1.47383516	0.83406428	-3.99616673	0.62779138	4.62395811	-0.52996786	0	0.52996786	117385	0.72138639	0.72138639	117952.836067876	13.25037102	13.25037102	155394.273780042	8.24158425	8.24158425	159019.351582498	18.61612378	18.61612378	207995.53997175	16.42212706	16.42212706	289373.099985105	8.02312855	8.02312855	208832.272029136	12.19409841	12.19409841	229447.428474538	14.00313998
619	83	0	C618_3715000_2923000	552586.197328	2457805.180814	0	0	0	-1.45611142	0.94053898	2.3966504	4.03981003	6.61026338	2.57045335	-0.68937539	1.62991437	2.31928976	0.91616007	0.91616007	0	-2.1211079	0	2.1211079	0	0	0	NA	0	0	89930.1261258733	5.23977486	5.23977486	132135.219489363	5.37648816	5.37648816	195744.500540448	7.1944613	7.1944613	214798.536720089	4.64112332	4.64112332	223105.525491379	8.76301691	8.76301691	199748.822729731	2.62839603	2.62839603	217429.372676904	7.45313608
620	334	0	C619_3715000_2924000	552483.668145	2458799.703486	0	0	0	-1	1	2	2.78109292	8.09164484	5.31055192	-0.80860374	1.80860374	2.61720748	2.13181568	2.13181568	0	-2.94041942	0	2.94041942	0	0	0	NA	0	0	92867.6553359029	5.50722894	5.50722894	133997.35956597	6.90347648	6.90347648	181162.79170085	8.81166508	8.81166508	213036.306395123	4.88714172	4.88714172	222392.104178236	9.93858984	9.93858984	192898.723236914	4.02474277	4.02474277	217741.345279983	7.86734058
621	19	0	C620_3715000_2928000	552073.418145	2462777.828486	0	0	0	0	0	0	3.03467705	3.73077801	0.69610096	-2.03250136	0.69610096	2.72860232	1.97941572	1.97941572	0	-2.28549045	0	2.28549045	0	0	0	NA	0	0	105570.5	2.78440384	2.78440384	137284.640204286	4.96100713	4.96100713	179665.909761322	3.48343125	3.48343125	145814.719148557	2.9789738	2.9789738	218196.869889472	9.07509313	9.07509313	163106.822756445	5.85864457	5.85864457	230620.177382624	4.98625163
622	132	0	C621_3715000_2929000	551970.828145	2463772.368486	0	0	0	0	0	0	2.27616735	3.17350996	0.89734261	-1.76841837	0.89734261	2.66576098	2.19003941	2.19003941	0	-2.1544109	0	2.1544109	0	0	0	NA	0	0	104407.298445	2.8814402	2.8814402	138400.767800307	5.10270283	5.10270283	185327.74458832	3.02441909	3.02441909	136653.628117401	3.54414278	3.54414278	218468.458822334	7.95167033	7.95167033	170083.551022685	6.72263934	6.72263934	229207.051985119	5.50626247
623	179	0	C622_3715000_2930000	551868.225	2464766.915	0	0	0	0	0	0	0.35259226	0.93159826	0.579006	-1.04196765	0.579006	1.62097365	2.13244977	2.13244977	0	-1.44307438	0	1.44307438	0	0	0	NA	0	0	100836	1.158012	1.158012	144638.939504816	3.71145577	3.71145577	239650.511922507	1.45134662	1.45134662	133163.105752317	3.53676278	3.53676278	223524.972834903	4.84738739	4.84738739	168265.798043172	6.64092406	6.64092406	226115.525826657	4.67127668
624	5	0	C623_3715000_2931000	551765.608145	2465761.463486	0	0	0	0	0	0	0.04078364	0.85378228	0.81299864	-1.42140222	0.81299864	2.23440086	2.79284448	2.79284448	0	-1.4122259	0	1.4122259	0	0	0	91469	0.51557244	0.51557244	108609.268970009	4.25608032	4.25608032	134461.085621682	5.69030398	5.69030398	172174.711463078	3.65605831	3.65605831	132696.602090737	5.2838879	5.2838879	225411.349555526	6.26436952	6.26436952	176457.524688432	6.32741082	6.32741082	217833.923165459	7.26207477
625	187	0	C624_3715000_2932000	551662.999657	2466755.996628	0	0	0	0	0	0	-0.09870391	0.78076991	0.87947382	-1.506183	0.87947382	2.38565682	3.12141877	3.12141877	0	-1.51653186	0	1.51653186	0	0	0	91469	0.68246758	0.68246758	108988.4950743	5.19786634	5.19786634	133109.162132891	6.58341643	6.58341643	162857.741049503	4.29181172	4.29181172	132342.862751689	5.80278574	5.80278574	224984.179489144	6.57507577	6.57507577	181397.69305776	6.71851238	6.71851238	223859.76392922	8.5801216
626	546.5	0	C625_3715000_2933000	551560.38	2467750.535	0	0	0	0	0	0	-0.31688803	0.58966058	0.90654861	-1.41629084	0.90654861	2.32283945	3.15573313	3.15573313	0	-1.42255426	0	1.42255426	0	0	0	91469	0.73317887	0.73317887	109072.662153996	5.50114765	5.50114765	131797.60471851	6.80005555	6.80005555	137688.49508208	3.83926409	3.83926409	130688.430956869	5.96883035	5.96883035	223394.285581626	6.36973721	6.36973721	185425.417287775	6.33535574	6.33535574	228099.688770537	8.34582296
627	208	0	C626_3715000_2934000	551457.725474	2468745.099299	0	0	0	0	0	0	-0.82581185	0	0.82581185	-0.67067484	0.82581185	1.49648669	2.49550878	2.49550878	0	-0.99902209	0	0.99902209	0	0	0	91469	0.55594771	0.55594771	108714.923890177	4.47523322	4.47523322	132045.841917901	5.00790334	5.00790334	138531.343402511	3.04960269	3.04960269	128587.446140046	5.08767146	5.08767146	220791.980733605	5.07715221	5.07715221	189788.568748137	4.15307917	4.15307917	221659.579803591	6.30006716
628	13	0	C627_3716000_2851000	560932.118963	2386311.356156	-0.39002623	0	0.39002623	0.39002623	2.93250027	2.54247404	1.10531554	1.10531554	0	0.17535941	1.60593803	1.43057862	-0.18799342	0.71528931	0.90328273	-0.39002623	0	0.39002623	-0.7026553	0	0.7026553	64389.8546398784	1.39875626	1.39875626	107894.292213439	4.61015765	4.61015765	153522.748122979	5.48074149	5.48074149	179663.121112555	5.11365012	5.11365012	189821.818990775	8.24691969	8.24691969	238731.494356172	2.73046746	2.73046746	236563.985613126	5.51020601	5.51020601	251623.751605842	5.59439197
629	11	0	C628_3716000_2853000	560728.677329	2388300.040814	0	0	0	-0.45257542	5.22288589	5.67546131	5.16153826	6.43435224	1.27281398	6.52183637	7.31218063	0.79034426	-0.47385411	2.30803576	2.78188987	-0.48246972	1.3059167	1.78838642	0	0	0	121959.159999998	0.79034426	0.79034426	117359.688532323	10.44646928	10.44646928	170326.050471484	11.09046327	11.09046327	200483.777900985	13.9554707	13.9554707	212613.473392178	14.1224124	14.1224124	250420.360310792	11.60949183	11.60949183	241652.458705882	12.37121761	12.37121761	268213.717755887	10.47130495
630	26	0	C629_3716000_2854000	560626.945172	2389294.351256	0	0	0	0.12914586	3.41193032	3.28278446	3.09444564	3.09444564	0	3.8683098	4.5130281	0.6447183	0.6447183	1.80500904	1.16029074	0.6447183	0.6447183	0	0	0	0	121959.160000003	0.6447183	0.6447183	109832.463202368	2.96529978	2.96529978	159428.193983827	5.21693936	5.21693936	166612.317351305	4.88970574	4.88970574	211099.02480757	5.18196291	5.18196291	255370.36443261	4.95864764	4.95864764	231486.802050176	6.46165057	6.46165057	254656.141967879	7.76083611
631	8	0	C630_3716000_2856000	560423.48	2391283.055	0	0	0	0	0	0	0	0	0	0	0	0	0	0	0	0	0	0	0	0	0	NA	0	0	NA	0	0	NA	0	0	NA	0	0	NA	0	0	NA	0	0	NA	0	0	NA	0
632	321	0	C631_3716000_2857000	560321.762671	2392277.414186	0	0	0	-1.15963409	5.25616441	6.4157985	4.79103569	6.01009939	1.2190637	5.70433733	6.38680491	0.68246758	0.0729357299999998	2.20703683	2.1341011	-0.53659612	1.68246758	2.2190637	0	0	0	121959.159999996	0.68246758	0.68246758	121421.974923508	10.38879718	10.38879718	192599.712846236	11.62573371	11.62573371	214873.35296718	16.51214341	16.51214341	219982.393568763	12.95860444	12.95860444	244425.335877311	12.22059682	12.22059682	242364.005143514	12.00989878	12.00989878	275227.413825219	11.03039982
633	12	0	C632_3716000_2859000	560118.29	2394266.14	0	0	0	-0.71528931	0.71528931	1.43057862	0.72138639	0.72138639	0	0.71528931	0.71528931	0	0	0	0	-0.72138639	0.71528931	1.4366757	0	0	0	NA	0	0	144572	2.14586793	2.14586793	260013.257685229	2.84852323	2.84852323	260485.58351708	5.21724224	5.21724224	226109.659553943	4.50805001	4.50805001	234132.540027876	2.86725432	2.86725432	337317.533042045	2.15196501	2.15196501	307417.760753343	3.49180845
634	2	0	C633_3716000_2860000	560016.540817	2395260.507671	0.44307438	0.44307438	0	0.53218364	1.24011388	0.70793024	0.92241933	1.80856809	0.88614876	-0.08910926	0.35396512	0.44307438	0.44307438	0.44307438	0	-2.25164247	0.35396512	2.60560759	0	0	0	NA	0	0	135043.30385614	2.7426571	2.7426571	218821.711485438	4.45390676	4.45390676	235690.784586451	5.49930496	5.49930496	231195.598321225	5.53802475	5.53802475	231621.230632641	7.78812234	7.78812234	337947.711371918	4.28879585	4.28879585	292289.56941509	6.5570663
635	179	0	C634_3716000_2861000	559914.779073	2396254.863861	1.64998856	1.64998856	0	1.04240892	1.34619092	0.303782	0.48442756	2.34619092	1.86176336	-0.31506168	0.303782	0.61884368	0.61884368	0.61884368	0	-3.48060704	0	3.48060704	0	0	0	NA	0	0	155948.165359135	2.86877674	2.86877674	222219.907894446	4.73497853	4.73497853	212532.71373886	5.46957707	5.46957707	233285.106376805	6.26462788	6.26462788	235898.936514742	9.5992801	9.5992801	327998.618200064	6.4820032	6.4820032	283859.626930697	9.22392935
636	39	0	C635_3716000_2863000	559711.235817	2398243.587671	2.4517071	2.86422154	0.41251444	1.59878325	2.84536197	1.24657872	0.62470855	4.84624771	4.22153916	1.79025344	2.99402004	1.2037666	0.8999846	0.8999846	0	-7.36543694	0.66052231	8.02595925	0	0	0	147113	0.66052231	0.66052231	156825.727598318	4.27587517	4.27587517	222445.035420798	11.96696051	11.96696051	220362.96114486	8.0807829	8.0807829	260240.040642767	12.65381744	12.65381744	261387.429108045	17.66849639	17.66849639	310092.617871944	10.60852332	10.60852332	298469.52095482	11.5576359
637	32	0	C636_3716000_2868000	559202.167329	2403215.385814	0	1.05993572	1.05993572	1.73742816	5.3251363	3.58770814	-0.79034426	1.70277836	2.49312262	2.07615142	3.74427998	1.66812856	0.79034426	0.79034426	0	-4.64764386	0.83406428	5.48170814	0.83406428	0.83406428	0	142855.814062949	2.56724315	2.56724315	280189.84187306	1.60189295	1.60189295	239360.936022515	11.37105728	11.37105728	288732.486409799	4.65671408	4.65671408	295099.578356245	2.55427732	2.55427732	345115.619670284	8.49344593	8.49344593	357992.355039732	6.97404718	6.97404718	352210.28917833	4.65671408
638	139.5	0	C637_3716000_2869000	559100.318146	2404209.768485	4.88282789	6.88154838	1.99872049	5.21310299	18.58269457	13.36959158	-1.2569477	9.2025955	10.4595432	1.77450832	4.7071462	2.93263788	2.39220192	2.39220192	0	-16.21164068	1.56048835	17.77212903	0.82160064	0.82160064	0	143484.679121252	3.88810053	3.88810053	196453.814404173	21.52774631	21.52774631	243866.880106189	54.55106622	54.55106622	254074.496616457	35.30186321	35.30186321	318366.627862686	41.89302224	41.89302224	359668.535928418	54.02372159	54.02372159	356364.949911643	52.78158491	52.78158491	340185.153521917	38.26786475
639	2	0	C638_3716000_2874000	558590.897329	2409181.720814	3.35298604	3.35298604	0	1.98352151	8.22696524	6.24344373	0.0532335600000007	4.84765016	4.7944166	-2.46016234	0	2.46016234	0.16476237	0.88614876	0.72138639	-5.30153452	0	5.30153452	0	0	0	NA	0	0	211597.661504772	14.71772927	14.71772927	314886.359788337	20.29829694	20.29829694	302402.954346551	13.96504599	13.96504599	375726.173903295	12.19908408	12.19908408	374976.352081526	18.38971002	18.38971002	421434.162749894	19.70498076	19.70498076	413047.470949576	20.76791011
640	28	0	C639_3716000_2875000	558488.973146	2410176.118485	1.41809676	1.41809676	0	2.96049932	6.36778984	3.40729052	-0.75708032	1.99288012	2.74996044	-2.41809676	0	2.41809676	-0.83406428	0	0.83406428	-1.36935472	0	1.36935472	0	0	0	NA	0	0	201219.087500678	11.45013757	11.45013757	329434.968343864	12.98758628	12.98758628	297919.408028528	7.50652376	7.50652376	411368.152685759	5.94702301	5.94702301	396944.422608671	8.81686266	8.81686266	414518.656143905	8.07759504	8.07759504	486102.009553914	10.97330192
641	43	0	C640_3716000_2876000	558387.022671	2411170.474186	1.2894366	1.2894366	0	3.31169065	6.92597304	3.61428239	1.18719415	2.85197128	1.66477713	-2.22103486	0	2.22103486	-0.92241933	0	0.92241933	-2.64486721	0	2.64486721	0	0	0	NA	0	0	201439.124543423	9.32258506	9.32258506	316072.947875998	9.09807084	9.09807084	298636.664494117	6.21780996	6.21780996	379299.548097608	17.64621665	17.64621665	387545.044458999	6.81076911	6.81076911	457806.815418604	5.87982735	5.87982735	487264.256239679	9.61717457
642	505.5	0	C641_3716000_2878000	558183.11	2413159.235	0.52996786	0.52996786	0	3.18904312	6.6967139	3.50767078	2.25604296	3.55430045	1.29825749	-1.36403214	0	1.36403214	-1	0	1	-3.6110218	0	3.6110218	0	0	0	NA	0	0	195476.497946583	12.03218099	12.03218099	300779.176285962	9.39463681	9.39463681	291682.551941101	7.36847187	7.36847187	374723.895845563	23.46390545	23.46390545	407663.605206531	8.37296155	8.37296155	423656.592267153	5.13770513	5.13770513	481615.532799036	10.05877055
643	508	0	C642_3716000_2879000	558081.143146	2414153.638485	0.39002623	0.39002623	0	2.69688191	5.5919557	2.89507379	2.19490009	2.93937982	0.74447973	-1.13450596	0	1.13450596	-0.94925565	0	0.94925565	-3.19804662	0	3.19804662	0	0	0	NA	0	0	182876.235273757	8.31166517	8.31166517	270576.787510336	6.48170736	6.48170736	294998.301390186	4.63500271	4.63500271	376017.717687105	20.53092578	20.53092578	421286.397626537	6.07804778	6.07804778	389292.632488424	3.33201564	3.33201564	452396.4592585	8.31321928
644	67	0	C643_3716000_2880000	557979.16	2415148.045	0	0	0	1.58152011	3.52087746	1.93935735	1.54957297	2.11736625	0.56779328	-0.56779328	0	0.56779328	-0.87592685	0	0.87592685	-1.68737295	0	1.68737295	0	0	0	NA	0	0	169788.140777984	4.4407095	4.4407095	224573.561270567	2.87566841	2.87566841	242496.75546373	2.30896644	2.30896644	388927.539717176	13.47081186	13.47081186	416953.985517858	3.47204588	3.47204588	314227.678848875	1.45636407	1.45636407	441878.18004701	4.98789977
645	8	0	C644_3716000_2884000	557571.120817	2419125.692671	-0.70904838	0	0.70904838	0.72236473	3.51908068	2.79671595	1.61896121	2.32800959	0.70904838	0.70904838	1.17324159	0.46419321	0.83810902	0.83810902	0	-2.126027	0	2.126027	-0.17393414	0.70904838	0.88298252	176077.631106113	1.94487788	1.94487788	240195.787741747	7.24109645	7.24109645	326345.013863299	8.83901101	8.83901101	389829.580947472	13.09359891	13.09359891	489852.737774074	10.73152206	10.73152206	427968.49454907	13.64957981	13.64957981	477968.703345786	21.73615521	21.73615521	476354.364589951	13.01841123
646	246.5	0	C645_3716000_2885000	557469.082329	2420120.110814	-0.5	0	0.5	0.28895604	2.50679858	2.21784254	1.18937539	1.68937539	0.5	0.5	0.5	0	0.15044648	0.82581185	0.67536537	-1	0.67536537	1.67536537	-0.5	0.5	1	106714	1	1	255823.366524897	4.6436984	4.6436984	341745.565152688	7.05977642	7.05977642	469443.553067227	6.68611796	6.68611796	491997.830126542	7.97071247	7.97071247	463273.471537887	8.60708019	8.60708019	457717.113021675	12.43209392	12.43209392	508939.931752833	7.2367959
647	78	0	C646_3716000_2886000	557367.032329	2421114.530814	-0.303782	0	0.303782	-0.23190083	2.75046828	2.98236911	1.02516839	1.02516839	0	0.607564	0.607564	0	0.13140898	0.83406428	0.7026553	-0.607564	1.3102193	1.9177833	-0.5962026	0.303782	0.8999846	108637.48450605	1.2037666	1.2037666	239976.397666402	5.57428656	5.57428656	320013.173697093	7.21792709	7.21792709	473415.242596635	7.29222498	7.29222498	439103.076635341	6.5745457	6.5745457	470745.883603965	7.42504502	7.42504502	387589.003615849	8.73290344	8.73290344	400775.605022061	5.02381516
648	518.5	0	C647_3716000_2888000	557162.876889	2423103.338469	-1.14070003	1.66243749	2.80313752	2.25522048	9.18223939	6.92701891	7.82805851	9.70176782	1.87370931	2.11291094	4.41654993	2.30363899	-2.34717427	0	2.34717427	-5.95921964	2.67335176	8.6325714	1.03212902	1.23838624	0.20625722	217945.062245627	1.43460424	1.43460424	170893.843144715	22.96322189	22.96322189	210659.601909016	22.15406756	22.15406756	275981.598201612	33.4647731	33.4647731	317525.34042883	19.32076156	19.32076156	363809.610114675	21.71998502	21.71998502	370353.61714137	40.308254	40.308254	356421.378899441	30.40075417
649	346.5	0	C648_3716000_2889000	557060.775	2424097.745	-0.90140811	1.82914665	2.73055476	1.62991864	7.73666941	6.10675077	7.43548131	8.89184538	1.45636407	1.53178414	4.37759206	2.84580792	-1.9268748	0	1.9268748	-5.29689616	2.09019049	7.38708665	0.81299864	0.81299864	0	114336	0.81299864	0.81299864	167616.535668669	20.00701878	20.00701878	200464.093621732	22.11736385	22.11736385	257326.823590658	30.17378504	30.17378504	283262.506522404	17.24917147	17.24917147	342370.931867536	18.29663875	18.29663875	342022.613273102	34.72082135	34.72082135	311930.482347854	24.60457817
650	1168	2	C649_3716000_2890000	556958.670475	2425092.174299	-1.5589604	1.75957066	3.31853106	1.9008714	9.20701119	7.30613979	9.47738551	11.91931162	2.44192611	1.31707063	5.53320908	4.21613845	-2.0075707	0	2.0075707	-7.29718484	2.67785967	9.97504451	0.81733023	0.81733023	0	114336	0.81733023	0.81733023	157988.086718386	23.69997731	23.69997731	198852.429621835	26.16493486	26.16493486	252977.054031301	36.71008927	36.71008927	285248.727122532	20.10356315	20.10356315	327884.483166973	20.88105059	20.88105059	338940.133744831	42.09514626	42.09514626	314565.979746351	25.11493128
651	11	0	C650_3716000_2892000	556754.427329	2427081.035814	1.0064373	1.0064373	0	-0.21142118	3.14038331	3.35180449	2.30568602	3.00834132	0.7026553	1.25790891	2.80825998	1.55035107	-0.79501612	0	0.79501612	-5.113946	0	5.113946	0.75533495	0.75533495	0	83879.5502031835	1.38312633	1.38312633	166742.551898956	7.84515601	7.84515601	180885.145950612	7.31381809	7.31381809	236291.30981935	11.61863479	11.61863479	291480.087443108	12.04030419	12.04030419	316792.103825454	4.8380112	4.8380112	346232.688842333	14.24574172	14.24574172	365555.273241949	9.0903545
652	34	0	C651_3716000_2893000	556652.285	2428075.47	-0.46419321	0	0.46419321	0.74685638	3.36985267	2.62299629	3.51400587	3.81778787	0.303782	-0.83590524	1.65582573	2.49173097	-0.303782	0	0.303782	-4.75101391	0.44307438	5.19408829	0.88298252	0.88298252	0	113394.157285105	2.37650119	2.37650119	151310.146070442	8.40289141	8.40289141	190136.531507209	11.80608479	11.80608479	242106.034483991	16.56343309	16.56343309	309674.313997771	12.3921533	12.3921533	285580.414184099	7.79087553	7.79087553	341805.37634576	20.55183313	20.55183313	322584.125939353	8.64683775
653	371.5	0	C652_3716000_2894000	556550.132329	2429069.910814	-0.5	0	0.5	0.85421944	3.92843091	3.07421147	4.19321493	4.80274678	0.60953185	-1.12736862	2.21118495	3.33855357	0.16592148	0.55594771	0.39002623	-5.94020667	0.46419321	6.40439988	1	1	0	128351.845048089	3.35880175	3.35880175	154140.135523324	11.22477354	11.22477354	188194.221215777	14.61957026	14.61957026	242458.790085747	20.57042348	20.57042348	319933.756858213	17.14822124	17.14822124	322884.372647579	12.42735438	12.42735438	353899.409886493	25.65039381	25.65039381	324590.544176536	12.49808453
654	80.5	0	C653_3716000_2895000	556447.970817	2430064.352671	0	0	0	0	1.67463905	1.67463905	2.30280141	2.30280141	0	-0.66211092	0.72138639	1.38349731	0.46419321	0.46419321	0	-3.0241878	0	3.0241878	0.9193041	0.9193041	0	124141.455585128	3.20460691	3.20460691	178150.048106685	6.2379268	6.2379268	191504.574268519	5.63833883	5.63833883	252972.519743887	9.25190761	9.25190761	332830.636492617	10.72213558	10.72213558	363253.322006101	5.84398757	5.84398757	378857.526978985	12.67937159	12.67937159	315114.143356217	7.39252572
655	170	0	C654_3716000_2897000	556243.608146	2432053.243485	-0.0495123199999999	0.68937539	0.73888771	1.33409369	1.9591686	0.62507491	3.838372	5.17246569	1.33409369	2.3313878	3.1564887	0.8251009	0.140013	1.99759446	1.85758146	-5.73248522	0.68937539	6.42186061	-1.17249356	0.20625722	1.37875078	124505.70984567	7.54008954	7.54008954	149887.448112004	12.52923907	12.52923907	211240.826730596	7.06021018	7.06021018	239786.318367606	12.05300842	12.05300842	301170.925962511	10.65370464	10.65370464	347775.096136474	16.57375187	16.57375187	332781.583853937	22.26377741	22.26377741	285388.360227434	16.56525709
656	209	0	C655_3716000_2898000	556141.407329	2433047.690814	-0.17886808	0.68246758	0.86133566	1.88109755	2.23506267	0.35396512	3.50855708	5.38965463	1.88109755	2.4579108	3.05772948	0.59981868	0.96936308	2.7448063	1.77544322	-5.81060523	0.68246758	6.49307281	-1.36493516	0	1.36493516	124752.370020317	7.75654809	7.75654809	148649.7113971	13.68899976	13.68899976	203286.367904687	7.85547261	7.85547261	249369.736428882	13.58261612	13.58261612	309982.493004919	11.30962035	11.30962035	349878.413153903	17.36871986	17.36871986	329430.999087313	22.22712763	22.22712763	286379.762758846	17.62693654
657	4	0	C656_3716000_2899000	556039.193146	2434042.128485	-0.81244556	0.5	1.31244556	2.01233384	2.7923863	0.78005246	2.42241933	4.43475317	2.01233384	2.78659817	2.78659817	0	0.58249926	2.27281398	1.69031472	-4.21859106	0.5	4.71859106	-1	0	1	122938.229558051	6.33827009	6.33827009	143870.550397361	11.52852791	11.52852791	194051.088111507	7.2549454	7.2549454	260473.623764215	10.98173984	10.98173984	320519.61086672	8.38741977	8.38741977	337680.328145389	15.48911887	15.48911887	314568.274282164	19.26483589	19.26483589	282670.025923529	14.88205813
658	503	0	C657_3716000_2900000	555936.965	2435036.565	-0.8428042	0.74685638	1.58966058	2.07100938	3.25033054	1.17932116	2.63300514	4.70401452	2.07100938	2.28083931	2.58462131	0.303782	0.77703519	2.32892154	1.55188635	-3.8433069	0.44307438	4.28638128	-1.18993076	0	1.18993076	119984.718918492	6.43710251	6.43710251	135309.767286735	11.89669785	11.89669785	191394.3707528	7.22654756	7.22654756	252813.452958763	11.75175125	11.75175125	336316.863475779	8.22079966	8.22079966	320158.335220288	14.93719759	14.93719759	294656.281092053	18.51636709	18.51636709	275462.665020398	16.39566026
659	270	0	C658_3716000_2903000	555630.207329	2438019.945814	0.77045589	2.32658418	1.55612829	1.57927089	10.15217454	8.57290365	1.84001556	4.0763478	2.23633224	1.28643928	2.83715033	1.55071105	0.62305585	2.1737669	1.55071105	-3.82050209	0	3.82050209	-0.8999846	0	0.8999846	103895.470940825	4.78205324	4.78205324	111206.771493349	8.25805585	8.25805585	170613.479108958	8.93300853	8.93300853	219248.110780719	10.76838182	10.76838182	263224.929816699	14.89278589	14.89278589	238911.223677786	20.31921558	20.31921558	220680.069407044	20.49931558	20.49931558	266685.775439101	16.62010902
660	540	2	C659_3716000_2904000	555527.935817	2439014.407671	2.12024869	4.7459081	2.62565941	9.87913661	22.07575567	12.19661906	9.32892102	17.27800829	7.94908727	1.38743507	10.90202631	9.51459124	-2.53583632	3.96499564	6.50083196	-15.79069761	2.06228976	17.85298737	-6.39588712	0	6.39588712	102176.671800029	4.97867665	4.97867665	101728.270540244	16.19373691	16.19373691	155952.594306702	13.00417317	13.00417317	203664.389459612	17.07129042	17.07129042	224321.322408054	28.55368003	28.55368003	217538.48641324	43.65686245	43.65686245	214094.636262946	39.38454512	39.38454512	246777.14904488	46.20449722
661	116	0	C660_3716000_2905000	555425.647329	2440008.875814	1.6372965	6.69621492	5.05891842	18.48927026	40.88284389	22.39357363	17.85323377	40.19910989	22.34587612	10.38146862	33.26069687	22.87922825	-0.707183860000001	14.38969392	15.09687778	-35.48069772	4.73601666	40.21671438	-10.0651982	0	10.0651982	98298.8279083046	9.43894112	9.43894112	107187.055149668	40.90176976	40.90176976	143946.142630526	35.57369082	35.57369082	191295.223836262	41.79471028	41.79471028	216519.401425185	67.78687736	67.78687736	217456.160570335	103.62212322	103.62212322	224712.23421568	87.136289	87.136289	232003.156183808	132.12437593
662	1514.5	2	C661_3716000_2906000	555323.345817	2441003.347671	2.65628855	10.81951641	8.16322786	20.38810465	51.16063105	30.7725264	25.97157425	56.75124984	30.77967559	15.41932645	44.87529352	29.45596707	-2.1834065	17.42352816	19.60693466	-47.59388605	7.09058662	54.68447267	-11.2404065	1.05993572	12.30034222	101203.912269292	11.39001535	11.39001535	108450.838418331	57.03912964	57.03912964	143757.512483013	53.31028061	53.31028061	185599.299214886	68.74564821	68.74564821	208505.29558043	97.17081936	97.17081936	217980.91477487	145.52305692	145.52305692	224325.87307831	124.00211532	124.00211532	229652.392209663	180.32504222
663	1651.5	7	C662_3716000_2907000	555221.032329	2441997.820814	-0.59296705	1.28005246	1.87301951	3.481604	11.69217608	8.21057208	6.24668604	23.59212968	17.34544364	7.76007623	14.97354715	7.21347092	0.18429346	4.87025795	4.68596449	-15.79502789	0	15.79502789	-2.48299328	0	2.48299328	108290.718767284	8.95209068	8.95209068	116420.832170114	46.20422885	46.20422885	159817.041976501	42.91243348	42.91243348	184360.030001572	52.85201601	52.85201601	210808.723217886	66.7708517	66.7708517	224329.261216613	65.2737017	65.2737017	240261.33678603	52.75118052	52.75118052	235956.913027654	66.01083386
664	2180.5	31	C663_3716000_2908000	555118.707329	2442992.295814	2.19124662	10.89424433	8.70299771	15.02173538	50.88543385	35.86369847	34.45192074	68.56079122	34.10887048	21.14977191	53.06072122	31.91094931	-3.6233204	18.66043422	22.28375462	-51.47755737	8.43736186	59.91491923	-11.09469549	1.66812856	12.76282405	105419.4893469	9.83949276	9.83949276	107525.155646081	65.47536332	65.47536332	141231.537535353	60.75860458	60.75860458	184896.073090243	88.06116547	88.06116547	205522.389155728	112.37591636	112.37591636	217733.539199632	165.51901782	165.51901782	226183.749819078	138.27509804	138.27509804	228148.325586596	204.34859554
665	4664.5	19	C664_3716000_2909000	555016.370817	2443986.777671	1.08372865	11.05851059	9.97478194	14.72825613	55.42508015	40.69682402	41.37631125	81.58026823	40.20395698	22.96201317	60.40357418	37.44156101	-2.89528311	22.81462608	25.70990919	-58.76649847	8.89636436	67.66286283	-11.60731079	2.15063894	13.75794973	109758.918237228	10.90622351	10.90622351	107278.945392708	80.48195595	80.48195595	144412.871224456	73.7171945	73.7171945	183796.580851033	113.16581727	113.16581727	205071.34951258	146.63729354	146.63729354	215558.392799613	205.34849601	205.34849601	226919.103242732	175.22733946	175.22733946	229431.299411259	240.07111118
666	744	0	C665_3716000_2910000	554914.023146	2444981.253485	1.36118266	9.11530244	7.75411978	13.94680377	47.86659162	33.91978785	33.04464451	69.58900681	36.5443623	20.63906585	52.54128717	31.90222132	-1.98684671	20.79691598	22.78376269	-50.2576475	8.46789355	58.72554105	-10.73945462	1.60828656	12.34774118	109528.478149485	9.28244747	9.28244747	108340.380158543	73.86506594	73.86506594	140412.254207962	64.32865054	64.32865054	181826.765323943	100.41740612	100.41740612	203277.717891292	128.18726112	128.18726112	215720.372778683	180.44713729	180.44713729	226287.759930763	151.09664229	151.09664229	228835.322908777	214.79217049
667	111	0	C666_3716000_2911000	554811.657329	2445975.730814	-1.37875078	0	1.37875078	-2.37630608	9.10957284	11.48587892	13.04212114	22.886792	9.84467086	4.21411472	9.81452164	5.60040692	-3.50839654	2.3151134	5.82350994	-11.7935095	1.33611058	13.12962008	-1.37875078	0	1.37875078	132582.752952633	1.36971304	1.36971304	114419.714843666	27.64747578	27.64747578	130589.402641564	25.14941172	25.14941172	179846.444031081	43.14270638	43.14270638	203241.316280026	39.5424893	39.5424893	209462.396018613	55.03369294	55.03369294	248162.937385522	33.98512051	33.98512051	235128.852652068	56.08389499
668	649.5	2	C667_3716000_2912000	554709.280817	2446970.217671	-1.17932116	0	1.17932116	-1.72176443	7.76282448	9.48458891	10.92927621	18.66799065	7.73871444	-0.829238419999999	5.07799724	5.90723566	-1.03143014	2.57119238	3.60262252	-7.16752206	1.31815264	8.4856747	-1.17932116	0	1.17932116	182938	0.73317887	0.73317887	110886.782263566	23.09055742	23.09055742	134039.721062322	21.09392264	21.09392264	188235.398716032	34.23149379	34.23149379	207038.996495583	32.11047269	32.11047269	211909.481553599	40.25864148	40.25864148	274221.439713599	26.42714797	26.42714797	247395.50358779	40.05621643
669	9	0	C668_3716000_2913000	554606.894657	2447964.711628	0	0	0	-2.59230806	2.35046472	4.94277278	3.94277278	8.40513292	4.46236014	2.29206976	3.70793024	1.41586048	-1	1.64253448	2.64253448	-3.57713872	0	3.57713872	0	0	0	182938	0.72138639	0.72138639	112107.891080523	10.9593258	10.9593258	148371.011644801	7.04424002	7.04424002	188352.14796324	19.80883983	19.80883983	197437.129962976	17.56430477	17.56430477	215327.031438106	21.12792896	21.12792896	275074.517826989	14.76473606	14.76473606	251728.556947257	21.40041969
670	21	4	C669_3716000_2914000	554504.495817	2448959.207671	0	0	0	-1.32104462	0.7026553	2.02369992	-0.38161068	2.10109708	2.48270776	0	0	0	0.7026553	0.7026553	0	1	1.7026553	0.7026553	0	0	0	182938	0.66052231	0.66052231	142885.634127514	5.65183576	5.65183576	137068.079718213	4.36825332	4.36825332	179635.333247403	8.57951431	8.57951431	189356.707859786	5.29586246	5.29586246	255801.182768908	7.72687373	7.72687373	306368.594493135	3.52733678	3.52733678	230312.280416303	6.86988331
671	9	0	C670_3716000_2916000	554299.660817	2450948.207671	-0.26522625	1.31923874	1.58446499	4.57712086	6.78099424	2.20387338	-0.224244840000001	4.02881564	4.25306048	0.94346877	1.51126205	0.56779328	0.81440044	1.75786921	0.94346877	-4.12618896	0.81733023	4.94351919	-0.77586125	0	0.77586125	132055.675141419	1.29871244	1.29871244	126589.34597433	14.54501635	14.54501635	152591.070218844	11.30783167	11.30783167	165537.195310828	24.37160011	24.37160011	207417.795196184	18.04962737	18.04962737	280846.819082941	12.81093667	12.81093667	233130.588996498	13.33260694	13.33260694	227126.583875155	15.74348279
672	405.5	0	C671_3716000_2917000	554197.222329	2451942.710814	-0.16347459	1.52819499	1.69166958	3.70963973	7.02566346	3.31602373	0.86659389	5.24563909	4.3790452	0.95494868	1.69383639	0.73888771	0.8791156	1.83406428	0.95494868	-4.49685851	0.83406428	5.33092279	-0.79501612	0	0.79501612	143889.886216792	2.00577884	2.00577884	123328.619105661	17.54793311	17.54793311	151478.986356551	12.06992144	12.06992144	165939.888564447	26.69027127	26.69027127	204321.947876048	20.25854426	20.25854426	265090.292894801	17.58828385	17.58828385	244647.938253887	15.15771453	15.15771453	231187.69811134	20.95729031
673	91.5	0	C672_3716000_2918000	554094.773146	2452937.218485	-0.54337749	0	0.54337749	2.12858892	3.41418544	1.28559652	0.92432774	3.00953917	2.08521143	0.78559652	1.3752571	0.58966058	0.51401839	1.29961491	0.78559652	-3.02355756	0.5	3.52355756	0	0	0	117385	0.65274961	0.65274961	125483.44022021	10.1179654	10.1179654	153163.995226693	6.7869274	6.7869274	148463.693600081	13.14682598	13.14682598	217383.388604264	12.94637602	12.94637602	287741.843447196	6.41383861	6.41383861	205989.102037687	9.01500756	9.01500756	219949.125681801	10.14909847
674	48.5	0	C673_3716000_2919000	553992.309657	2453931.731628	-0.7026553	0.20625722	0.90891252	2.36778927	4.21233572	1.84454645	1.74304809	4.26087477	2.51782668	0.78559652	1.57594078	0.79034426	0.5341192	1.31971572	0.78559652	-3.73604404	0.51557244	4.25161648	-0.20625722	0	0.20625722	117385	0.81733023	0.81733023	119095.088344549	11.35857164	11.35857164	153668.18982604	7.4009735	7.4009735	153500.879721983	15.0879841	15.0879841	216194.081519526	13.9120151	13.9120151	283918.302706561	7.34799718	7.34799718	206015.747201309	10.62936216	10.62936216	223230.958331571	11.28781366
675	1	0	C674_3716000_2921000	553787.353489	2455920.756858	0	0	0	-0.69610096	0.69610096	1.39220192	1.33250795	2.72470987	1.39220192	0	1.42927983	1.42927983	0.84604378	0.84604378	0	-1.48245077	0	1.48245077	0	0	0	117385	0.63640699	0.63640699	66467.0393860675	2.62891719	2.62891719	136162.947728857	4.86625731	4.86625731	188316.203871887	5.92414722	5.92414722	227503.580704888	4.48739867	4.48739867	240680.536436016	3.45837834	3.45837834	180323.551457366	3.7522908	3.7522908	205848.053508831	2.824431
676	1	0	C675_3716000_2922000	553684.852328	2456915.275814	0	0	0	-0.75533495	0.75533495	1.5106699	1.23832823	2.74899813	1.5106699	0	1.40808456	1.40808456	0.79034426	0.79034426	0	-1.27333754	0	1.27333754	0	0	0	117385	0.48299328	0.48299328	66923.7037473328	2.81339516	2.81339516	137125.690873388	4.54583447	4.54583447	191177.07057098	5.8292329	5.8292329	226558.233891679	4.21641666	4.21641666	241882.842131805	3.23498681	3.23498681	177908.925683889	3.28976701	3.28976701	208191.056854576	2.89305281
677	70	0	C676_3716000_2923000	553582.340817	2457909.797672	0	0	0	-0.9193041	0.9193041	1.8386082	3.35849293	5.83350812	2.47501519	-0.63640699	2.23107646	2.86748345	1	1	0	-2.16637485	0	2.16637485	0	0	0	117385	0.52996786	0.52996786	86935.1114925968	5.25219285	5.25219285	131635.968095475	6.72594586	6.72594586	183527.404441289	9.55795301	9.55795301	222522.997406469	6.47582761	6.47582761	225734.246381604	10.1328634	10.1328634	184863.289061552	4.18122093	4.18122093	217119.348150928	7.25215115
678	56	0	C677_3716000_2924000	553479.817328	2458904.325814	0	0	0	-0.88988897	0.88988897	1.77977794	2.79057914	6.37018764	3.5796085	-0.54337749	1.43326646	1.97664395	0.64242888	1.33180427	0.68937539	-1.87518176	0	1.87518176	0	0	0	NA	0	0	93673.7184289795	3.84345139	3.84345139	141873.359040847	5.91995188	5.91995188	200567.159289338	6.57729809	6.57729809	222384.499174379	4.4256011	4.4256011	225045.506266533	7.61112516	7.61112516	223625.930124086	3.08542569	3.08542569	218014.359046492	7.08033678
679	168.5	4	C678_3716000_2926000	553274.732328	2460893.395814	0	0	0	-0.56779328	0.56779328	1.13558656	2.81197232	8.49993927	5.68796695	-0.77586125	1.34365453	2.11951578	1.83873966	2.68084133	0.84210167	-3.45670258	0	3.45670258	0	0	0	NA	0	0	103978.972481977	3.67123828	3.67123828	146405.597274639	5.85052675	5.85052675	148377.631304717	7.0361223	7.0361223	210954.472244276	2.82243711	2.82243711	220083.219364802	8.9376652	8.9376652	195104.686111022	5.29880425	5.29880425	247059.508806024	5.9265853
680	107.5	0	C679_3716000_2927000	553172.173145	2461887.933486	0	0	0	-1.10891151	0.6447183	1.75362981	2.88003474	9.37216957	6.49213483	-0.70277055	2.38610336	3.08887391	1.89129839	2.797847	0.90654861	-4.07503885	0	4.07503885	0	0	0	NA	0	0	103867.917873856	3.89671286	3.89671286	146230.99867948	6.83264203	6.83264203	157510.874480379	7.59956151	7.59956151	213109.638181098	3.29329624	3.29329624	220599.142224699	9.53417868	9.53417868	195451.677141145	5.92589391	5.92589391	251721.560441929	7.71719279
681	102	0	C680_3716000_2930000	552864.422328	2464871.570814	0	0	0	0	0	0	0.23829034	0.83810902	0.59981868	-1.38933891	0.59981868	1.98915759	2.69144448	2.69144448	0	-1.54039591	0	1.54039591	0	0	0	91469	0.66805529	0.66805529	109931.572576968	4.56795948	4.56795948	135111.68393555	5.58385137	5.58385137	173528.633689238	4.27203984	4.27203984	138205.363887228	4.37407512	4.37407512	230778.047454003	5.66380875	5.66380875	181804.539709495	6.48335935	6.48335935	219449.250130328	7.89390106
682	77.5	0	C681_3716000_2931000	552761.813145	2465866.123486	0	0	0	0	0	0	-0.34281857	0.48299328	0.82581185	-1.23312221	1.03206907	2.26519128	2.96135598	2.96135598	0	-1.59167242	0	1.59167242	0	0	0	91469	0.78559652	0.78559652	109047.736537288	6.62943916	6.62943916	135920.768128204	7.87915453	7.87915453	165560.290722872	5.23449465	5.23449465	132760.811735332	5.40332394	5.40332394	225951.76531299	6.65619268	6.65619268	201501.830397315	7.47583647	7.47583647	229013.506045872	9.91787169
683	58	5	C682_3716000_2932000	552659.217328	2466860.660814	-0.10030311	0.44307438	0.54337749	-0.88614876	0.92606766	1.81221642	1.0092368	2.81978712	1.81055032	1.51060917	4.38658822	2.87597905	2.52030498	3.52787568	1.0075707	-5.14149176	0	5.14149176	0	0	0	120277.449392899	1.75848938	1.75848938	106788.478451248	12.68763494	12.68763494	143360.569300272	14.61692826	14.61692826	168930.94830457	9.3925163	9.3925163	163300.396303098	11.14161562	11.14161562	222220.056496491	10.20151852	10.20151852	229658.582635585	13.73575715	13.73575715	222861.973572867	15.06069763
684	317	0	C683_3716000_2933000	552556.607328	2467855.200814	-0.0847999999999999	0.48299328	0.56779328	-0.96598656	1.01296114	1.9789477	1.0637477	3.04674098	1.98299328	1.79492654	4.73723115	2.94230461	2.48231267	3.55010595	1.06779328	-5.43371594	0	5.43371594	0	0	0	121392.98008679	1.84546038	1.84546038	106490.623626365	13.27349748	13.27349748	143465.051422133	15.11498722	15.11498722	167745.045592147	9.67952926	9.67952926	164437.834155354	11.74165227	11.74165227	222017.916955985	10.56956756	10.56956756	230543.719030121	14.10475874	14.10475874	222637.379473226	15.57513169
685	17	0	C684_3716000_2934000	552453.96	2468849.765	0	0	0	0	0	0	-0.68937539	0	0.68937539	-0.16440689	0.68937539	0.85378228	0.85378228	0.85378228	0	0	0	0	0	0	0	NA	0	0	100836	1.37875078	1.37875078	127740.137660412	1.54315767	1.54315767	156260	0.68937539	0.68937539	119508.345334929	3.08631534	3.08631534	197465.212156813	2.23253306	2.23253306	199000	0.68937539	0.68937539	223333.333333333	2.06812617
686	29	0	C685_3716000_2935000	552351.301291	2469844.336971	0	0	0	0	0	0	-0.68937539	0	0.68937539	-0.16440689	0.68937539	0.85378228	0.85378228	0.85378228	0	0	0	0	0	0	0	NA	0	0	100836	1.37875078	1.37875078	127740.137660412	1.54315767	1.54315767	156260	0.68937539	0.68937539	119508.345334929	3.08631534	3.08631534	197465.212156813	2.23253306	2.23253306	199000	0.68937539	0.68937539	223333.333333333	2.06812617
687	211.5	0	C686_3717000_2860000	561012.22	2395364.825	0.88614876	0.88614876	0	-0.41881769	0.41881769	0.83763538	0.37852626	0.82160064	0.44307438	0.41881769	0.41881769	0	0	0	0	-1.26467502	0.41881769	1.68349271	0	0	0	NA	0	0	178321.49540409	1.69952745	1.69952745	290555.694851718	2.05349257	2.05349257	245185.056310127	4.3990549	4.3990549	225092.005790489	4.38302016	4.38302016	246746.868461727	2.54946429	2.54946429	342772.685493154	2.54538478	2.54538478	291377.999234345	4.30496645
688	199.5	0	C687_3717000_2863000	560706.925	2398347.915	2.36589349	3.20352887	0.83763538	1.98373281	3.48942348	1.50569067	-0.05744697	3.83243163	3.8898786	2.70305136	3.92198699	1.21893563	0.77586125	0.77586125	0	-7.77109194	0.87592685	8.64701879	0	0	0	147113	0.87592685	0.87592685	161335.630024794	3.73885354	3.73885354	233024.728804657	12.2182842	12.2182842	221299.316849348	9.51707758	9.51707758	263342.272813044	14.27672438	14.27672438	262556.400067555	17.36082936	17.36082936	309054.20326459	10.42395178	10.42395178	296567.595310173	11.86374073
689	72	0	C688_3717000_2864000	560605.13	2399342.295	2.05601832	3.27508202	1.2190637	2.28953426	3.50859796	1.2190637	-0.80306325	2.60967611	3.41273936	1.84846682	2.82815363	0.97968681	0.58966058	0.58966058	0	-5.98061673	0.84993684	6.83055357	0	0	0	147113	0.84993684	0.84993684	217114.950535433	1.32283945	1.32283945	243432.494176568	8.7008036	8.7008036	222140.090988939	8.15416934	8.15416934	275369.934906331	10.13550508	10.13550508	277195.073515083	12.8974282	12.8974282	299086.564017561	7.28538933	7.28538933	288716.83048242	10.3334905
690	69	0	C689_3717000_2865000	560503.356206	2400336.646725	2.9941132	4.63731448	1.64320128	3.70449097	9.9095651	6.20507413	1.72187941	6.80743814	5.08555873	3.48011865	5.04845224	1.56833359	1.42056264	1.42056264	0	-12.69104151	0.66805529	13.3590968	0	0	0	145941.313141478	1.63404185	1.63404185	178408.204946894	9.79538445	9.79538445	233176.941679791	27.1775848	27.1775848	241877.619300586	21.60894001	21.60894001	313621.34700728	23.74328273	23.74328273	316356.074473885	34.01891148	34.01891148	323099.148311163	26.09448273	26.09448273	315690.180218353	20.5902359
691	50	0	C690_3717000_2866000	560401.565342	2401330.983371	5.77561426	7.56219132	1.78657706	3.47736979	16.08595902	12.60858923	1.03883547	11.78051625	10.74168078	5.18132883	8.14340572	2.96207689	2.10936504	2.10936504	0	-20.00118355	0.20625722	20.20744077	0	0	0	149339.442528645	1.76324518	1.76324518	183317.296477273	20.90347595	20.90347595	236488.4373447	54.30675555	54.30675555	248025.831465629	33.74542998	33.74542998	306992.894278927	49.72364387	49.72364387	333151.038577555	60.81249079	60.81249079	339580.050489391	50.61221858	50.61221858	336585.011354014	39.62964344
692	4	0	C691_3717000_2867000	560299.74	2402325.37	0	1.32104462	1.32104462	1.2894366	4.25388294	2.96444634	0.64603488	2.70066601	2.05463113	2.44010665	4.05200207	1.61189542	0.35396512	0.35396512	0	-5.28549096	0.55594771	5.84143867	0.55594771	0.55594771	0	140489.087295665	1.42828833	1.42828833	144826	0.6447183	0.6447183	229961.127779057	7.97039301	7.97039301	274973.994417141	4.39870296	4.39870296	266893.40637187	4.11189542	4.11189542	316275.392556818	7.44605332	7.44605332	346024.00197972	3.90001544	3.90001544	338025.509895081	4.39870296
693	11	0	C692_3717000_2869000	560096.050342	2404314.138371	4.6274478	7.62002606	2.99257826	8.53069006	23.72519879	15.19450873	-2.24041641	12.55343275	14.79384916	3.15689388	6.8793815	3.72248762	2.51052769	2.51052769	0	-21.55961805	1.63256356	23.19218161	0.76578403	1.37334803	0.607564	152013.549519838	4.89475738	4.89475738	198186.481542737	25.7941483	25.7941483	237980.908858348	73.08323201	73.08323201	257105.686117291	42.17414034	42.17414034	305813.239567047	59.96601761	59.96601761	351860.0273967	67.95831722	67.95831722	347635.051036411	71.95899017	71.95899017	347341.671938085	52.5591628
694	27	0	C693_3717000_2870000	559994.207573	2405308.519447	1.23768736	1.23768736	0	0.83763538	2.41975049	1.58211511	-1.94411709	0.41881769	2.36293478	-0.49320763	0.74447973	1.23768736	0.74447973	0.74447973	0	-1.58211511	0	1.58211511	0	0	0	157022	0.41881769	0.41881769	205516.93189755	4.43654746	4.43654746	311471.494191608	7.63711762	7.63711762	316059.165233269	2.81809241	2.81809241	375000	2.39927472	2.39927472	419161.664504579	4.7622095	4.7622095	308304.953358429	4.03820554	4.03820554	355897.649836352	4.05577977
695	3	0	C694_3717000_2872000	559790.5	2407297.28	5.40501578	8.36917534	2.96415956	7.96677226	23.32071719	15.35394493	-1.13367304	12.99662438	14.13029742	0.528812149999999	5.4352736	4.90646145	1.42152617	2.08958146	0.66805529	-19.19275735	1.29231588	20.48507323	-0.58966058	0.607564	1.19722458	168569.755785578	3.82159888	3.82159888	189850.959848765	36.45086696	36.45086696	246969.804200614	75.53291331	75.53291331	261669.272540443	46.86773043	46.86773043	316593.069182748	64.76334458	64.76334458	349249.078627956	72.33152451	72.33152451	362364.774156301	87.33878582	87.33878582	375883.163290693	61.36280485
696	14	0	C695_3717000_2875000	559484.794658	2410280.481628	0	0	0	3.39657177	5.61064605	2.21407428	0.5119754	1.86483278	1.35285738	-0.909783	0	0.909783	-0.66052231	0	0.66052231	-2.33824186	0	2.33824186	0	0	0	NA	0	0	224989.96072311	5.42284736	5.42284736	320562.519334861	6.83177773	6.83177773	308619.475706478	4.36620424	4.36620424	360933.388167779	17.89855146	17.89855146	393936.019288282	5.91577269	5.91577269	492362.615182084	3.15856726	3.15856726	583657.503159613	5.3963886
697	8	0	C696_3717000_2876000	559382.850817	2411274.842671	0	0	0	2.52025272	4.44675306	1.92650034	-0.2062729	1.09198459	1.29825749	-0.83406428	0	0.83406428	-0.77086716	0	0.77086716	-0.70904838	0	0.70904838	0	0	0	NA	0	0	207548.792614321	6.45357179	6.45357179	316273.540744104	7.25941656	7.25941656	307424.773955781	4.36140426	4.36140426	415308.297945997	3.32476466	3.32476466	397511.514546725	4.85240377	4.85240377	482039.046574202	3.1439523	3.1439523	576845.429805366	5.85061472
698	4	0	C697_3717000_2877000	559280.895	2412269.21	0.97183729	0.97183729	0	1.07839425	3.25203862	2.17364437	3.14391866	4.26152188	1.11760322	-0.36427329	0.607564	0.97183729	-0.49123412	0.303782	0.79501612	-3.82860357	0.303782	4.13238557	-0.303782	0	0.303782	199708	0.303782	0.303782	160582.023552698	9.18526623	9.18526623	220527.219590227	6.52099043	6.52099043	268498.772614455	7.15749641	7.15749641	353670.452984133	27.6660987	27.6660987	387024.746226918	6.14409269	6.14409269	362947.651053396	9.94068948	9.94068948	385310.721314406	8.79242598
699	25	2	C698_3717000_2884000	558566.992329	2419230.100814	-1.37862091	0	1.37862091	2.0709661	5.08522996	3.01426386	2.57420557	3.95282648	1.37862091	0.22060891	1.4676702	1.24706129	0.26309567	0.84210167	0.579006	-2.85481258	0	2.85481258	-0.08683902	0.79961491	0.88645393	193096.590623706	2.76982807	2.76982807	216093.743747253	12.18475432	12.18475432	302253.957307893	12.64914933	12.64914933	370605.852053555	17.22754324	17.22754324	491492.621880603	12.59620555	12.59620555	407728.041385076	19.85644132	19.85644132	455983.624643611	30.7256162	30.7256162	483214.344315124	19.2395972
700	116	0	C699_3717000_2885000	558464.960817	2420224.522671	-0.96903223	0	0.96903223	0.41066687	2.87373828	2.46307141	1.76404835	2.73308058	0.96903223	0.18897977	0.579006	0.39002623	-0.03474453	1	1.03474453	-1.158012	0.6447183	1.8027303	-0.24680585	0.579006	0.82581185	106714	0.82581185	0.82581185	245827.194418571	4.99405929	4.99405929	324641.164172935	7.54666985	7.54666985	426048.10941824	7.43656066	7.43656066	487054.460933195	7.87224605	7.87224605	432760.438859069	9.56626179	9.56626179	431986.551975648	15.9557485	15.9557485	470876.549721463	9.43631494
701	72	0	C700_3717000_2886000	558362.918146	2421218.948485	-2.49483999	0	2.49483999	1.42208134	6.51948487	5.09740353	5.68814666	6.98561457	1.29746791	0.99413322	2.11107604	1.11694282	-0.69999436	0.84604378	1.54603814	-2.75579434	2.35964627	5.11544061	0.55629653	1.37789717	0.82160064	110308.264853117	1.55477951	1.55477951	196311.778538945	15.22437348	15.22437348	271245.799701307	16.38440485	16.38440485	328570.966921053	20.592361	20.592361	412129.203983706	14.12464055	14.12464055	409166.152675771	19.67467047	19.67467047	412620.256403462	32.51362375	32.51362375	387369.796496692	21.79265617
702	203.5	1	C701_3717000_2887000	558260.852329	2422213.350814	-1.2208029	1.18373909	2.40454199	1.63393374	7.89677221	6.26283847	7.41023559	8.83304309	1.4228075	1.37433552	3.46977908	2.09544356	-1.70624553	0.6447183	2.35096383	-4.02572679	2.73009228	6.75581907	0.18968077	0.86504614	0.67536537	110994.272924655	1.54041151	1.54041151	176439.473274672	18.80784825	18.80784825	230480.857814279	20.68853955	20.68853955	302266.594578848	24.63812219	24.63812219	327967.851169391	13.99737594	13.99737594	373548.724577997	19.13135594	19.13135594	349405.615792662	30.77923621	30.77923621	354234.070270283	22.08375869
703	1225.5	0	C702_3717000_2888000	558158.770817	2423207.752671	-1.72447933	1.66466105	3.38914038	3.20412349	10.74908884	7.54496535	9.69259965	12.09684933	2.40424968	3.2330385	5.81153094	2.57849244	-2.59360174	0	2.59360174	-8.30870626	2.86504614	11.1737524	1.34896761	1.65274961	0.303782	219364.225077227	2.11877166	2.11877166	172043.946189626	27.19706739	27.19706739	216097.381195354	25.63351514	25.63351514	275016.104345767	40.36506635	40.36506635	333348.602944336	24.94289531	24.94289531	369076.840896297	27.33743328	27.33743328	382225.008987202	50.35599708	50.35599708	363633.020008353	38.29431665
704	146	0	C703_3717000_2889000	558056.683146	2424202.183485	-1.31657644	1.72790784	3.04448428	1.67485614	8.42764152	6.75278538	8.174841	9.88448936	1.70964836	1.57238064	4.58777964	3.015399	-2.45278175	0	2.45278175	-5.4844331	2.64095265	8.12538575	0.93758431	0.93758431	0	114336	0.93758431	0.93758431	170039.305726685	24.4446367	24.4446367	201106.998991231	23.13644567	23.13644567	257538.079549932	32.46930202	32.46930202	281953.270706275	17.50167422	17.50167422	347071.761345042	20.69159921	20.69159921	341846.684240595	38.2685458	38.2685458	342823.611353633	28.00269778
705	394	0	C704_3717000_2890000	557954.585	2425196.615	-1.26997193	1.84993684	3.11990877	2.39532159	9.50631342	7.11099183	9.84476927	11.87409976	2.02933049	1.53102295	5.6607984	4.12977545	-2.24662552	0	2.24662552	-6.9604141	2.82941275	9.78982685	0.86871408	0.86871408	0	114336	0.86871408	0.86871408	159593.963629013	25.38782913	25.38782913	200791.954783418	26.76819574	26.76819574	254580.518524527	36.75743239	36.75743239	283216.762664542	20.19469524	20.19469524	334237.646122831	22.57596239	22.57596239	343843.593777358	44.45477368	44.45477368	326639.884733318	28.11920878
706	12	0	C705_3717000_2891000	557852.477329	2426191.050814	-0.72006418	1.64994504	2.37000922	1.46130277	7.79805746	6.33675469	6.90020487	8.21900716	1.31880229	1.7235069	4.20620566	2.48269876	-1.29115831	0	1.29115831	-5.07854628	1.56153982	6.6400861	0.78076991	0.78076991	0	146525.579374403	1.38058859	1.38058859	165089.131584688	19.58350039	19.58350039	198022.306603966	20.21187422	20.21187422	249672.681794683	28.60444883	28.60444883	292933.285131945	18.27510685	18.27510685	341503.505781426	17.56529147	17.56529147	353216.783692355	32.84976629	32.84976629	310666.649499541	22.71484769
707	3	0	C706_3717000_2892000	557750.358146	2427185.488485	0.24124731	1.36009099	1.11884368	0.291932490000001	5.81607287	5.52414038	4.38971084	5.19385412	0.80414328	2.3126978	3.58356496	1.27086716	-0.77086716	0	0.77086716	-4.35443212	1.23768736	5.59211948	0.61884368	0.61884368	0	155312.313252246	1.38462771	1.38462771	165384.570064768	15.30614043	15.30614043	187469.089375417	12.06272436	12.06272436	229894.443446271	19.28780677	19.28780677	302487.707644951	15.41830138	15.41830138	337531.339180482	10.10513074	10.10513074	363569.686025257	21.66109948	21.66109948	321443.933930703	13.11887903
708	4	0	C707_3717000_2895000	557443.917329	2430168.815814	0.303782	0.303782	0	0.93157338	3.87474194	2.94316856	4.15317247	4.45695447	0.303782	0.74593326	3.00910017	2.26316691	-0.0639539199999999	1.42489423	1.48884815	-6.04905016	0.303782	6.35283216	0.28232497	0.88988897	0.607564	122566.018576897	5.32971129	5.32971129	155950.432312885	14.32773096	14.32773096	203681.222552412	12.24723483	12.24723483	246001.570501464	18.55890143	18.55890143	329555.213969209	16.23134302	16.23134302	351489.135942226	18.93565571	18.93565571	365178.14968122	27.86551661	27.86551661	329475.06603311	19.17962158
709	144	0	C708_3717000_2896000	557341.747329	2431163.265814	0.08656911	0.69610096	0.60953185	2.21399326	5.64363054	3.42963728	5.8420966	6.92822379	1.08612719	0.97100509	4.11126835	3.14026326	0.52724204	2.25353758	1.72629554	-8.33337313	0.69610096	9.02947409	-0.61143201	0.78076991	1.39220192	120427.073993348	9.11873389	9.11873389	149160.489276765	18.40437031	18.40437031	211204.639918662	14.07061566	14.07061566	240806.360900638	21.61286583	21.61286583	314517.500988125	20.01238409	20.01238409	345867.877326137	23.61724573	23.61724573	351771.662967161	36.11012063	36.11012063	311422.281288319	24.95117052
710	4	0	C709_3717000_2897000	557239.568146	2432157.718485	-0.1459979	0.54337749	0.68937539	1.66576098	3.14254219	1.47678121	3.90816406	5.03054755	1.12238349	1.31005289	2.50868286	1.19862997	0.23383535	1.89535872	1.66152337	-5.73170914	0.54337749	6.27508663	-0.69672875	0.39002623	1.08675498	128723.1369077	6.7828515	6.7828515	149258.403266473	14.18768514	14.18768514	204756.429117284	9.43768697	9.43768697	241486.447053642	16.35800611	16.35800611	314900.722162345	12.75861836	12.75861836	353986.593577698	19.71098336	19.71098336	347859.9340463	25.26576078	25.26576078	304233.158864181	18.41909417
711	16	0	C710_3717000_2898000	557137.373366	2433152.164658	-0.31506168	0.303782	0.61884368	1.07656481	1.07656481	0	1.53018968	2.25278937	0.72259969	1.87506989	1.87506989	0	-0.96372389	0.607564	1.57128789	-2.29169281	0.303782	2.59547481	-0.607564	0	0.607564	126910.040676144	4.25803959	4.25803959	151973.666389567	8.49066711	8.49066711	217114.688615744	4.35006659	4.35006659	257072.768173693	6.33953811	6.33953811	312865.089102844	3.82672892	3.82672892	357916.869578714	10.93391173	10.93391173	348602.364171571	13.19934635	13.19934635	277691.993524062	10.05392515
712	14	0	C711_3717000_2902000	556728.466512	2437129.983143	0.3352206	2.27187904	1.93665844	1.60448023	8.85610109	7.25162086	2.45131288	4.14811693	1.69680405	-0.3407203	0.59981868	0.94053898	1.67219094	2.61272992	0.94053898	-3.14620648	0	3.14620648	-0.81733023	0	0.81733023	109631.466860806	5.43522506	5.43522506	121026.669329456	11.50130511	11.50130511	174100.992282268	8.92566853	8.92566853	227759.766900581	11.2365135	11.2365135	287430.50847577	14.93454091	14.93454091	254698.610688958	20.20174275	20.20174275	240070.386478972	21.52757511	21.52757511	264857.344052283	16.65001596
713	390	5	C712_3717000_2903000	556626.210817	2438124.447671	1.06665326	2.26467641	1.19802315	0.98873926	8.06011629	7.07137703	1.86133566	3.44669604	1.58536038	-0.47003214	0.52996786	1	1.51859807	2.51859807	1	-2.58491761	0	2.58491761	-0.79034426	0	0.79034426	106229.487703052	4.64444697	4.64444697	116288.785640445	8.76174735	8.76174735	172936.36543202	7.67785967	7.67785967	221274.12453562	8.39302466	8.39302466	283299.93989587	14.05097097	14.05097097	244695.338802125	17.60946877	17.60946877	218396.269434238	17.85593656	17.85593656	266489.707218967	13.83411982
714	149	0	C713_3717000_2904000	556523.943146	2439118.918485	2.30125268	3.53306901	1.23181633	6.15435386	14.69312115	8.53876729	3.9743322	8.77298037	4.79864817	1.06939337	5.75374077	4.6843474	-1.93779613	2.96700745	4.90480358	-7.87263617	0	7.87263617	-2.62896409	0	2.62896409	103225.280507666	4.87578928	4.87578928	106653.210282306	12.22897135	12.22897135	149020.633392081	9.17798745	9.17798745	210869.770467765	11.13999281	11.13999281	231377.131072524	20.59536272	20.59536272	224813.520938117	33.16459223	33.16459223	213490.584982988	28.27826574	28.27826574	250426.258870038	28.87397041
715	140	0	C714_3717000_2905000	556421.66	2440113.39	2.3713953	3.91743456	1.54603926	7.22423081	15.77766155	8.55343074	6.23987282	12.0360389	5.79616608	0.29081376	7.22233652	6.93152276	-3.42035462	1.53328628	4.9536409	-10.51324564	1.41586048	11.92910612	-4.31650315	0	4.31650315	94781.8509174525	3.6831552	3.6831552	104115.774122651	12.25186271	12.25186271	152977.477171432	8.12030912	8.12030912	181715.869046227	9.57166566	9.57166566	200184.473959766	19.83190078	19.83190078	217769.51565159	35.68552931	35.68552931	215451.125808274	29.78264975	29.78264975	239897.933823754	32.50079193
716	32	5	C715_3717000_2907000	556217.061634	2442102.345343	2.53794229	12.32073145	9.78278916	20.24653583	58.88850874	38.64197291	33.25145997	73.42709267	40.1756327	23.1605055	57.36631162	34.20580612	-3.44930787	21.51478051	24.96408838	-58.10063226	8.64401905	66.74465131	-12.08067839	1.39220192	13.47288031	111343.553759381	14.05765396	14.05765396	111497.514315599	76.89937326	76.89937326	146232.805556799	68.18853484	68.18853484	187377.37600949	97.81108702	97.81108702	210979.294106098	132.31225055	132.31225055	218981.632258742	181.54883912	181.54883912	227157.02375539	156.20205336	156.20205336	229062.32841964	230.58056407
717	1165	0	C716_3717000_2908000	556114.742329	2443096.825814	0.0443397299999999	6.87553473	6.831195	14.92658458	42.86765053	27.94106595	30.38287192	62.56327098	32.18039906	16.14457353	46.32769808	30.18312455	-2.64243012	17.57255974	20.21498986	-43.97465095	6.67811889	50.65276984	-9.71163058	1.30549922	11.0171298	106595.970169049	8.44882093	8.44882093	106289.181805952	67.45907285	67.45907285	140551.609147194	60.66428088	60.66428088	180539.188650978	93.60894029	93.60894029	202466.005638741	122.38529117	122.38529117	212751.169148774	171.19746351	171.19746351	221972.905627942	136.64502057	136.64502057	228412.584121743	196.36487639
718	5155.5	18	C717_3717000_2909000	556012.412329	2444091.310814	-0.21911691	7.85436099	8.0734779	13.82853223	46.82528315	32.99675092	35.4082278	71.59382098	36.18559318	18.39937154	50.66068767	32.26131613	-1.49228291	20.75647887	22.24876178	-49.89794892	7.13634658	57.0342955	-10.94550638	1.53156806	12.47707444	107378.37383487	8.68676065	8.68676065	105912.248884728	75.91345414	75.91345414	140356.468495032	69.45772479	69.45772479	180147.801644221	110.18940855	110.18940855	201675.419840552	135.07891783	135.07891783	214765.544965184	186.48261773	186.48261773	226794.014344285	150.27950385	150.27950385	227622.879029227	212.42920573
719	2357.5	3	C718_3717000_2910000	555910.070817	2445085.792671	-0.13116809	5.26512471	5.3962928	9.67674974	38.11568019	28.43893045	32.58934206	57.44144332	24.85210126	11.45573653	35.92793758	24.47220105	-2.30908874	15.38671884	17.69580758	-38.60583004	6.27847805	44.88430809	-8.93805546	1.35073074	10.2887862	114561.649993467	5.34865913	5.34865913	107068.866569973	56.19624994	56.19624994	137361.033055084	50.16423107	50.16423107	182546.352596057	82.8154775	82.8154775	204868.194512503	96.50860305	96.50860305	212145.632735772	133.81839378	133.81839378	229480.657570349	109.58994934	109.58994934	226127.298907055	158.74188742
720	53	0	C719_3717000_2911000	555807.713146	2446080.278485	-0.983797729999999	5.7932848	6.77708253	12.30095315	45.10108369	32.80013054	33.50852183	64.11136221	30.60284038	14.29830917	42.48400781	28.18569864	-1.57687804	18.19418131	19.77105935	-43.88857063	6.602945	50.49151563	-9.5106527	1.4053106	10.9159633	100638.968797989	7.99384353	7.99384353	106463.11852071	69.17193451	69.17193451	141392.847882623	64.26620396	64.26620396	182701.276283654	102.51660332	102.51660332	203345.283273539	118.3551234	118.3551234	213795.839101546	162.18346014	162.18346014	231157.87029705	129.66696798	129.66696798	228556.803785517	184.97014374
721	101	0	C720_3717000_2917000	555193.323963	2452047.286157	-0.0183453899999999	1.48537284	1.50371823	4.10677913	6.50102684	2.39424771	0.51596859	4.64823106	4.13226247	0.86504614	1.57409452	0.70904838	0.7565612	1.62160734	0.86504614	-4.73317215	0.69610096	5.42927311	-0.62779138	0	0.62779138	135203.900262053	1.68754726	1.68754726	129782.918755284	12.81808823	12.81808823	154975.726953245	9.34470769	9.34470769	165787.92995152	22.43851603	22.43851603	210521.092157784	17.77061657	17.77061657	272797.750963561	10.58898019	10.58898019	241897.250701029	12.71405463	12.71405463	230485.816289882	14.48351487
722	98	0	C721_3717000_2918000	555090.879183	2453041.797329	-0.36359301	1.16637485	1.52996786	4.32062132	5.78247698	1.46185566	0.0242869800000003	3.44273182	3.41844484	0.83406428	1.69164574	0.85758146	0.69038056	1.52444484	0.83406428	-4.14172799	0.62779138	4.76951937	-0.52996786	0	0.52996786	131535.754129744	1.57694597	1.57694597	128045.290456063	11.92467962	11.92467962	150835.254098362	9.83768614	9.83768614	158989.873796698	18.19964446	18.19964446	212683.04817638	17.06241108	17.06241108	279189.017988861	9.3133744	9.3133744	212728.724360888	12.32914078	12.32914078	228040.304582825	12.92796336
723	82	0	C722_3717000_2919000	554988.428146	2454036.313485	-0.44053898	0.5	0.94053898	3.18462302	5.54091134	2.35628832	1.5624189	4.7724895	3.2100706	1.85449497	2.78609323	0.93159826	0.63518993	1.88015305	1.24496312	-6.01541793	0.48299328	6.49841121	0	0	0	120409.948087937	2.10953185	2.10953185	119342.942872939	13.42158689	13.42158689	150137.690846377	12.08074968	12.08074968	165150.504334609	21.23614436	21.23614436	215045.102554935	17.78967501	17.78967501	260740.852541665	10.45766555	10.45766555	231286.145389784	13.4210896	13.4210896	226587.588145194	13.8482405
724	225	0	C723_3717000_2920000	554885.965817	2455030.832672	-0.85378228	0	0.85378228	2.81533668	4.54371221	1.72837553	1.77860026	4.24015466	2.4615544	1.71136881	2.71136881	1	0.31601911	1.40854424	1.09252513	-5.15801073	0	5.15801073	0	0	0	110068.820146666	1.54740951	1.54740951	111613.7729798	9.64375608	9.64375608	149684.830403931	9.97453626	9.97453626	170763.333234199	16.06491012	16.06491012	217565.379224318	13.89491251	13.89491251	245551.639338698	8.99404804	8.99404804	237159.562440183	11.48826245	11.48826245	226737.650626537	10.07603243
725	18	0	C724_3717000_2921000	554783.482328	2456025.355814	-0.56779328	0	0.56779328	-0.13486202	1.27044858	1.4053106	1.44154301	2.84685361	1.4053106	0	1.51565394	1.51565394	0.84604378	0.84604378	0	-1.58493149	0	1.58493149	0	0	0	117385	0.73888771	0.73888771	77287.2115381929	2.08344722	2.08344722	134811.405936873	5.10058543	5.10058543	181931.992452878	6.06261576	6.06261576	228460.628426915	4.75269427	4.75269427	240160.212048183	3.75269427	3.75269427	206690.076162714	5.24357823	5.24357823	230007.611377977	2.80586775
726	1	0	C725_3717000_2922000	554680.985817	2457019.877672	-0.51557244	0	0.51557244	-0.20581395	1.23695883	1.44277278	1.4366757	2.87944848	1.44277278	0	1.51640251	1.51640251	0.86133566	0.86133566	0	-1.57662497	0	1.57662497	0	0	0	117385	0.71528931	0.71528931	77313.8794281888	2.03197495	2.03197495	135969.484222933	4.72768794	4.72768794	182700.301939478	6.06561004	6.06561004	233784.364214557	4.93626244	4.93626244	240612.811664312	4.11893221	4.11893221	205116.458145312	5.04439131	5.04439131	232667.848829214	3.1973691
727	57	0	C726_3717000_2923000	554578.479657	2458014.406628	0	0	0	-0.73317887	0.73317887	1.46635774	1.21617215	2.68252989	1.46635774	0	1.31218487	1.31218487	0.38205286	0.86504614	0.48299328	-0.86504614	0	0.86504614	0	0	0	NA	0	0	76108.4234461566	1.31218487	1.31218487	142813.307546214	4.18144029	4.18144029	198533.246781792	5.95139478	5.95139478	239116.434783293	4.12386545	4.12386545	243983.276142003	3.36325745	3.36325745	185542.911521089	3.40161328	3.40161328	217945.115217836	3.80037602
728	89.5	0	C727_3717000_2925000	554373.437328	2460003.475814	0	0	0	-0.54337749	0.54337749	1.08675498	0.65053356	4.68713054	4.03659698	0	0.54337749	0.54337749	1.24486648	2.09091026	0.84604378	-2.09091026	0	2.09091026	0	0	0	NA	0	0	95280	0.54337749	0.54337749	160706.855316738	3.48033153	3.48033153	199427.879914294	4.84612492	4.84612492	248274.2978572	2.18290117	2.18290117	239602.554507268	2.59541561	2.59541561	203185.309639917	3.73375681	3.73375681	221151.365410777	4.27322832
729	13	0	C728_3717000_2926000	554270.898145	2460998.018486	0.48299328	0.48299328	0	-0.94648571	3.0498777	3.99636341	4.55233143	11.87464613	7.3223147	1.26711675	6.07296	4.80584325	1.47868927	3.43352966	1.95484039	-9.8612923	0	9.8612923	0	0	0	148637	0.96598656	0.96598656	96729.1116624047	10.67589985	10.67589985	161954.795037266	16.8171351	16.8171351	162366.081931946	12.5790603	12.5790603	207097.522860802	9.38970216	9.38970216	226592.764663548	15.34990328	15.34990328	228818.603859017	15.63067403	15.63067403	238576.094875123	14.93949351
730	13	0	C729_3717000_2927000	554168.347328	2461992.560814	0	0	0	-0.51557244	0.51557244	1.03114488	2.68871077	8.26802464	5.57931387	-1.10930007	1.47716461	2.58646468	2.60341076	3.47933761	0.87592685	-4.08696466	0	4.08696466	0	0	0	91469	0.35396512	0.35396512	105385.904794726	5.98405882	5.98405882	149659.440844273	8.13263889	8.13263889	147104.979340061	8.40250073	8.40250073	198068.508363649	3.50948665	3.50948665	218624.856940292	9.91599888	9.91599888	207608.887119534	7.50842292	7.50842292	257013.903549067	8.43328595
731	152	4	C730_3717000_2928000	554065.785	2462987.105	0	0	0	0	0	0	2.00358653	5.85893662	3.85535009	-1.16546086	0.48299328	1.64845414	2.32627022	3.07074995	0.74447973	-3.55374323	0	3.55374323	0	0	0	NA	0	0	105570.5	1.93197312	1.93197312	148782.66697452	6.29694448	6.29694448	139107.991617221	3.60436804	3.60436804	186432.548817379	1.77704318	1.77704318	219935.23455241	6.36759494	6.36759494	181451.742541245	7.41551601	7.41551601	265759.290824688	4.49441534
732	3	0	C731_3717000_2931000	553758.017328	2465970.770814	-0.0657122999999999	0.579006	0.6447183	-0.76798577	1.96859031	2.73657608	3.5395146	5.58410803	2.04459343	1.281502	5.57580146	4.29429946	2.20340247	4.21783381	2.01443134	-8.25882784	0	8.25882784	0	0	0	123534.529922127	2.06456061	2.06456061	106322.488868527	14.8024526	14.8024526	148335.641163286	17.19177735	17.19177735	163879.288376709	11.96906567	11.96906567	179037.708744219	15.01178489	15.01178489	218539.699903847	13.71419479	13.71419479	238592.616536395	18.32010168	18.32010168	225613.614030232	19.67475534
733	10	0	C732_3717000_2932000	553655.422443	2466965.319289	-0.0529684	0.63640699	0.68937539	-1.14726777	2.32807418	3.47534195	3.76258211	5.97415804	2.21157593	1.84717065	6.10211248	4.25494183	2.06932132	4.4425912	2.37326988	-8.89086951	0.39002623	9.28089574	0	0	0	124568.920708845	2.19832036	2.19832036	106695.922346943	16.96411868	16.96411868	149531.252781944	18.18294807	18.18294807	164028.670751352	13.6199355	13.6199355	181796.556973131	16.45774239	16.45774239	219138.862564949	16.02641231	16.02641231	242594.772452173	19.62690745	19.62690745	225757.851284338	21.69399759
734	7	0	C733_3717000_2933000	553552.803145	2467959.878486	0	0	0	0	0	0	-0.86504614	0	0.86504614	-0.68168227	0.86504614	1.54672841	2.31759557	2.31759557	0	-0.77086716	0	0.77086716	0	0	0	91469	0.77086716	0.77086716	109314.56166259	5.60390518	5.60390518	128073.166299509	5.38262601	5.38262601	158981.001069991	5.10051134	5.10051134	129311.347166355	4.8235491	4.8235491	255827.045050744	4.80034382	4.80034382	221692.917393097	3.01159323	3.01159323	233568.952037356	8.26344894
735	116	0	C734_3717000_2935000	553347.512328	2469949.020814	0	0	0	0	0	0	-0.20625722	0	0.20625722	-0.52109002	0.20625722	0.72734724	0.72734724	0.72734724	0	0	0	0	0	0	0	NA	0	0	100836	0.41251444	0.41251444	124817.99949966	0.93360446	0.93360446	156260	0.20625722	0.20625722	103076.652815894	1.86720892	1.86720892	179056.705125836	1.13986168	1.13986168	199000	0.20625722	0.20625722	223333.333333333	0.61877166
736	25	0	C735_3718000_2848000	563228.175	2383536.755	0	0	0	0	0	0	0	0	0	1.05594771	1.05594771	0	-0.55594771	0	0.55594771	0	0	0	-0.5	0	0.5	60217	0.5	0.5	107476	1.11189542	1.11189542	127115.5	1.11189542	1.11189542	NA	0	0	186305.200619232	3.27973855	3.27973855	336000	0.55594771	0.55594771	250000	0.55594771	0.55594771	NA	0
737	270	0	C736_3718000_2851000	562923.325	2386519.835	-0.46910815	0.20625722	0.67536537	0.81177236	5.70256778	4.89079542	5.14662386	5.14662386	0	3.98414847	6.27217916	2.28803069	0.25596162	2.59862583	2.34266421	-0.03895838	0.63640699	0.67536537	-0.81733023	0	0.81733023	87626.8126669587	2.86655454	2.86655454	112690.626348649	10.21764796	10.21764796	158878.358937221	12.00012344	12.00012344	177982.412906866	11.06206738	11.06206738	198422.276172112	12.94518401	12.94518401	260100.569764018	7.65517436	7.65517436	244935.7048648	10.79681352	10.79681352	258700.693923114	13.1688383
738	32	0	C737_3718000_2852000	562821.688146	2387514.198485	0	0	0	0	2.15868	2.15868	0.66052231	0.66052231	0	0.19960053	1.52064515	1.32104462	-0.21540454	0.66052231	0.87592685	0	0	0	-0.6447183	0	0.6447183	64382.3011245684	1.28112529	1.28112529	107910.620022427	4.32159698	4.32159698	138917.591068454	3.86230306	3.86230306	191256.660330259	3.65683769	3.65683769	189822.348217567	7.50912121	7.50912121	244841.399369586	2.37408454	2.37408454	238879.03884066	4.46817299	4.46817299	252878.493925442	4.50807416
[truncated: 7,150 more rows]
[truncated: 16 more columns]
