# Supplementary material for: Who sells to whom in the suburbs? Home price inflation and the dynamics of sellers and buyers in the metropolitan region of Paris, 1996–2012
Source: PLoS One. 2019 Mar 21;14(3):e0213169. doi: 10.1371/journal.pone.0213169 (PMC6428303; doi:10.1371/journal.pone.0213169)
Supplement: S1 File — This file contains three series of files: gridded data for interpolated property price (S1_File_potential_price_1kgrid_1996_2012.csv), gridded interporlated seller-buyer balance dataset(S1_File_seller_buyer_balance_1kgrid_1996_2012.csv), and a projected RGF93 spatial data file (.SHP) of grid centroids (carroyage_1km_IDF_centroids_RGF93.shp). (ZIP) [file pone.0213169.s006.zip › S1_File_seller_buyer_balance_1kgrid_1996_2012.csv]

	SOLDE2_IND	SOLDE3_EXE	SOLDE4_INT	SOLDE5_EMP	SOLDE6_WOR	SOLDE7_RET	SOLDE8_OTH	idYear
1	0	0	0	0	0	0	0	1996&C0_3697000_2909000
2	0	0	0	0	0	0	0	1996&C1_3697000_2911000
3	0	-0.86133566	0.86133566	0	0	0	0	1996&C2_3697000_2915000
4	0	-0.72138639	0.72138639	0	0	0	0	1996&C3_3697000_2916000
5	0	-0.80860374	0.80860374	0	0	0	0	1996&C4_3697000_2917000
6	0	0	0	0	0	0	0	1996&C5_3697000_2918000
7	0	0	0	0	0	0	0	1996&C6_3698000_2909000
8	0	-0.41881769	0.41881769	0	0	0	0	1996&C7_3698000_2910000
9	0	-0.66805529	0.66805529	0	0	0	0	1996&C8_3698000_2911000
10	0	-0.68937539	0.68937539	0	0	0	0	1996&C9_3698000_2912000
11	0	-0.66805529	0.66805529	0	0	0	0	1996&C10_3698000_2916000
12	0	-0.68246758	0.68246758	0	0	0	0	1996&C11_3698000_2917000
13	0	-0.5	0.5	0	0	0	0	1996&C12_3698000_2918000
14	0	-0.5	0.5	0	0	0	0	1996&C13_3698000_2919000
15	0	0	0.74447973	0	-0.74447973	0	0	1996&C14_3699000_2905000
16	0	0	0.9193041	0	-0.9193041	0	0	1996&C15_3699000_2906000
17	0	0	0.79034426	0	-0.79034426	0	0	1996&C16_3699000_2907000
18	0	0	0.66052231	0	-0.66052231	0	0	1996&C17_3699000_2908000
19	0	-0.7026553	0.7026553	0	0	0	0	1996&C18_3699000_2910000
20	0	-0.81733023	0.81733023	0	0	0	0	1996&C19_3699000_2911000
21	0	-0.85758146	0.85758146	0	0	0	0	1996&C20_3699000_2912000
22	0	-0.94925565	0.94925565	0	0	0	0	1996&C21_3699000_2913000
23	0	-1	1	0	0	0	0	1996&C22_3699000_2914000
24	0	-0.94925565	0.94925565	0	0	0	0	1996&C23_3699000_2915000
25	0	-0.88298252	0.88298252	0	0	0	0	1996&C24_3699000_2916000
26	0	-0.79961491	0.79961491	0	0	0	0	1996&C25_3699000_2917000
27	0	-0.65274961	0.65274961	0	0	0	0	1996&C26_3699000_2918000
28	0	0	0	0	0	0	0	1996&C27_3700000_2903000
29	0	0	0	0	0	0	0	1996&C28_3700000_2904000
30	0	0	0.41881769	0	-0.41881769	0	0	1996&C29_3700000_2905000
31	0	0	1	0	-1	0	0	1996&C30_3700000_2907000
32	0	0	0	0	0	0	0	1996&C31_3700000_2908000
33	0	0	0	0	0	0	0	1996&C32_3700000_2909000
34	0	0	0	0	0	0	0	1996&C33_3700000_2910000
35	0	-0.7026553	0.7026553	0	0	0	0	1996&C34_3700000_2911000
36	0	-0.78559652	0.78559652	0	0	0	0	1996&C35_3700000_2916000
37	0	-0.58966058	0.58966058	0	0	0	0	1996&C36_3700000_2917000
38	0	-0.59981868	0.59981868	0	0	0	0	1996&C37_3700000_2918000
39	0	0	0	0	0	0	0	1996&C38_3701000_2903000
40	0	0	0.56779328	0	-0.56779328	0	0	1996&C39_3701000_2904000
41	0	0	0.66805529	0	-0.66805529	0	0	1996&C40_3701000_2905000
42	0	0	0.82581185	0	-0.82581185	0	0	1996&C41_3701000_2906000
43	0	0	0.94053898	0	-0.94053898	0	0	1996&C42_3701000_2907000
44	0	0	0	0	0	0	0	1996&C43_3701000_2910000
45	0	-0.35396512	0.35396512	0	0	0	0	1996&C44_3701000_2911000
46	0	0	0	0	0	0	0	1996&C45_3701000_2914000
47	0	-0.81299864	0.81299864	0	0	0	0	1996&C46_3701000_2915000
48	0	-0.5	0.5	0	0	0	0	1996&C47_3701000_2916000
49	0	0	0	0	0	0	0	1996&C48_3701000_2917000
50	0	0	0	0	0	0	0	1996&C49_3701000_2918000
51	0	0	0	0	0	0	0	1996&C50_3701000_2919000
52	0	0	0	0	0	0	0	1996&C51_3701000_2921000
53	0	0	0	0	0	0	0	1996&C52_3702000_2877000
54	0	0	0	0	0	0	0	1996&C53_3702000_2878000
55	0	0	0	0	0	0	0	1996&C54_3702000_2896000
56	0.41881769	0	0.579006	-0.41881769	-0.579006	0	0	1996&C55_3702000_2897000
57	0	0	0	0	0	0	0	1996&C56_3702000_2898000
58	0	0	0.58966058	0	-0.58966058	0	0	1996&C57_3702000_2899000
59	0	-0.41881769	1.66900058	0	-0.66052231	0	0	1996&C58_3702000_2900000
60	0	0	0.20625722	0	-0.20625722	0	0	1996&C59_3702000_2901000
61	0	0	0	0	0	0	0	1996&C60_3702000_2902000
62	0	0	0	0	0	0	0	1996&C61_3702000_2903000
63	0	0	0	0	0	0	0	1996&C62_3702000_2904000
64	0	0	1.04266971	0	-0.73888771	0	0	1996&C63_3702000_2905000
65	0	0	0.78559652	0	-0.78559652	0	0	1996&C64_3702000_2906000
66	0	0	0.87947382	0	-0.87947382	0	0	1996&C65_3702000_2907000
67	0	0	0.79034426	0	-0.79034426	0	0	1996&C66_3702000_2908000
68	0	0	0.61884368	0	-0.61884368	0	0	1996&C67_3702000_2909000
69	0	0	0	0	0	0	0	1996&C68_3702000_2910000
70	0	-0.44307438	0.44307438	0	0	0	0	1996&C69_3702000_2911000
71	0	-0.67536537	0.67536537	0	0	0	0	1996&C70_3702000_2912000
72	0	-0.79961491	0.79961491	0	0	0	0	1996&C71_3702000_2913000
73	0	-0.88645393	1.09271115	0	0.37274878	0	0	1996&C72_3702000_2914000
74	0	-0.84604378	0.84604378	0	0.39002623	0	0	1996&C73_3702000_2915000
75	0	-0.56779328	0.56779328	0	0	0	0	1996&C74_3702000_2916000
76	0	-0.579006	0.579006	0	0	0	0	1996&C75_3702000_2917000
77	0	0	0	0	0	0	0	1996&C76_3702000_2918000
78	0	0	0	0	0	0	0	1996&C77_3702000_2919000
79	0	0	0	0	0.760608	0	-0.760608	1996&C78_3702000_2920000
80	0	0	0	0	0.69610096	0	-0.69610096	1996&C79_3702000_2921000
81	0	0	0	0	0	0	0	1996&C80_3703000_2877000
82	0	0	-0.20625722	0	0.20625722	0	0	1996&C81_3703000_2878000
83	0	0	0	0	0	0	0	1996&C82_3703000_2879000
84	0	0	0	0	0	0	0	1996&C83_3703000_2880000
85	0	0.62779138	0	0	0	0	-0.62779138	1996&C84_3703000_2887000
86	0	0.89328853	0	0	0	0	-0.89328853	1996&C85_3703000_2888000
87	0	0.80414328	0	0	0	0	-0.80414328	1996&C86_3703000_2889000
88	0	0.79961491	0	0	0	0	-0.79961491	1996&C87_3703000_2890000
89	0	0	0.39002623	0	-0.39002623	0	0	1996&C88_3703000_2896000
90	0.63640699	0	0.70904838	-0.63640699	-0.70904838	0	0	1996&C89_3703000_2897000
91	0.6447183	0	0.77586125	-0.6447183	-0.77586125	0	0	1996&C90_3703000_2899000
92	0.39002623	0	1.13784628	-0.39002623	-0.83406428	0	0	1996&C91_3703000_2900000
93	0	-0.58966058	1.89097184	0	-0.61884368	0	0	1996&C92_3703000_2901000
94	0	0	0	0	0	0	0	1996&C93_3703000_2902000
95	0	0	0	0	0	0	0	1996&C94_3703000_2903000
96	0	-0.39002623	1.41210661	0	-0.44307438	0	0	1996&C95_3703000_2904000
97	0	0	0.63640699	0	-0.63640699	0	0	1996&C96_3703000_2905000
98	0	0	0.41881769	0	-0.41881769	0	0	1996&C97_3703000_2906000
99	0	0	0.80414328	0	-0.80414328	0	0	1996&C98_3703000_2907000
100	0	0	0.62779138	0	-0.62779138	0	0	1996&C99_3703000_2908000
101	0	0	0.52996786	0	-0.52996786	0	0	1996&C100_3703000_2909000
102	0	0	0	0	0	0	0	1996&C101_3703000_2910000
103	0	0	0	0	0	0	0	1996&C102_3703000_2911000
104	0	-0.35396512	0.35396512	0	0	0	0	1996&C103_3703000_2912000
105	0	-0.61884368	0.61884368	0	0	0	0	1996&C104_3703000_2913000
106	0	-0.84993684	1.47772822	0	0.0995558599999999	0	0	1996&C105_3703000_2914000
107	0	-0.79034426	0.79034426	0	0.55594771	0	0	1996&C106_3703000_2915000
108	0	-0.51557244	1.10523302	0	0.11299472	0	0	1996&C107_3703000_2916000
109	0	0	0.79034426	0	-0.00957435000000006	0	-0.78076991	1996&C108_3703000_2917000
110	0	0	0.80860374	0	0.0413331	0	-0.84993684	1996&C109_3703000_2918000
111	0	0	0	0	0.73317887	0	-0.73317887	1996&C110_3703000_2919000
112	0	0	0	0	0	0	0	1996&C111_3704000_2872000
113	0	0	0	0	0	0	0	1996&C112_3704000_2873000
114	0	0	0	0	0	0	0	1996&C113_3704000_2874000
115	0	-0.35396512	0	0	0	0	0.35396512	1996&C114_3704000_2876000
116	0	0	0	0	0	0	0	1996&C115_3704000_2878000
117	0	0.56779328	-0.62779138	0	0.0599981000000001	0	0	1996&C116_3704000_2879000
118	0	0.20625722	-0.46419321	0	0.25793599	0	0	1996&C117_3704000_2880000
119	0	0	0	0	0	0	0	1996&C118_3704000_2881000
120	0	0.72734724	0	0	0	0	-0.72734724	1996&C119_3704000_2885000
121	0	0.84210167	0	0	0	0	-0.84210167	1996&C120_3704000_2886000
122	0	0.90328273	0	0	0	0	-0.90328273	1996&C121_3704000_2887000
123	0	0.95494868	0	0	0	0	-0.95494868	1996&C122_3704000_2888000
124	0	0.94053898	0	0	0	0	-0.94053898	1996&C123_3704000_2889000
125	0	0.35396512	0	0	0	0	-0.35396512	1996&C124_3704000_2892000
126	0	0	0	0	0	0	0	1996&C125_3704000_2893000
127	0.6447183	0	0.71528931	-0.6447183	-0.71528931	0	0	1996&C126_3704000_2895000
128	0.72734724	0	0.78076991	-0.72734724	-0.78076991	0	0	1996&C127_3704000_2896000
129	0.81733023	0	1.30441004	-0.81733023	-0.86133566	0	0	1996&C128_3704000_2897000
130	0.8999846	-0.35396512	1.94443974	-0.8999846	-0.92241933	0	0	1996&C129_3704000_2898000
131	0.79034426	-0.44307438	2.13244977	-0.79034426	-1	0	0	1996&C130_3704000_2899000
132	0.39002623	0	0.81299864	-0.39002623	-0.81299864	0	0	1996&C131_3704000_2900000
133	0	-0.71528931	2.07581705	0	-0.58966058	0	0	1996&C132_3704000_2901000
134	0	0	0	0	0	0	0	1996&C133_3704000_2905000
135	0	0	0.41881769	0	-0.41881769	0	0	1996&C134_3704000_2906000
136	0	0	0.70904838	0	-0.70904838	0	0	1996&C135_3704000_2907000
137	0	0	0	0	0	0	0	1996&C136_3704000_2908000
138	0	0	0	0	0	0	0	1996&C137_3704000_2912000
139	0	0	0	0	0.5	0	0	1996&C138_3704000_2913000
140	0	0	0	0	0.20625722	0	0	1996&C139_3704000_2914000
141	0	-0.48299328	1.05078656	0	0.12158211	0	0	1996&C140_3704000_2915000
142	0	0	1	0	0.39941002	0	-0.73888771	1996&C141_3704000_2916000
143	0	0	0.94637417	0	0.24326697	0	-0.79961491	1996&C142_3704000_2917000
144	0	0	0.81733023	0	0.13478344	0	-0.95211367	1996&C143_3704000_2918000
145	0	0	0.72138639	0	0.18516222	0	-0.90654861	1996&C144_3704000_2919000
146	0	0	0	0	0	0	0	1996&C145_3705000_2872000
147	0	-0.48299328	0	0	0	0	0.48299328	1996&C146_3705000_2873000
148	0	0	0	0	0	0	0	1996&C147_3705000_2874000
149	0	-0.58966058	0	0	0	0	0.58966058	1996&C148_3705000_2876000
150	0	0	0	0	0	0	0	1996&C149_3705000_2877000
151	0	0	0	0	0	0	0	1996&C150_3705000_2878000
152	0	0.41881769	-0.54337749	0	0.1245598	0	0	1996&C151_3705000_2879000
153	0	0	0	0	0	0	0	1996&C152_3705000_2881000
154	0	0.63640699	-0.68246758	0	0.04606059	0	0	1996&C153_3705000_2882000
155	0	0.52996786	0	0	0	0	-0.52996786	1996&C154_3705000_2883000
156	0	0.579006	0	0	0	0	-0.579006	1996&C155_3705000_2884000
157	0	0.8299658	0	0	0	0	-0.8299658	1996&C156_3705000_2885000
158	0	0.84993684	0	0	0	0	-0.84993684	1996&C157_3705000_2886000
159	0	1.52125884	-0.41881769	0	-0.17084289	0	-0.93159826	1996&C158_3705000_2887000
160	0	1.303782	0	0	0.05018312	-0.35396512	-1	1996&C159_3705000_2888000
161	0	0.92856583	0	0	0	0	-0.92856583	1996&C160_3705000_2889000
162	0	0	0	0	0	0	0	1996&C161_3705000_2891000
163	0	0	0	0	0	0	0	1996&C162_3705000_2892000
164	0	0	0	0	0	0	0	1996&C163_3705000_2893000
165	0	0	0	0	0	0	0	1996&C164_3705000_2894000
166	0	0	-0.35396512	0	0.35396512	0	0	1996&C165_3705000_2895000
167	0.20625722	0	0.52996786	-0.20625722	-0.52996786	0	0	1996&C166_3705000_2896000
168	1	0	0.79034426	-1	-0.79034426	0	0	1996&C167_3705000_2898000
169	0.76578403	-0.74447973	2.50030651	-0.76578403	-0.909783	0	0	1996&C168_3705000_2899000
170	0.66805529	-0.58966058	2.16541669	-0.66805529	-0.89328853	0	0	1996&C169_3705000_2900000
171	0	-0.81733023	2.390201	0	-0.71528931	0	0	1996&C170_3705000_2902000
172	0	-0.70904838	2.0098834	0	-0.52996786	0	0	1996&C171_3705000_2903000
173	0	-0.303782	0.85972971	0	0	0	0	1996&C172_3705000_2904000
174	0	0	0	0	0	0	0	1996&C173_3705000_2906000
175	0	0	0	0	0	0	0	1996&C174_3705000_2907000
176	0	0.41881769	-0.13713002	0	0.13713002	-0.41881769	0	1996&C175_3705000_2908000
177	0	0	0	0	0.20625722	0	0	1996&C176_3705000_2913000
178	0	0	0.59981868	0	0.13906903	0	0	1996&C177_3705000_2914000
179	0	0	0.69610096	0	0.09891516	0	0	1996&C178_3705000_2915000
180	0	0	0.87947382	0	0.53847079	0	-0.71528931	1996&C179_3705000_2916000
181	0	0	0.73888771	0	0.26111229	0	-1	1996&C180_3705000_2918000
182	0	0	0.70904838	0	0.27827195	0	-0.98732033	1996&C181_3705000_2919000
183	0	0	0	0	0	0	0	1996&C182_3706000_2872000
184	0	-0.68937539	0	0	0	0	0.68937539	1996&C183_3706000_2873000
185	0	-0.69610096	0	0	0	0	0.69610096	1996&C184_3706000_2874000
186	0	-0.72734724	0	0	0	0	0.72734724	1996&C185_3706000_2875000
187	0	-0.5	0	0	0	0	0.5	1996&C186_3706000_2876000
188	0	0	0	0	0	0	0	1996&C187_3706000_2877000
189	0	0	0	0	0	0	0	1996&C188_3706000_2878000
190	0	0	-0.303782	0	0.303782	0	0	1996&C189_3706000_2879000
191	0	0.79034426	-0.82160064	0	0.03125638	0	0	1996&C190_3706000_2881000
192	0	0.75533495	-0.79034426	0	0.0350093100000001	0	0	1996&C191_3706000_2882000
193	0	0.303782	0	0	-0.303782	0	0	1996&C192_3706000_2883000
194	0	0.99902209	-0.303782	0	-0.25216571	0	-0.44307438	1996&C193_3706000_2884000
195	0	1.39842377	-0.59981868	0	-0.08955671	0	-0.70904838	1996&C194_3706000_2885000
196	0	1.6359133	-0.7026553	0	-0.06821186	0	-0.86504614	1996&C195_3706000_2886000
197	0	1.4499261	-0.20625722	0	-0.33712027	0	-0.90654861	1996&C196_3706000_2887000
198	0	1.15551287	0.39002623	0	0.33712027	-0.93340372	-1.39233003	1996&C197_3706000_2888000
199	0	0.56779328	0	0	0	0	-0.56779328	1996&C198_3706000_2892000
200	0	0	-0.303782	0	0.303782	0	0	1996&C199_3706000_2893000
201	0	0	-0.66052231	0	0.66052231	0	0	1996&C200_3706000_2895000
202	0	0	-0.75533495	0	0.75533495	0	0	1996&C201_3706000_2896000
203	0	-0.73317887	2.09778139	0	-0.579006	0	0	1996&C202_3706000_2902000
204	0	-0.61884368	1.32149898	0	0	0	0	1996&C203_3706000_2903000
205	0	0	0	0	0	0	0	1996&C204_3706000_2904000
206	0	0	0	0	0	0	0	1996&C205_3706000_2906000
207	0	0	0	0	0	0	0	1996&C206_3706000_2907000
208	0	0.579006	-0.65274961	0	0.65274961	-0.579006	0	1996&C207_3706000_2908000
209	0	0.68937539	-0.73888771	0	0.73888771	-0.68937539	0	1996&C208_3706000_2909000
210	0	0	0.5	0	0.21528931	0	0	1996&C209_3706000_2914000
211	0	0.04167863	1.39470493	0	0.1000656	-0.66052231	0	1996&C210_3706000_2915000
212	0	0	0.82581185	0	-0.0499506000000001	0	0	1996&C211_3706000_2916000
213	0	0	0	0	0.73888771	0	-0.73888771	1996&C212_3706000_2920000
214	0	-0.68937539	0.303782	0	-0.303782	0	0.68937539	1996&C213_3707000_2868000
215	0	-0.74996044	0	0	0	0	0.74996044	1996&C214_3707000_2872000
216	0	-0.6447183	0	0	0	0	0.6447183	1996&C215_3707000_2873000
217	0	-0.82160064	0	0	0	0	0.82160064	1996&C216_3707000_2874000
218	0	-0.7026553	0	0	0	0	0.7026553	1996&C217_3707000_2875000
219	0	-0.44307438	0	0	0	0	0.44307438	1996&C218_3707000_2876000
220	0	0	0	0	0	0	0	1996&C219_3707000_2877000
221	0	0	0	0	0	0	0	1996&C220_3707000_2878000
222	0	0.63640699	-0.68246758	0	0.04606059	0	0	1996&C221_3707000_2879000
223	0	0.72138639	-0.75533495	0	0.0339485599999999	0	0	1996&C222_3707000_2880000
224	0	0.86133566	-0.88645393	0	0.02511827	0	0	1996&C223_3707000_2881000
225	0	0.85378228	-0.87947382	0	0.02569154	0	0	1996&C224_3707000_2882000
226	0	0.80414328	-0.74996044	0	-0.0541828400000001	0	0	1996&C225_3707000_2883000
227	0	1.57854401	-0.78559652	0	-0.04846776	0	-1.04826173	1996&C226_3707000_2885000
228	0	1.64296444	-0.75533495	0	-0.05766369	0	-0.8299658	1996&C227_3707000_2886000
229	0.41881769	1.55603234	-0.52996786	0	0.60456549	-0.72734724	-1.63062997	1996&C228_3707000_2887000
230	0	0.84604378	0	0	0	0	-0.84604378	1996&C229_3707000_2889000
231	0.61884368	0.46755523	0.34976232	0	0.66805529	-0.62779138	-0.85758146	1996&C230_3707000_2890000
232	0.48299328	0.49639808	0.17107077	0	0.6447183	-0.60953185	-0.7026553	1996&C231_3707000_2891000
233	0	0.46419321	-0.20625722	0	0.20625722	0	-0.46419321	1996&C232_3707000_2892000
234	0	-0.96219518	-0.42328398	0	0.84210167	0	0.54337749	1996&C233_3707000_2896000
235	0	0	-0.70904838	0	0.70904838	0	0	1996&C234_3707000_2897000
236	0	-0.51557244	0.51557244	0	0	0	0.51557244	1996&C235_3707000_2899000
237	0	-0.64033382	1.59545416	0.39002623	-0.18246758	-0.5	0.72734724	1996&C236_3707000_2900000
238	0	-0.61884368	1.31494464	0	-0.5	0.5	0	1996&C237_3707000_2903000
239	0	0	0	0	0	0	0	1996&C238_3707000_2904000
240	0	0	0	0	0	0	0	1996&C239_3707000_2905000
241	0	0	0	0	-0.579006	0.579006	0	1996&C240_3707000_2906000
242	0	0	0	0	0	0	0	1996&C241_3707000_2907000
243	0	0.760608	-0.80414328	0	0.80414328	-0.760608	0	1996&C242_3707000_2908000
244	0	0.69610096	0	0	0.74447973	-0.69610096	0	1996&C243_3707000_2914000
245	0	0.26148645	0.69204166	0	0.71025572	-0.74447973	0	1996&C244_3707000_2915000
246	0	0.579006	0.56779328	0	0.43220672	-0.579006	0	1996&C245_3707000_2916000
247	0	0	0.60953185	0	-0.12653857	0	0	1996&C246_3707000_2917000
248	0	0	0	0	0.87234062	0	-0.87234062	1996&C247_3707000_2919000
249	0	0	0	0	0.6447183	0	-0.6447183	1996&C248_3707000_2920000
250	0	-0.86133566	0.41881769	0	-0.41881769	0	0.86133566	1996&C249_3708000_2868000
251	0	-0.91298658	0	0	0	0	0.91298658	1996&C250_3708000_2869000
252	0	-0.8999846	0	0	0	0	0.8999846	1996&C251_3708000_2870000
253	0	-0.92241933	0	0	0	0	0.92241933	1996&C252_3708000_2871000
254	0	-0.87234062	0	0	0	0	0.87234062	1996&C253_3708000_2872000
255	0	-0.74996044	0	0	0	0	0.74996044	1996&C254_3708000_2874000
256	0	0.20625722	-0.46419321	0	0.25793599	0	0	1996&C255_3708000_2878000
257	0	0.65274961	-0.69610096	0	0.04335135	0	0	1996&C256_3708000_2879000
258	0	0.80414328	-0.82581185	0	0.02166857	0	0	1996&C257_3708000_2880000
259	0	0.86504614	-0.88298252	0	0.01793638	0	0	1996&C258_3708000_2881000
260	0	0.91616007	-0.93460424	0	0.4084704	-0.39002623	-0.579006	1996&C259_3708000_2882000
261	0	0.91616007	-0.87592685	0	0.42395999	-0.46419321	-0.60953185	1996&C260_3708000_2883000
262	0	1.58131544	-0.89328853	0	0.57425455	-0.60953185	-1.34885057	1996&C261_3708000_2884000
263	0	1.01557244	0	0	0.13640699	-0.63640699	-1.14336382	1996&C262_3708000_2885000
264	0	1.36493516	-0.579006	0	0.64649886	-0.74996044	-1.43242802	1996&C263_3708000_2886000
265	0	1.58643253	-0.6447183	0	0.70892843	-0.78559652	-1.64581605	1996&C264_3708000_2887000
266	0.73317887	0.79034426	0	0	0.69610096	-0.69610096	-0.79034426	1996&C265_3708000_2888000
267	0.81299864	0.70904838	-0.0564411899999999	0	1.28228626	-1.22584507	-0.70904838	1996&C266_3708000_2890000
268	0.61884368	0.12216906	0.63350022	0	0.73317887	-0.73888771	-0.74996044	1996&C267_3708000_2891000
269	0.51557244	-0.48998815	0.62804363	0	0.84210167	-0.78076991	-0.19938724	1996&C268_3708000_2892000
270	0	-0.57787341	0.43822255	0.44307438	0.43990814	-0.72138639	-0.02194527	1996&C269_3708000_2893000
271	0	0.19945017	-0.63468964	0.81578907	0.82845992	-1.15197943	0.14922713	1996&C270_3708000_2894000
272	0	-0.43786741	-1.20282308	0.59981868	0.8024787	-0.48299328	0.72138639	1996&C271_3708000_2895000
273	0	-1.18373909	-0.31639291	0.35396512	0.5183755	0	0.62779138	1996&C272_3708000_2896000
274	0	0	-0.72734724	0	0.72734724	0	0	1996&C273_3708000_2897000
275	0	-0.37008928	0.37008928	0.41881769	0.51557244	-0.51557244	0.73317887	1996&C274_3708000_2898000
276	-0.66052231	-0.28023256	1.56276135	0.7026553	0.18980138	-0.73317887	0.84993684	1996&C275_3708000_2899000
277	0	-1.66805529	2.33180427	0	-0.41881769	0	0.66805529	1996&C276_3708000_2900000
278	0	0	0	0	0	0	0	1996&C277_3708000_2902000
279	0	0	0	0	0	0	0	1996&C278_3708000_2905000
280	0	0	0	0	-0.69610096	0.69610096	0	1996&C279_3708000_2906000
281	0	0	0	0	-0.51557244	0.51557244	0	1996&C280_3708000_2907000
282	0	0.86133566	-0.89328853	0	0.89328853	-0.86133566	0	1996&C281_3708000_2909000
283	0	0.91298658	-0.93758431	0	0.93758431	-0.91298658	0	1996&C282_3708000_2910000
284	0	0.8999846	-0.8299658	0	0.8299658	-0.8999846	0	1996&C283_3708000_2911000
285	0	0.96055141	-0.86871408	-0.65274961	2.21083908	-0.96055141	0	1996&C284_3708000_2912000
286	0	0.88298252	-0.760608	-0.579006	2.05490331	-0.88298252	0	1996&C285_3708000_2913000
287	0	0.85758146	-0.19737938	-0.63640699	1.67983015	-0.85758146	0	1996&C286_3708000_2914000
288	0	0.60953185	0	-0.51557244	1.31518735	-0.60953185	0	1996&C287_3708000_2915000
289	0	0.66052231	0	-0.58966058	1.49294331	-0.66052231	0	1996&C288_3708000_2916000
290	0	0	0.46419321	-0.56779328	1.41383706	-0.46419321	0	1996&C289_3708000_2917000
291	0	0	0	0	0.54337749	0	-0.54337749	1996&C290_3708000_2918000
292	0	0	0	0	0.77586125	0	-0.77586125	1996&C291_3708000_2919000
293	0	0	0	0	0.52996786	0	-0.52996786	1996&C292_3708000_2920000
294	0	0	0.69610096	0	-0.69610096	0	0	1996&C293_3709000_2864000
295	0	-0.41881769	0.55594771	0	-0.55594771	0	0.41881769	1996&C294_3709000_2867000
296	0	-0.760608	0	0	0	0	0.760608	1996&C295_3709000_2868000
297	0	-0.75533495	0	0	0	0	0.75533495	1996&C296_3709000_2869000
298	0	-0.86133566	0	0	0	0	0.86133566	1996&C297_3709000_2870000
299	0	-1	0	0	0	0	1	1996&C298_3709000_2871000
300	0	-0.95776112	0	0	0	0	0.95776112	1996&C299_3709000_2872000
301	0	0	0	0	0	0	0	1996&C300_3709000_2874000
302	0	0	0	0	0	0	0	1996&C301_3709000_2876000
303	0	0	0	0	0	0	0	1996&C302_3709000_2878000
304	0	0	-0.579006	0	0.579006	0	0	1996&C303_3709000_2879000
305	0	0.69610096	-0.760608	0	0.06450704	0	0	1996&C304_3709000_2880000
306	0	0.8299658	-0.90654861	0	0.07658281	0	0	1996&C305_3709000_2881000
307	0	0.94346877	-1	0	0.61247894	-0.55594771	-0.66052231	1996&C306_3709000_2882000
308	0	1	-0.94637417	0	0.61442946	-0.66805529	-0.73888771	1996&C307_3709000_2883000
309	0	1.41630688	-0.91616007	0	0.74964292	-0.78559652	-1.29825749	1996&C308_3709000_2884000
310	0.51557244	1.55126691	-0.86871408	0	0.80820925	-0.84604378	-1.53117223	1996&C309_3709000_2885000
311	0.46419321	1.60767449	-0.760608	0	0.77734205	-0.83406428	-1.65167992	1996&C310_3709000_2886000
312	0.72734724	1.33611058	-0.55594771	0	0.81645825	-0.92856583	-1.406943	1996&C311_3709000_2887000
313	0.84210167	0.76578403	0.51557244	0	0.88645393	-0.88645393	-1.93410608	1996&C312_3709000_2888000
314	0.91298658	0.39002623	0.60953185	0	0.8299658	-1.43949765	-0.85421944	1996&C313_3709000_2889000
315	0.79961491	0	0.73317887	0	0.66805529	-1.40123416	0	1996&C314_3709000_2890000
316	0.35396512	-0.01498588	0.86492272	0	0.76578403	-0.84993684	-0.76578403	1996&C315_3709000_2891000
317	0	-0.21894316	1.0319418	0	0.58966058	-0.81299864	-0.58966058	1996&C316_3709000_2892000
318	0	-1.42241933	0.82094587	0.54337749	0.32896313	-0.77086716	0.5	1996&C317_3709000_2893000
319	0	-0.33642331	-1.42936072	1.25453747	0.79931632	-0.58966058	0.76578403	1996&C318_3709000_2895000
320	-0.6447183	-0.0617515900000001	-1.09833454	1.35743068	1.01989321	-0.74447973	0.86133566	1996&C319_3709000_2896000
321	0	0.41353713	-1.95018832	0.44307438	1.36052774	-0.58966058	0.76578403	1996&C320_3709000_2897000
322	-0.63640699	-0.20714531	0.84754495	0.68246758	0.71528931	-0.71528931	0.83810902	1996&C321_3709000_2899000
323	-0.303782	-0.53489218	0.83867418	0	0.39002623	-0.39002623	0.69610096	1996&C322_3709000_2900000
324	-0.67536537	-1.21530078	2.35830167	0	0	0	0.35396512	1996&C323_3709000_2901000
325	0	-0.75533495	1.45799025	0	0	0	0	1996&C324_3709000_2902000
326	0	0	0	0	-0.58966058	0.58966058	0	1996&C325_3709000_2903000
327	0	0	0.48299328	0	-0.77586125	0.77586125	0	1996&C326_3709000_2904000
328	0	0	0	0	-0.61884368	0.61884368	0	1996&C327_3709000_2905000
329	0	0	0	0	-0.68937539	0.68937539	0	1996&C328_3709000_2906000
330	0	0	0	0	-0.60953185	0.60953185	0	1996&C329_3709000_2907000
331	0	0.35396512	-0.52996786	0	0.52996786	-0.35396512	0	1996&C330_3709000_2908000
332	0	0.92241933	-1	0	1	-0.92241933	0	1996&C331_3709000_2910000
333	0	1	-2.00605908	0.6037617	1.94567487	-1	0	1996&C332_3709000_2911000
334	0	0	0	0	0	0	0	1996&C333_3709000_2912000
335	0	0	0	0	0	0	0	1996&C334_3709000_2913000
336	0	0.80414328	-0.63640699	-0.87592685	2.0423017	-0.80414328	0	1996&C335_3709000_2914000
337	0	0.7026553	-0.303782	-0.82581185	1.90046101	-0.7026553	0	1996&C336_3709000_2915000
338	0	0.54337749	0.54337749	-0.71528931	1.46524975	-1.08675498	0	1996&C337_3709000_2916000
339	0	0	0	-0.5	1.19610096	0	0	1996&C338_3709000_2917000
340	0	0	0.74996044	-0.46419321	1.20308092	-0.74996044	0	1996&C339_3709000_2918000
341	0	0	0	0	0	0	0	1996&C340_3709000_2919000
342	0	0	0	0	0.61884368	0	-0.61884368	1996&C341_3709000_2920000
343	0	0	0.8999846	0	-0.8999846	0	0	1996&C342_3710000_2865000
344	0	0	0.66052231	0	-0.66052231	0	0	1996&C343_3710000_2867000
345	0	-0.51557244	0	0	0	0	0.51557244	1996&C344_3710000_2868000
346	0	-0.8999846	0	0	0	0	0.8999846	1996&C345_3710000_2870000
347	0	-0.95494868	0	0	0.41881769	-0.41881769	0.95494868	1996&C346_3710000_2871000
348	0	-0.92550638	0	0	0	0	0.92550638	1996&C347_3710000_2872000
349	0	-0.83810902	0	0	0	0	0.83810902	1996&C348_3710000_2873000
350	0	-0.303782	0	0	0	0	0.303782	1996&C349_3710000_2875000
351	0	0	0	0	0	0	0	1996&C350_3710000_2876000
352	0	0	0	0	0	0	0	1996&C351_3710000_2878000
353	0	0	0	0	0	0	0	1996&C352_3710000_2879000
354	0	0.74996044	-0.84604378	0	0.0960833400000001	0	0	1996&C353_3710000_2880000
355	0	0.86871408	-0.93460424	0	0.0658901599999999	0	-0.20625722	1996&C354_3710000_2881000
356	0	0.80860374	-0.88988897	0	0.08128523	0	0	1996&C355_3710000_2882000
357	0	0.86133566	-0.81299864	0	-0.04833702	0	-0.44307438	1996&C356_3710000_2883000
358	0.54337749	1.54041151	-0.81733023	0	0.80606637	-0.85378228	-1.6039312	1996&C357_3710000_2885000
359	0.74996044	1.31518735	-0.73888771	0	0.87981178	-0.94053898	-1.36161622	1996&C358_3710000_2886000
360	0.79961491	0.98624958	-0.0960127200000001	0	0.89653842	-1	-1.59977392	1996&C359_3710000_2887000
361	0.86871408	1.10183696	1.03766137	0	0.43316679	-1.33497776	-1.95297667	1996&C360_3710000_2888000
362	1	0	0.72734724	0	0.80414328	-1.53149052	-0.303782	1996&C361_3710000_2889000
363	0.87234062	-0.54337749	1.45316049	0	0.62779138	-1.53757438	0	1996&C362_3710000_2890000
364	0.73317887	-0.78076991	1.78076991	0	0	-1	0	1996&C363_3710000_2891000
365	0	-0.44403805	1.18734025	0	0.54337749	-0.89665346	-0.39002623	1996&C364_3710000_2892000
366	0	-1	1.03629018	0	0.74447973	-0.78076991	0	1996&C365_3710000_2893000
367	0	-0.83406428	0.77336065	0.82160064	-0.16107833	-0.59981868	0	1996&C366_3710000_2894000
368	0	-1.18853785	-0.35857831	0.88298252	0.05460179	0	0.60953185	1996&C367_3710000_2895000
369	-0.56779328	0.56223612	-1.65847292	1.43193466	0.72602196	-0.69610096	0.8299658	1996&C368_3710000_2896000
370	-0.74996044	0.18366372	-0.85312565	1.4488252	1.04683388	-0.82160064	0.91616007	1996&C369_3710000_2897000
371	-0.63640699	0.60466376	-1.37415907	0.68246758	1.28917967	-0.72138639	0.83810902	1996&C370_3710000_2898000
372	-0.81299864	0.0518553100000001	-0.0293469100000001	0.84210167	1.48912704	-0.86133566	0.94346877	1996&C371_3710000_2899000
373	-0.76578403	-1.24593884	1.94556851	0	0	0	0.60953185	1996&C372_3710000_2901000
374	-0.72734724	-0.99856572	1.21034052	0	0	0	0.51557244	1996&C373_3710000_2902000
375	-0.5	-0.5	1	0	0	0	0	1996&C374_3710000_2903000
376	0	0	0	0	-0.79034426	0.79034426	0	1996&C375_3710000_2904000
377	0	0	0	0	-0.84604378	0.84604378	0	1996&C376_3710000_2905000
378	0	0	0	0	-0.84604378	0.84604378	0	1996&C377_3710000_2906000
379	0	0	0	0	-0.72138639	0.72138639	0	1996&C378_3710000_2907000
380	0	0	0	0	-0.48299328	0.48299328	0	1996&C379_3710000_2908000
381	0	0.88645393	-1.84191341	0.96598656	0.87592685	-0.88645393	0	1996&C380_3710000_2910000
382	0	0.93159826	-1.9286498	1.05993572	0.86871408	-0.93159826	0	1996&C381_3710000_2911000
383	0	0	0	0	0	0	0	1996&C382_3710000_2912000
384	0	0.73317887	-0.44307438	-0.90654861	1.91741627	-0.73317887	0	1996&C383_3710000_2914000
385	0	0.46419321	0.58966058	-0.86504614	1.47457799	-1.05385379	0	1996&C384_3710000_2915000
386	0	0	0.83810902	0	0.59981868	-0.83810902	0	1996&C385_3710000_2919000
387	0	0	0	0	0	0	0	1996&C386_3710000_2920000
388	0	0	0	0	0	0	0	1996&C387_3710000_2921000
389	0	0	0.7026553	0	-0.7026553	0	0	1996&C388_3711000_2863000
390	0	0	0.88645393	0	-0.88645393	0	0	1996&C389_3711000_2864000
391	0	0	1	0	-1	0	0	1996&C390_3711000_2865000
392	0	0	0.60953185	0	-0.60953185	0	0	1996&C391_3711000_2866000
393	0	0	0.35396512	0	-0.1477079	-0.20625722	0	1996&C392_3711000_2867000
394	0	0	0	0	0	0	0	1996&C393_3711000_2868000
395	0	0	0	0	0	0	0	1996&C394_3711000_2869000
396	0	-0.79501612	0	0	0.5	-0.5	0.79501612	1996&C395_3711000_2870000
397	0	-0.90654861	0	0	0.63640699	-0.63640699	0.90654861	1996&C396_3711000_2871000
398	0	-0.81299864	0	0	0	0	0.81299864	1996&C397_3711000_2872000
399	0	0	0	0	0	0	0	1996&C398_3711000_2876000
400	0	0	-0.59981868	0	0.59981868	0	0	1996&C399_3711000_2879000
401	0	0.70904838	-0.81733023	0	0.10828185	0	0	1996&C400_3711000_2880000
402	0	0.69610096	-0.60953185	0	0.59589847	-0.68246758	-0.8999846	1996&C401_3711000_2885000
403	0.303782	0.74996044	-0.17536537	0	0.73400867	-0.80860374	-1.5	1996&C402_3711000_2886000
404	0.72138639	0.52996786	0.46419321	0	0.37331487	-0.90328273	-1.35748174	1996&C403_3711000_2887000
405	0	0	0.77086716	0	0.56779328	-0.56779328	-1.43138947	1996&C404_3711000_2888000
406	0.79961491	0	0.70904838	0	0.68246758	-1.39151596	0	1996&C405_3711000_2889000
407	0.80414328	0	0.81733023	0	0.68937539	-1.50670562	0	1996&C406_3711000_2890000
408	0.54337749	0	0	0	0	0	0	1996&C407_3711000_2891000
409	0	-0.82581185	1.15628319	0	0.51557244	-0.84604378	0	1996&C408_3711000_2892000
410	0	-0.63640699	1.25525067	0	0	-0.61884368	0	1996&C409_3711000_2893000
411	0	-0.51557244	-0.17380295	0.87947382	-0.19009843	0	0	1996&C410_3711000_2894000
412	0	0	-0.79034426	1	-0.20965574	0	0	1996&C411_3711000_2895000
413	0	0	-0.56779328	0.909783	-0.34198972	0	0	1996&C412_3711000_2896000
414	-0.66052231	0.8111719	-1.6910611	0.77086716	1.51347439	-0.83810902	0.86504614	1996&C413_3711000_2897000
415	-0.66805529	0.65922744	-1.61347321	0.70904838	1.51574447	-0.76578403	0.87234062	1996&C414_3711000_2898000
416	-0.87947382	0.17808589	-0.33704886	0.8999846	1.68508813	-0.9193041	1	1996&C415_3711000_2899000
417	-0.78076991	0.25763422	-0.33001405	0.80860374	1.37334329	-0.8299658	0.9193041	1996&C416_3711000_2900000
418	-0.74996044	-1.10897386	1.48618552	0	0	0	0.579006	1996&C417_3711000_2901000
419	-0.82160064	-0.31764637	0.79055683	0.303782	0.46419321	-0.46419321	0.7026553	1996&C418_3711000_2902000
420	0	0	0	0	0	0	0	1996&C419_3711000_2903000
421	0	0	0	0	-0.82581185	0.82581185	0	1996&C420_3711000_2905000
422	0	0	-1.08383446	0.78005246	0.02836348	0.88298252	0	1996&C421_3711000_2906000
423	0	0	0	0	-0.78559652	0.78559652	0	1996&C422_3711000_2907000
424	0	0.51557244	-1.53377984	0.1859341	1.76814299	0.19971687	0	1996&C423_3711000_2908000
425	0	0.70904838	-0.73888771	0	0.20891985	-0.17908052	0	1996&C424_3711000_2909000
426	0	0.92550638	-2.81132574	1.5106699	2.09714402	-0.8358458	0	1996&C425_3711000_2910000
427	0	0.87947382	-1.93520147	1.13558656	0.79961491	-0.87947382	0	1996&C426_3711000_2911000
428	0	0	0	0	0.66805529	-0.66805529	0	1996&C427_3711000_2912000
429	0	0	0	0	0	0	0	1996&C428_3711000_2914000
430	0	0.48299328	0.69610096	-1	1	-1.17909424	0	1996&C429_3711000_2915000
431	0	0.39002623	0.82581185	-0.8999846	1.4789906	-1.21583808	0	1996&C430_3711000_2916000
432	0	0.20625722	0.83810902	-0.89328853	1.43666602	-1.04436624	0	1996&C431_3711000_2917000
433	0	0	0.88298252	-0.48299328	0.90181097	-0.88298252	0	1996&C432_3711000_2919000
434	0	0	0	0	0	0	0	1996&C433_3711000_2920000
435	0	0	0	0	0	0	0	1996&C434_3711000_2921000
436	0	0	0	0	0	0	0	1996&C435_3711000_2922000
437	0	0	0	0	0	0	0	1996&C436_3711000_2923000
438	0	0	0.59981868	0	-0.59981868	0	0	1996&C437_3712000_2862000
439	0	0	0.77086716	0	-0.77086716	0	0	1996&C438_3712000_2864000
440	0	0	0.85758146	0	-0.85758146	0	0.66052231	1996&C439_3712000_2865000
441	0	0	0.71528931	0	-0.71528931	0	0	1996&C440_3712000_2866000
442	0	0	0	0	0	0	0	1996&C441_3712000_2867000
443	0	0	0	0	0.66052231	-0.66052231	0.20625722	1996&C442_3712000_2868000
444	0	0	0	0	0	0	0	1996&C443_3712000_2869000
445	0	-0.8299658	0	0	0.579006	-0.579006	0.8299658	1996&C444_3712000_2871000
446	0.35396512	0.63640699	0.0155724400000001	0	0.61892796	-0.75533495	-1.44107882	1996&C445_3712000_2886000
447	0.58966058	0.99782369	0.29878449	0	0.54582628	-0.77086716	-1.97485003	1996&C446_3712000_2887000
448	0	0	0.80414328	0	0.63640699	-0.63640699	-1.51319166	1996&C447_3712000_2888000
449	0.82160064	0	0.74447973	0	0.71528931	-1.45976904	0	1996&C448_3712000_2889000
450	0.76578403	0	0.66052231	0	0.62779138	-1.28831369	0	1996&C449_3712000_2890000
451	0.41881769	-0.39002623	0.83310061	0	0	-0.44307438	0	1996&C450_3712000_2891000
452	0	-0.71528931	1.41794461	0	0	-0.7026553	0	1996&C451_3712000_2892000
453	0	-0.69610096	1.37856854	0.68937539	-0.68937539	-0.68246758	0	1996&C452_3712000_2893000
454	0	0	0	0.85758146	-0.85758146	0	0	1996&C453_3712000_2896000
455	-0.56779328	0.89247265	-1.12429428	0.76578403	0.84604378	-0.84604378	0.79961491	1996&C454_3712000_2897000
456	-0.78559652	1.08383993	-1.27035119	1.36747594	1.0917545	-1	0.91616007	1996&C455_3712000_2898000
457	-0.760608	0.90328273	-1.09133298	1	1.36747594	-0.90328273	0.90328273	1996&C456_3712000_2899000
458	-0.83810902	0.69885242	-0.73308402	0.909783	0.78559652	-0.78559652	0.87234062	1996&C457_3712000_2900000
459	-1	0.7012147	-0.78694574	0.760608	0.99660148	-0.79034426	0.87947382	1996&C458_3712000_2901000
460	-0.74996044	-0.24800787	0.337446	-1.30549922	1.51175644	-0.20625722	0.66052231	1996&C459_3712000_2903000
461	-0.67536537	-0.55594771	0.67536537	-1.05993572	1.05993572	0	0.55594771	1996&C460_3712000_2904000
462	0	0	0	0	-0.82581185	0.82581185	0	1996&C461_3712000_2905000
463	0	-0.35396512	-1.53769254	0.2416691	2.25387361	0.63380231	0	1996&C462_3712000_2906000
464	0	0	0	0	-0.66052231	0.66052231	0	1996&C463_3712000_2907000
465	0	0.51557244	-1.48433413	0.22045618	1.6425945	0.21760643	0	1996&C464_3712000_2908000
466	0	0.35704356	-2.38932012	0.42391492	3.41646631	-0.51866807	0	1996&C465_3712000_2909000
467	0	0.88988897	-3.0300248	0.68882106	3.47925709	-0.82830496	0	1996&C466_3712000_2910000
468	0	0.74447973	-2.42328338	1.61720748	1.02917797	-0.55506736	0	1996&C467_3712000_2911000
469	0	0	0.66805529	-0.92241933	0.92241933	-0.66805529	0	1996&C468_3712000_2915000
470	0	0	0.86133566	-0.88645393	1.09271115	-0.86133566	0	1996&C469_3712000_2916000
471	0	0	0.93460424	-0.66052231	0.66052231	-0.93460424	0	1996&C470_3712000_2918000
472	0	0	0.86133566	-0.303782	0.303782	-0.86133566	0	1996&C471_3712000_2919000
473	0	0	0	0	0	0	0	1996&C472_3712000_2920000
474	0	0	0	0	0	0	0	1996&C473_3712000_2922000
475	0	0	0	0	0	0	0	1996&C474_3712000_2923000
476	0	0	0	0	0	0	0	1996&C475_3712000_2924000
477	0	0	0	0	0	0	0	1996&C476_3712000_2925000
478	0	0	0.68937539	0	-0.68937539	0	0.20625722	1996&C477_3713000_2864000
479	0	0	0.83406428	0	-0.83406428	0	0.74447973	1996&C478_3713000_2865000
480	0	0	0	0	0	0	0	1996&C479_3713000_2866000
481	0	0	0	0	0	0	0	1996&C480_3713000_2867000
482	0	0	0	0	0.72138639	-0.72138639	0.52996786	1996&C481_3713000_2868000
483	0	0	0	0	0.8299658	-0.8299658	0.72138639	1996&C482_3713000_2869000
484	0	-0.79034426	0	0	0.81299864	-0.81299864	1.47281184	1996&C483_3713000_2870000
485	0	-0.71528931	0	0	0	0	0.71528931	1996&C484_3713000_2873000
486	0	0	0	0	0	0	0	1996&C485_3713000_2878000
487	0	0.579006	-0.73888771	0	0.15988171	0	0	1996&C486_3713000_2879000
488	0.60953185	0.46419321	0.66805529	0	0.78559652	-0.78559652	-1.97829228	1996&C487_3713000_2886000
489	0	0	0.65274961	0	0	0	-1.0715673	1996&C488_3713000_2888000
490	0.44307438	0	0	0	0	0	0	1996&C489_3713000_2891000
491	0	-0.51557244	0.99856572	0	0	-0.48299328	0	1996&C490_3713000_2892000
492	0	-0.66052231	1.30524061	0	0	-0.6447183	0	1996&C491_3713000_2893000
493	0	0	0.55594771	0	-0.55594771	0	0	1996&C492_3713000_2894000
494	-0.20625722	0.95102447	-1.47794612	0.69610096	0.84210167	-0.84210167	0.73317887	1996&C493_3713000_2897000
495	-0.72734724	0.46529711	-0.92471439	1.51810377	0.59537336	-0.95211367	0.88298252	1996&C494_3713000_2898000
496	-0.87592685	-0.07900737	0.0935985600000002	0.24950861	1.24427826	-0.760608	0.86133566	1996&C495_3713000_2901000
497	-0.84993684	0.0310150199999999	0.01477854	-0.45034799	1.76212035	-0.67536537	0.80414328	1996&C496_3713000_2902000
498	-0.86871408	0.12267776	-0.59693018	-0.83620985	3.76823843	-0.68937539	0.81299864	1996&C497_3713000_2903000
499	-0.79034426	0.30975849	-0.75637306	-1.05895773	3.54006518	-0.51557244	0.72138639	1996&C498_3713000_2904000
500	0	-0.35396512	-1.56326286	0.25829172	2.21830102	0.696218	0	1996&C499_3713000_2906000
501	0	-0.39002623	-1.52720175	0.22950088	2.39072637	0.55258349	0	1996&C500_3713000_2907000
502	0	0.0929670500000001	-1.55187998	0.2455635	2.55057918	-0.06441577	0	1996&C501_3713000_2908000
503	0	0.15988171	-2.28748371	0.27210322	3.89382216	-0.60774476	0	1996&C502_3713000_2909000
504	0	0.80860374	-2.92207228	0.81398832	3.19445891	-0.75939213	0	1996&C503_3713000_2910000
505	0	0.76578403	-2.89435814	1.80656546	1.93007047	-0.72191306	0	1996&C504_3713000_2911000
506	0	0	0	0	0.82581185	-0.82581185	0	1996&C505_3713000_2912000
507	0	0	1	-0.7026553	0.7026553	-1	0	1996&C506_3713000_2918000
508	0	0	0	0	0	0	0	1996&C507_3713000_2919000
509	0	0	0	0	0	0	0	1996&C508_3713000_2920000
510	0	0	0	0	0	0	0	1996&C509_3713000_2922000
511	0	0	0	0	0	0	0	1996&C510_3713000_2925000
512	0	0	0	0	0	0	0	1996&C511_3713000_2926000
513	0	0	0	0	0	0	0	1996&C512_3713000_2927000
514	0	0	0	0	0	0	0	1996&C513_3714000_2853000
515	0	0.56779328	0	-0.56779328	0	0	0	1996&C514_3714000_2856000
516	0	0	0	0	0	0	0	1996&C515_3714000_2857000
517	0	0	0	0	0	0	0	1996&C516_3714000_2860000
518	0	0	0	0	0	0	0	1996&C517_3714000_2861000
519	0	0	0.5	0	-0.5	0	0	1996&C518_3714000_2862000
520	0	0	0.303782	0	-0.303782	0	0	1996&C519_3714000_2863000
521	0	0	0.79961491	0	-0.79961491	0	0.78559652	1996&C520_3714000_2865000
522	0	-0.52996786	0	0	0.87234062	-0.87234062	1.31073777	1996&C521_3714000_2869000
523	0	-0.72734724	0	0	0.86133566	-0.86133566	1.48268219	1996&C522_3714000_2870000
524	0	0	0	0	0	0	0	1996&C523_3714000_2873000
525	0	0	0	0	0	0	0	1996&C524_3714000_2874000
526	0	0	0	0	0	0	0	1996&C525_3714000_2877000
527	0	0	0	0	0	0	0	1996&C526_3714000_2878000
528	0	0.35396512	-0.66052231	0	0.30655719	0	0	1996&C527_3714000_2879000
529	0	0.39002623	0	0	-0.08624423	-0.303782	-0.67536537	1996&C528_3714000_2882000
530	0	0.54337749	0	0	-0.02780505	-0.51557244	-0.72734724	1996&C529_3714000_2883000
531	0	0	0	0	0	0	0	1996&C530_3714000_2885000
532	0.39002623	0	0.52996786	0	0.7026553	-0.7026553	-1.31073777	1996&C531_3714000_2886000
533	0	0	0	0	0	0	0	1996&C532_3714000_2890000
534	0	-0.39002623	1.98972787	0	-0.59981868	-0.303782	-0.69610096	1996&C533_3714000_2891000
535	0	0.41881769	0.68246758	0	-0.68246758	0	-0.41881769	1996&C534_3714000_2892000
536	0	0	0.58966058	0	-0.58966058	0	0	1996&C535_3714000_2894000
537	0	1.73526887	-0.45197392	0	-0.13768666	-0.58966058	-0.55594771	1996&C536_3714000_2895000
538	0	0.68616309	-0.37053375	1.04289306	-0.51938942	-0.73317887	0.33712027	1996&C537_3714000_2896000
539	0	0.32034753	-0.98086984	1.28919407	0.10096887	-0.79034426	0.66052231	1996&C538_3714000_2897000
540	-0.63640699	0.31654351	-0.5142008	1.55410372	0.16302614	-0.91298658	0.83406428	1996&C539_3714000_2898000
541	-0.74447973	-0.62253564	0.65796699	1.09285283	-0.25589443	-0.48299328	0.70904838	1996&C540_3714000_2901000
542	0	0	0	0.51557244	-0.51557244	0	0	1996&C541_3714000_2902000
543	0	0	0	-1.13558656	1.13558656	0	0	1996&C542_3714000_2903000
544	-0.68937539	-0.78526322	0.36566475	-1.48895946	3.07886304	0	0.579006	1996&C543_3714000_2904000
545	-0.75533495	-0.68828267	-1.30502798	-0.38656074	3.81340012	0.14271039	0.66805529	1996&C544_3714000_2905000
546	0	0	0	0	-0.93758431	0.93758431	0	1996&C545_3714000_2906000
547	0	-0.48299328	-1.38469937	-0.32157864	2.79803463	0.72734724	0	1996&C546_3714000_2907000
548	0	-0.23888771	-1.77053008	-0.44929552	4.37103266	-0.86731947	0	1996&C547_3714000_2908000
549	0	0.3025687	-2.43346861	0.38711762	3.81063922	-0.79404295	0	1996&C548_3714000_2909000
550	0	0.40526638	-2.60098104	0.53279	3.67601614	-0.79402778	0	1996&C549_3714000_2910000
551	0	0.66805529	-2.85868291	0.98151094	3.43350577	-1.16445337	0	1996&C550_3714000_2911000
552	0	0	-1.25558276	1.25558276	0.92550638	-0.92550638	0	1996&C551_3714000_2912000
553	0	0.35396512	-0.76647956	0.41251444	0.86133566	-0.86133566	0	1996&C552_3714000_2914000
554	0	0.48299328	-0.48299328	0	0.76578403	-0.76578403	0	1996&C553_3714000_2915000
555	0	0	0.88988897	-0.74996044	0.74996044	-0.88988897	0	1996&C554_3714000_2917000
556	0	0	0.92856583	-0.65274961	0.65274961	-0.92856583	0	1996&C555_3714000_2918000
557	0	0.60953185	-0.60953185	0	0	0	0	1996&C556_3714000_2919000
558	0	0.303782	-0.303782	0	0	0	0	1996&C557_3714000_2920000
559	0	0	0	0	0	0	0	1996&C558_3714000_2925000
560	0	0	0	0	0	0	0	1996&C559_3714000_2926000
561	0	0	0	0	0	0	0	1996&C560_3714000_2927000
562	0	0	0	0	0	0	0	1996&C561_3714000_2928000
563	0	0	0	0	0	0	0	1996&C562_3714000_2929000
564	0	0	0	0	0	0	0	1996&C563_3714000_2930000
565	0	0	0	0	0	0	0	1996&C564_3714000_2931000
566	0	0.760608	0	-0.760608	0	0	0	1996&C565_3715000_2855000
567	0	0.62779138	0	-0.62779138	0	0	0	1996&C566_3715000_2856000
568	0	0.44307438	0	-0.44307438	0	0	0	1996&C567_3715000_2857000
569	0	0	0	0	0	0	0	1996&C568_3715000_2858000
570	0	0	0	0	0	0	0	1996&C569_3715000_2859000
571	0	0	0	0	0	0	0	1996&C570_3715000_2860000
572	0	0	0	0	0	0	0	1996&C571_3715000_2861000
573	0	0	0	0	0	0	0	1996&C572_3715000_2862000
574	0	0	0.62779138	0	-0.62779138	0	0	1996&C573_3715000_2863000
575	0	0	0.5	0	-0.5	0	0	1996&C574_3715000_2864000
576	0	0	0	0	0	0	0	1996&C575_3715000_2865000
577	0	0	0	0	0.69610096	-0.69610096	0.91298658	1996&C576_3715000_2867000
578	0	0	0	0	0.760608	-0.760608	1	1996&C577_3715000_2868000
579	0	-0.20625722	0	0	0.86871408	-0.86871408	1.09614619	1996&C578_3715000_2869000
580	0	0	0	0	1	-1	0.76578403	1996&C579_3715000_2870000
581	0	0	0	0	0.9193041	-0.9193041	0.54337749	1996&C580_3715000_2871000
582	0	0	0	0	0	0	0	1996&C581_3715000_2874000
583	0	0	0	0	0	0	0	1996&C582_3715000_2875000
584	0	0	0	0	0	0	0	1996&C583_3715000_2876000
585	0	0	0	0	0	0	0	1996&C584_3715000_2877000
586	0	0	0	0	0	0	0	1996&C585_3715000_2878000
587	0	0	-0.41881769	0	0.41881769	0	0	1996&C586_3715000_2879000
588	0	0	0	0	0	0	0	1996&C587_3715000_2880000
589	0	0	0	0	0	0	0	1996&C588_3715000_2884000
590	0	0	0	0	0	0	0	1996&C589_3715000_2885000
591	0	0	0.74996044	0	0	0	-0.74996044	1996&C590_3715000_2886000
592	0	0	0.86133566	0	0	0	-1.3769081	1996&C591_3715000_2887000
593	0	0	0.82160064	0	0	0	-0.82160064	1996&C592_3715000_2888000
594	0	0	0.80860374	0	0	0	-0.80860374	1996&C593_3715000_2889000
595	0	0	0.74447973	0	0	0	-0.74447973	1996&C594_3715000_2890000
596	0	0	1.16089339	0	-0.39002623	0	-0.77086716	1996&C595_3715000_2891000
597	0	0.76578403	0.85758146	0	-0.85758146	0	-0.76578403	1996&C596_3715000_2893000
598	0	0.77086716	0.86504614	0	-0.86504614	0	-0.77086716	1996&C597_3715000_2894000
599	0	1.19963736	-1.19963736	0.44307438	0.1567443	-0.59981868	0	1996&C598_3715000_2897000
600	-0.20625722	0.49947152	-0.72261117	1.5090996	0.0291030299999999	-0.84210167	0.42939687	1996&C599_3715000_2898000
601	0	-1	1	0.909783	-0.909783	0	0	1996&C600_3715000_2900000
602	0	-1.35783295	0.93901526	-0.69281234	1.94926541	0	0	1996&C601_3715000_2903000
603	0	-1.05260623	0.08414408	-0.5785135	2.65887107	0	0	1996&C602_3715000_2904000
604	0	-0.63640699	-1.47848861	-0.41484278	3.72310207	0.30655719	0	1996&C603_3715000_2905000
605	0	-0.68246758	-1.52397229	-0.98823907	4.11447607	0.21310768	0	1996&C604_3715000_2906000
606	0	-0.77586125	-1.67330541	-0.8585857	4.25266822	0.11023952	0	1996&C605_3715000_2907000
607	0	-0.22734724	-1.77773896	-0.53198871	4.07738822	-0.47026374	0	1996&C606_3715000_2908000
608	0	0.01484306	-1.95060644	-0.0752119199999997	4.33195719	-0.72456126	-0.41881769	1996&C607_3715000_2909000
609	0	-0.07918428	-2.15272347	0.66388942	3.62420969	-0.66398944	0	1996&C608_3715000_2910000
610	0	0	-2.05422545	0.70388348	3.27872839	-1	0	1996&C609_3715000_2911000
611	0	0	0	0	0.68246758	-0.68246758	0	1996&C610_3715000_2912000
612	0	0	0	0	0.66805529	-0.66805529	0	1996&C611_3715000_2913000
613	0	0	0	0	0.80414328	-0.80414328	0	1996&C612_3715000_2914000
614	0	0	0	0	0.70904838	-0.70904838	0	1996&C613_3715000_2915000
615	0	0.21451187	-0.21451187	0	0.69610096	-0.69610096	0	1996&C614_3715000_2916000
616	0	0.18095123	-0.18095123	0	0.44307438	-0.44307438	0	1996&C615_3715000_2917000
617	0	0.66805529	-0.66805529	0	0	0	0	1996&C616_3715000_2918000
618	0	0.72138639	-0.72138639	0	0	0	0	1996&C617_3715000_2919000
619	0	0	0	0	0	0	0	1996&C618_3715000_2923000
620	0	0	0	0	0	0	0	1996&C619_3715000_2924000
621	0	0	0	0	0	0	0	1996&C620_3715000_2928000
622	0	0	0	0	0	0	0	1996&C621_3715000_2929000
623	0	0	0	0	0	0	0	1996&C622_3715000_2930000
624	0	0	0	0.51557244	-0.51557244	0	0	1996&C623_3715000_2931000
625	0	0	0	0.68246758	-0.68246758	0	0	1996&C624_3715000_2932000
626	0	0	0	0.73317887	-0.73317887	0	0	1996&C625_3715000_2933000
627	0	0	0	0.55594771	-0.55594771	0	0	1996&C626_3715000_2934000
628	-0.7026553	0	0.7026553	0	-0.69610096	0.69610096	0	1996&C627_3716000_2851000
629	0	0.79034426	0	-0.79034426	0	0	0	1996&C628_3716000_2853000
630	0	0.6447183	0	-0.6447183	0	0	0	1996&C629_3716000_2854000
631	0	0	0	0	0	0	0	1996&C630_3716000_2856000
632	0	0.68246758	0	-0.68246758	0	0	0	1996&C631_3716000_2857000
633	0	0	0	0	0	0	0	1996&C632_3716000_2859000
634	0	0	0	0	0	0	0	1996&C633_3716000_2860000
635	0	0	0	0	0	0	0	1996&C634_3716000_2861000
636	0	0	0	0	0	0	0	1996&C635_3716000_2863000
637	0	0	0	0	0.73317887	-0.73317887	0.83406428	1996&C636_3716000_2868000
638	0	0	0	0	0.90654861	-0.90654861	0.82160064	1996&C637_3716000_2869000
639	0	0	0	0	0	0	0	1996&C638_3716000_2874000
640	0	0	0	0	0	0	0	1996&C639_3716000_2875000
641	0	0	0	0	0	0	0	1996&C640_3716000_2876000
642	0	0	0	0	0	0	0	1996&C641_3716000_2878000
643	0	0	0	0	0	0	0	1996&C642_3716000_2879000
644	0	0	0	0	0	0	0	1996&C643_3716000_2880000
645	0	0.35396512	-0.35396512	0.35396512	0	0.35396512	0	1996&C644_3716000_2884000
646	0	0	0	0	0	0	0	1996&C645_3716000_2885000
647	0	0	0.303782	0	0	0	-0.303782	1996&C646_3716000_2886000
648	0	0	0.93460424	0	0	0	-1.43460424	1996&C647_3716000_2888000
649	0	0	0.81299864	0	0	0	-0.81299864	1996&C648_3716000_2889000
650	0	0	0.81733023	0	0	0	-0.81733023	1996&C649_3716000_2890000
651	0	0	0.62779138	0	-0.62779138	0	0	1996&C650_3716000_2892000
652	0	0.68937539	0.80414328	0	-0.80414328	0	-0.68937539	1996&C651_3716000_2893000
653	0	0.8299658	0.9193041	0	-0.9193041	0	-0.8299658	1996&C652_3716000_2894000
654	0	0.75533495	1	0	-1	0	-0.75533495	1996&C653_3716000_2895000
655	0	0.70977579	-0.73403248	0.73888771	-0.0495123199999999	-0.68937539	0.02425669	1996&C654_3716000_2897000
656	0	0.52027031	-0.55633142	0.86133566	-0.17886808	-0.68246758	0.03606111	1996&C655_3716000_2898000
657	0	0.12407315	-0.12407315	0.92241933	-0.42241933	-0.5	0	1996&C656_3716000_2899000
658	0	-0.02039985	0.0203998499999998	1	-0.55692562	-0.44307438	0	1996&C657_3716000_2900000
659	0	-0.85758146	0.0917974300000002	0	2.29735209	0	0	1996&C658_3716000_2903000
660	0	-0.93159826	0.0702626	0	2.58400698	0	0	1996&C659_3716000_2904000
661	0	-1	-1.00340449	-0.58106956	3.63445319	0.35396512	0	1996&C660_3716000_2905000
662	0	-0.94053898	-1.4382118	-0.71988313	4.18419786	0.24638076	0	1996&C661_3716000_2906000
663	-0.55594771	0	3.16207743	-0.55374244	0.20904838	-2.01283038	-0.99856572	1996&C662_3716000_2907000
664	0	-0.66052231	-1.89339261	0.0471398799999996	3.86863735	-0.19461143	0	1996&C663_3716000_2908000
665	0	-0.19333261	-1.32999476	0.3370137	3.93935572	-0.64358932	-0.60953185	1996&C664_3716000_2909000
666	0	-0.51557244	-1.38878098	0.40112296	3.76550165	-0.36736817	-0.52996786	1996&C665_3716000_2910000
667	0	0	-0.78005246	0.78005246	0.58966058	-0.58966058	0	1996&C666_3716000_2911000
668	0	0	0	0	0.73317887	-0.73317887	0	1996&C667_3716000_2912000
669	0	0	0	0	0.72138639	-0.72138639	0	1996&C668_3716000_2913000
670	0	0	0	0	0.66052231	-0.66052231	0	1996&C669_3716000_2914000
671	0	0.21195746	-0.21195746	0	0	0	0	1996&C670_3716000_2916000
672	0	0.12060341	-0.12060341	0	0.41881769	-0.41881769	0	1996&C671_3716000_2917000
673	0	0.65274961	-0.65274961	0	0	0	0	1996&C672_3716000_2918000
674	0	0.81733023	-0.81733023	0	0	0	0	1996&C673_3716000_2919000
675	0	0.63640699	-0.63640699	0	0	0	0	1996&C674_3716000_2921000
676	0	0.48299328	-0.48299328	0	0	0	0	1996&C675_3716000_2922000
677	0	0.52996786	-0.52996786	0	0	0	0	1996&C676_3716000_2923000
678	0	0	0	0	0	0	0	1996&C677_3716000_2924000
679	0	0	0	0	0	0	0	1996&C678_3716000_2926000
680	0	0	0	0	0	0	0	1996&C679_3716000_2927000
681	0	0	0	0.66805529	-0.66805529	0	0	1996&C680_3716000_2930000
682	0	0	0	0.78559652	-0.78559652	0	0	1996&C681_3716000_2931000
683	0	0.44307438	-0.44307438	0.87234062	-0.87234062	0	0	1996&C682_3716000_2932000
684	0	0.48299328	-0.48299328	0.87947382	-0.87947382	0	0	1996&C683_3716000_2933000
685	0	0	0	0	0	0	0	1996&C684_3716000_2934000
686	0	0	0	0	0	0	0	1996&C685_3716000_2935000
687	0	0	0	0	0	0	0	1996&C686_3717000_2860000
688	0	0	0	0	0	0	0	1996&C687_3717000_2863000
689	0	0	0	0	0	0	0	1996&C688_3717000_2864000
690	0	0	0	0	0	0	0	1996&C689_3717000_2865000
691	0	-0.41251444	0.41251444	0	0	0	0	1996&C690_3717000_2866000
692	0	0	0	0	0	0	0.55594771	1996&C691_3717000_2867000
693	0	-0.41251444	0.41251444	0	0.86504614	-0.86504614	0.76578403	1996&C692_3717000_2869000
694	0	0	0	0	0.41881769	-0.41881769	0	1996&C693_3717000_2870000
695	0	-0.81565002	0.81565002	0	0	0	0	1996&C694_3717000_2872000
696	0	0	0	0	0	0	0	1996&C695_3717000_2875000
697	0	0	0	0	0	0	0	1996&C696_3717000_2876000
698	0	0.303782	-0.303782	0	0	0	0	1996&C697_3717000_2877000
699	0	0.62779138	-0.62779138	0.62779138	0	0.62779138	0	1996&C698_3717000_2884000
700	0	0	0	0	0	0	0	1996&C699_3717000_2885000
701	0	0	0.73317887	0	0	0	-0.73317887	1996&C700_3717000_2886000
702	0	0	0.86504614	0	0	0	-0.86504614	1996&C701_3717000_2887000
703	0	0.20625722	0.79374278	0.20625722	0	0.20625722	-1.5	1996&C702_3717000_2888000
704	0	0	0.93758431	0	0	0	-0.93758431	1996&C703_3717000_2889000
705	0	0	0.86871408	0	0	0	-0.86871408	1996&C704_3717000_2890000
706	0	0.59981868	0.78076991	0	0	0	-1.38058859	1996&C705_3717000_2891000
707	0	0.76578403	0.61884368	0	0	0	-1.38462771	1996&C706_3717000_2892000
708	0	1.38833391	0.25377166	0	-0.55755366	-0.303782	-0.78076991	1996&C707_3717000_2895000
709	0	1.35871622	0.16112173	0.19071416	-0.65791062	-0.69610096	-0.35654053	1996&C708_3717000_2896000
710	0	1.05112647	-0.50774898	0.68937539	-0.1459979	-0.54337749	-0.54337749	1996&C709_3717000_2897000
711	0	0.18874631	-0.18874631	0.61884368	-0.31506168	-0.303782	0	1996&C710_3717000_2898000
712	0	-0.81733023	0.10828185	0.62779138	1.49935376	0	0	1996&C711_3717000_2902000
713	0	-0.79034426	0.12228897	0	2.00416587	0	0	1996&C712_3717000_2903000
714	0	-0.89328853	0.08028989	0	2.43899592	0	0	1996&C713_3717000_2904000
715	0	-0.86504614	0.0269371199999999	0	2.51432706	0	0	1996&C714_3717000_2905000
716	-0.62779138	-0.86871408	-1.00660239	-0.85384919	4.27384882	0.11061665	0	1996&C715_3717000_2907000
717	0	-0.5	-0.72249897	0.3959815	3.51313455	-0.37338212	-0.97712438	1996&C716_3717000_2908000
718	0	-0.303782	-1.11390443	0.47302386	3.40079627	-0.35313702	-0.88393298	1996&C717_3717000_2909000
719	0	0	-1.91550494	0.85360958	2.51430533	-0.74447973	0	1996&C718_3717000_2910000
720	0	0	-1.78625024	0.60126161	3.73754794	-0.76578403	-0.84715949	1996&C719_3717000_2911000
721	0	-0.02761566	0.02761566	0	0	0	0	1996&C720_3717000_2917000
722	0	0.30413199	-0.30413199	0	0	0	0	1996&C721_3717000_2918000
723	0	0.5	-0.5	0.60953185	0	0	0	1996&C722_3717000_2919000
724	0	0.92856583	-0.92856583	0.61884368	0	0	0	1996&C723_3717000_2920000
725	0	0.73888771	-0.73888771	0	0	0	0	1996&C724_3717000_2921000
726	0	0.71528931	-0.71528931	0	0	0	0	1996&C725_3717000_2922000
727	0	0	0	0	0	0	0	1996&C726_3717000_2923000
728	0	0	0	0	0	0	0	1996&C727_3717000_2925000
729	0	0.48299328	-0.48299328	0	0	0	0	1996&C728_3717000_2926000
730	0	0	0	0.35396512	-0.35396512	0	0	1996&C729_3717000_2927000
731	0	0	0	0	0	0	0	1996&C730_3717000_2928000
732	0	0.579006	-0.579006	0.90654861	-0.90654861	0	0	1996&C731_3717000_2931000
733	0	0.63640699	-0.63640699	0.92550638	-0.92550638	0	0	1996&C732_3717000_2932000
734	0	0	0	0.77086716	-0.77086716	0	0	1996&C733_3717000_2933000
735	0	0	0	0	0	0	0	1996&C734_3717000_2935000
736	-0.5	0	0.5	0	0	0	0	1996&C735_3718000_2848000
737	-0.81733023	0.63640699	1.41714891	-0.63640699	-1.41281732	0.81299864	0	1996&C736_3718000_2851000
738	-0.6447183	0	0.6447183	0	-0.63640699	0.63640699	0	1996&C737_3718000_2852000
739	-0.67536537	0.8999846	0.67536537	-0.8999846	-0.66052231	0.66052231	0	1996&C738_3718000_2855000
740	-0.35396512	0.82581185	0.35396512	-0.82581185	-0.303782	0.303782	0	1996&C739_3718000_2856000
741	0	0	0	0	0	0	0	1996&C740_3718000_2858000
742	0	0	0	0	0	0	0	1996&C741_3718000_2859000
743	0	0	0	0	0	0	0	1996&C742_3718000_2863000
744	0	0	0	0	0	0	0	1996&C743_3718000_2864000
745	0	0	0	0	0	0	0	1996&C744_3718000_2866000
746	0	-0.70793024	0.70793024	0	0	0	0	1996&C745_3718000_2867000
747	0	-0.80024601	0.80024601	0	0	0	0	1996&C746_3718000_2870000
748	0	-0.83186559	0.83186559	0	0	0	0	1996&C747_3718000_2872000
749	0	0.44307438	-0.44307438	0	0	0	0	1996&C748_3718000_2876000
750	0	-0.3486773	0.3486773	0	0	0	0	1996&C749_3718000_2877000
751	0	0	0	0	0	0	0	1996&C750_3718000_2878000
752	0	1.30398549	-0.40664288	0.760608	0	0.760608	-0.35396512	1996&C751_3718000_2884000
753	0	1.22188099	-0.73888771	0.73888771	0	0.73888771	0	1996&C752_3718000_2885000
754	0	0	0.69610096	0	0	0	-0.69610096	1996&C753_3718000_2886000
755	0.20625722	0	0.66052231	0	0.68246758	-0.68246758	-1.27936599	1996&C754_3718000_2887000
756	0	0.303782	0.63968677	0.303782	0.20625722	0.09752478	-0.94346877	1996&C755_3718000_2888000
757	0	0	0.52996786	0	0	0	-0.52996786	1996&C756_3718000_2889000
758	0	0	0.79961491	0	0	0	-0.79961491	1996&C757_3718000_2890000
759	0	0.82160064	0	0	0	0	-0.82160064	1996&C758_3718000_2892000
760	0	0.88298252	0.48299328	0	-0.48299328	0	-0.88298252	1996&C759_3718000_2893000
761	0	1	1.32896644	-0.579006	-0.74996044	0	-1	1996&C760_3718000_2894000
762	0	1.89985896	0.35672467	-0.66052231	-0.2117748	-0.51557244	-0.86871408	1996&C761_3718000_2895000
763	0	0.74996044	1.08591557	-0.25216571	-0.83374986	0	-0.74996044	1996&C762_3718000_2896000
764	0	0.41881769	0	0	0	0	-0.41881769	1996&C763_3718000_2897000
765	0	-0.55594771	0.55594771	0.68937539	-0.68937539	0	0	1996&C764_3718000_2900000
766	0	-1.12978654	1.12978654	0.71528931	-0.71528931	0	0	1996&C765_3718000_2901000
767	0	-0.66052231	0.30655719	0.63640699	0.42548837	0	0	1996&C766_3718000_2902000
768	0	-0.70904838	0.19347594	0	1.54671732	0	0	1996&C767_3718000_2903000
769	0	-0.68246758	0.13909009	0	1.63013247	0	0	1996&C768_3718000_2904000
770	0	-0.78559652	0.0356360800000001	0	2.24988132	0	0	1996&C769_3718000_2905000
771	0	-0.56779328	-0.2442154	0.32510576	3.6433359	-0.260608	-1.47772822	1996&C770_3718000_2907000
772	0	-0.20625722	-0.94506701	0.45036436	3.39338896	-0.63640699	-0.8369584	1996&C771_3718000_2908000
773	0	-0.61884368	-0.3682246	0.24457794	3.74031538	-0.18754167	-1.33250795	1996&C772_3718000_2909000
774	0	-0.48299328	-0.68022276	0.4990739	3.57138383	-0.4316314	-1.13949971	1996&C773_3718000_2910000
775	0	0	0	0	0	0	0	1996&C774_3718000_2912000
776	0	0.39002623	-1.27281398	0.86017455	1.32896644	-0.579006	-0.74996044	1996&C775_3718000_2913000
777	0	-0.09601272	-0.68403974	0.75873236	0.68937539	0	-0.68937539	1996&C776_3718000_2914000
778	0	-0.85758146	0.85758146	-0.0469745799999999	0.52996786	0	-0.52996786	1996&C777_3718000_2916000
779	0	-0.51700672	0.51700672	0.303782	0	0	0	1996&C778_3718000_2917000
780	0	0.38933624	-0.38933624	0.12424954	0.67536537	0	-0.67536537	1996&C779_3718000_2919000
781	0	0.88645393	-0.88645393	0.44307438	0	0	0	1996&C780_3718000_2920000
782	0	0.46419321	-0.46419321	0	0	0	0	1996&C781_3718000_2925000
783	0	0.62779138	-0.62779138	0.41881769	-0.41881769	0	0	1996&C782_3718000_2926000
784	0	0.58966058	-0.58966058	0.72734724	-0.72734724	0	0	1996&C783_3718000_2928000
785	0	0.41881769	-0.41881769	0.87234062	-0.87234062	0	0	1996&C784_3718000_2932000
786	0	0	0	0.20625722	-0.20625722	0	0	1996&C785_3718000_2934000
787	0	0	0	0.52996786	-0.52996786	0	0	1996&C786_3718000_2936000
788	-0.77586125	0	0.77586125	0	-0.69610096	0.69610096	0	1996&C787_3719000_2848000
789	-0.83406428	0.66805529	1.47047127	-0.66805529	-1.46221884	0.82581185	0	1996&C788_3719000_2851000
790	-0.44307438	1	0.44307438	-1	-0.39002623	0.39002623	0	1996&C789_3719000_2855000
791	0	0.89665346	0	-0.89665346	0	0	0	1996&C790_3719000_2856000
792	0	0.303782	0	-0.303782	0	0	0	1996&C791_3719000_2857000
793	0	0	0	0	0	0	0	1996&C792_3719000_2858000
794	0	0	0	0	0	0	0	1996&C793_3719000_2859000
795	0	0	0	0	0	0	0	1996&C794_3719000_2860000
796	0	0	0	0	0	0	0	1996&C795_3719000_2861000
797	0	0.5	0	-0.5	0	0	0	1996&C796_3719000_2862000
798	0	-1	1	0	0	0	0	1996&C797_3719000_2863000
799	0	-0.87553916	0.87553916	0	0	0	0	1996&C798_3719000_2864000
800	0	-0.8239291	0.8239291	0	0	0	0	1996&C799_3719000_2867000
801	0	-0.80549192	0.80549192	0	0.20625722	-0.20625722	0	1996&C800_3719000_2868000
802	0	-0.82535604	0.82535604	0	0.44307438	-0.44307438	0	1996&C801_3719000_2869000
803	0	-0.79714188	0.79714188	0	0	0	0	1996&C802_3719000_2870000
804	0	-0.89860682	0.89860682	0	0	0	0	1996&C803_3719000_2871000
805	0	-0.82163944	0.82163944	0	0	0	0	1996&C804_3719000_2872000
806	0	-0.48588483	0.48588483	0	0	0	0	1996&C805_3719000_2875000
807	0	-0.48017599	0.48017599	0	0	0	0	1996&C806_3719000_2876000
808	0	-0.49879965	0.49879965	0	0	0	0	1996&C807_3719000_2877000
809	0	0.39002623	-0.39002623	0	0	0	0	1996&C808_3719000_2878000
810	0	0.56779328	-0.56779328	0.56779328	0	0.56779328	0	1996&C809_3719000_2884000
811	0	1.45771694	-0.16828034	0.81299864	0	0.81299864	-0.6447183	1996&C810_3719000_2885000
812	0	0.66052231	0.13449381	0.66052231	0	0.66052231	-0.79501612	1996&C811_3719000_2886000
813	0	0.69610096	0.19035297	0.69610096	0.303782	0.39231896	-0.88645393	1996&C812_3719000_2887000
814	0	0.55594771	0.24819557	0.55594771	0	0.55594771	-0.80414328	1996&C813_3719000_2888000
815	0	0	0.84604378	0	0	0	-0.84604378	1996&C814_3719000_2889000
816	0	0	0.5	0	0	0	-0.5	1996&C815_3719000_2890000
817	0	0.68246758	0	0	0	0	-0.68246758	1996&C816_3719000_2892000
818	0	0.86871408	0	0	0	0	-0.86871408	1996&C817_3719000_2893000
819	0	0	0	0	0	0	0	1996&C818_3719000_2894000
820	0	0.83810902	1.15836369	-0.71528931	-0.44307438	0	-0.83810902	1996&C819_3719000_2895000
821	0	0	0.44307438	-0.44307438	0	0	0	1996&C820_3719000_2899000
822	-0.7026553	-0.55594771	2.14475177	0.63244977	-1.13244977	-0.88614876	0	1996&C821_3719000_2901000
823	-0.54337749	0	0.54337749	0.303782	-0.303782	0	0	1996&C822_3719000_2902000
824	0	0	1.48964518	-0.39002623	0	0	-1.48964518	1996&C823_3719000_2906000
825	0	0	0.24034029	1.13558656	0.46419321	-0.46419321	-1.37592685	1996&C824_3719000_2907000
826	0	0	-0.40223547	0.87692216	2.63230749	-0.58966058	-1.43057862	1996&C825_3719000_2908000
827	0	0.54337749	-0.32718503	0.69430987	2.55594771	-1.05594771	-1.41050233	1996&C826_3719000_2909000
828	0	0	-0.41251444	0.41251444	0	0	0	1996&C827_3719000_2910000
829	0	0.20625722	0	-0.20625722	0	0	0	1996&C828_3719000_2911000
830	0	0	0	0	0	0	0	1996&C829_3719000_2912000
831	0	0.9817565	-1.24011388	0.23762179	0.69610096	0	-0.69610096	1996&C830_3719000_2913000
832	0	-0.86133566	0.86133566	0.01525325	0.760608	0	-0.760608	1996&C831_3719000_2916000
833	0	-0.08656911	0.08656911	0.0917974300000001	0.76578403	0	-0.76578403	1996&C832_3719000_2917000
834	0	0.10021425	-0.10021425	0.08168209	0.82160064	0	-0.82160064	1996&C833_3719000_2918000
835	0	0.68937539	-0.68937539	0	0	0	0	1996&C834_3719000_2919000
836	0	0.72734724	-0.72734724	0	0	0	0	1996&C835_3719000_2922000
837	0	0	0	0	0	0	0	1996&C836_3719000_2923000
838	0	0	0	0	0	0	0	1996&C837_3719000_2924000
839	0	0.68937539	-0.68937539	0.55594771	-0.55594771	0	0	1996&C838_3719000_2925000
840	0	0.68246758	-0.68246758	0.79034426	-0.79034426	0	0	1996&C839_3719000_2928000
841	0	0.56779328	-0.56779328	0.91298658	-0.91298658	0	0	1996&C840_3719000_2929000
842	0	0.78076991	-0.78076991	1	-1	0	0	1996&C841_3719000_2930000
843	0	0	0	0	0	0	0	1996&C842_3719000_2933000
844	0	0	0	0	0	0	0	1996&C843_3719000_2934000
845	-0.87592685	0	0.87592685	0	-0.82160064	0.82160064	0	1996&C844_3720000_2848000
846	-0.94346877	0.61884368	1.51126205	-0.61884368	-1.50537759	0.93758431	0	1996&C845_3720000_2850000
847	-0.71528931	0.54337749	1.41794461	-0.54337749	-1.41170368	0.70904838	0	1996&C846_3720000_2853000
848	0	0.90328273	0	-0.90328273	0	0	0	1996&C847_3720000_2855000
849	-0.44307438	0.92856583	0.44307438	-0.92856583	-0.41881769	0.41881769	0	1996&C848_3720000_2856000
850	0	0.67536537	0	-0.67536537	0	0	0	1996&C849_3720000_2857000
851	0	0.20625722	0	-0.20625722	0	0	0	1996&C850_3720000_2858000
852	0	0	0	0	0	0	0	1996&C851_3720000_2861000
853	0	0	0	0	0	0	0	1996&C852_3720000_2863000
854	0	0	0	0	0	0	0	1996&C853_3720000_2864000
855	0	-0.79138955	0.79138955	0	0	0	0	1996&C854_3720000_2866000
856	0	-0.85423	0.85423	0	0	0	0	1996&C855_3720000_2867000
857	0	-0.92932934	0.92932934	0	0	0	0	1996&C856_3720000_2868000
858	0	-0.85590373	0.85590373	0	0	0	0	1996&C857_3720000_2869000
859	0	-0.83874842	0.83874842	0	0	0	0	1996&C858_3720000_2870000
860	0	-2.12748061	2.13522593	-0.303782	0.303782	0.29603668	0	1996&C859_3720000_2871000
861	0	-3.20005508	4.42843061	-1.14881154	0.61884368	-0.0888758200000002	0	1996&C860_3720000_2872000
862	0	-2.53732748	3.59627741	-0.81935444	0.51557244	-0.21179044	0	1996&C861_3720000_2874000
863	0	-0.65196357	1.09503795	-0.44307438	0.44307438	-0.44307438	0	1996&C862_3720000_2875000
864	0	0.01127968	-0.01127968	0	0	0	0	1996&C863_3720000_2877000
865	0	1.24453698	-0.59981868	0	0	0	0	1996&C864_3720000_2878000
866	0	0.71342505	0.87942778	-0.5	0.5	-0.5	0	1996&C865_3720000_2879000
867	0	1.18964114	-0.39002623	0.39002623	0	0.39002623	0	1996&C866_3720000_2881000
868	0	1.34629197	-0.55594771	0.55594771	0	0.55594771	0	1996&C867_3720000_2882000
869	0	1.98624786	-1.16446077	1.16446077	0	0.72138639	-0.41881769	1996&C868_3720000_2883000
870	0	2.04073164	-1.22742143	1.22742143	0	0.80860374	-0.39002623	1996&C869_3720000_2884000
871	0	1.64217044	-0.24276042	0.90328273	0	0.90328273	-0.66052231	1996&C870_3720000_2885000
872	0	1.47262596	-0.05876616	0.85378228	0.20625722	0.64752506	-0.79501612	1996&C871_3720000_2886000
873	0	1.13956164	-0.0302615700000001	0.78559652	0	0.78559652	-0.75533495	1996&C872_3720000_2887000
874	0	1.1833816	-0.21134035	0.77086716	-0.20625722	0.77086716	-0.76578403	1996&C873_3720000_2888000
875	0	0.56779328	0.17109443	0.56779328	0	0.56779328	-0.73888771	1996&C874_3720000_2889000
876	0	0	0.48299328	0	0	0	-0.48299328	1996&C875_3720000_2890000
877	0	0.41881769	0	0	0	0	-0.41881769	1996&C876_3720000_2892000
878	0	0.72734724	0.56779328	-0.56779328	0	0	-0.72734724	1996&C877_3720000_2893000
879	0	0.77086716	0.60953185	-0.60953185	0	0	-0.77086716	1996&C878_3720000_2894000
880	0	0.82160064	0.81299864	-0.81299864	0	0	-0.82160064	1996&C879_3720000_2895000
881	0	0	0.76578403	-0.76578403	0	0	0	1996&C880_3720000_2899000
882	-0.54337749	0	1.12238349	-0.16018831	-0.41881769	0	0	1996&C881_3720000_2900000
883	-0.75533495	0	1.89092151	0.38679229	-0.98661097	-1.13558656	0	1996&C882_3720000_2901000
884	-0.86871408	0	2.1897587	-0.1202476	-0.66052231	-1.32104462	0	1996&C883_3720000_2902000
885	-0.90328273	0	2.35797721	-0.0984646100000002	-0.72734724	-1.45469448	0	1996&C884_3720000_2903000
886	-0.89328853	0	2.18272513	-0.16828034	-0.6447183	-1.2894366	0	1996&C885_3720000_2904000
887	-0.86871408	-1.82742874	2.6040797	1.44168879	3.63512765	-2.61098875	-1.25525067	1996&C886_3720000_2905000
888	0	0	1.68937539	-0.58966058	0	0	-1.68937539	1996&C887_3720000_2906000
889	0	0	1.60551949	0	0.35396512	-0.35396512	-1.60551949	1996&C888_3720000_2907000
890	0	0.95073695	0.38340336	-0.74447973	0	0	-0.58966058	1996&C889_3720000_2910000
891	0	0	0	0	0	0	0	1996&C890_3720000_2911000
892	-0.46419321	2.20522808	-1.03198649	-0.73957423	0.60953185	0	-0.60953185	1996&C891_3720000_2913000
893	0	-0.17600274	0.52996786	-0.3700431	0.84604378	0	-0.84604378	1996&C892_3720000_2915000
894	0	0.08239561	0.22138639	-0.31478696	0.87234062	0	-0.87234062	1996&C893_3720000_2916000
895	0	-0.13717717	0.13717717	0.27861361	0.72138639	0	-0.72138639	1996&C894_3720000_2917000
896	0	0	0	0.02764398	0.87234062	0	-0.87234062	1996&C895_3720000_2918000
897	0	0	0	0	0	0	0	1996&C896_3720000_2920000
898	0	0	0	0	0	0	0	1996&C897_3720000_2921000
899	0	0	0	0	0	0	0	1996&C898_3720000_2922000
900	0	0	0	0	0	0	0	1996&C899_3720000_2923000
901	0	0	0	0	0	0	0	1996&C900_3720000_2924000
902	0	0	0	0.48299328	-0.48299328	0	0	1996&C901_3720000_2933000
903	-0.88645393	0	0.88645393	0	-0.83406428	0.83406428	0	1996&C902_3721000_2848000
904	-1	0.41881769	1	-0.41881769	-0.94925565	0.94925565	0	1996&C903_3721000_2849000
905	-0.56779328	0	1.19558466	0	-1.18373909	0.55594771	0	1996&C904_3721000_2851000
906	-0.25018559	0.20625722	1.4989629	-0.6892505	-1.48717042	0.72138639	0	1996&C905_3721000_2852000
907	-0.15014176	0.39002623	1.55856418	-0.98984491	-1.54749145	0.73888771	0	1996&C906_3721000_2853000
908	0	1.80072704	-0.46419321	-1.33653383	0	0	0	1996&C907_3721000_2857000
909	0	0.52996786	0	-0.52996786	0	0	0	1996&C908_3721000_2858000
910	0	0	0	0	0	0	0	1996&C909_3721000_2861000
911	0	0	0	0	0	0	0	1996&C910_3721000_2863000
912	0	0	0	0	0	0	0	1996&C911_3721000_2864000
913	0	-0.96598656	0.96598656	0	0	0	0	1996&C912_3721000_2865000
914	0	-0.70793024	0.70793024	0	0	0	0	1996&C913_3721000_2866000
915	0	-0.80961113	0.80961113	0	0	0	0	1996&C914_3721000_2869000
916	0	-1.43529394	0.84563336	0	0	0.58966058	0	1996&C915_3721000_2870000
917	0	-1.65189809	0.87603684	0	0	0.77586125	0	1996&C916_3721000_2871000
918	0	-0.82903747	0.82903747	0	0	0	0	1996&C917_3721000_2872000
919	0	-2.98420132	4.19663676	-1.31025896	0.68246758	-0.0546762000000001	0	1996&C918_3721000_2874000
920	0	-2.69544111	4.02440755	-1.45900882	0.74996044	-0.0409120599999997	0	1996&C919_3721000_2875000
921	0	-2.26413305	3.3790517	-1.33250795	0.69610096	-0.0596939699999999	0	1996&C920_3721000_2876000
922	0	0.39002623	-0.39002623	0	0	0	0	1996&C921_3721000_2877000
923	0	-1.29236507	4.16216279	-1.00552717	0.74996044	-0.39599532	0	1996&C922_3721000_2878000
924	0	-0.74138103	3.16024094	-0.39087096	0.70904838	-0.17908052	0	1996&C923_3721000_2879000
925	0	0.0803394499999999	1.81374275	0.18591582	0.6447183	-0.0258746199999997	0	1996&C924_3721000_2880000
926	0	1.85256009	-0.0749810399999999	0.75227136	0.55594771	0.13342768	-0.48299328	1996&C925_3721000_2881000
927	0	2.69011932	-1.89748114	1.3819087	0	0.72138639	-0.54337749	1996&C926_3721000_2882000
928	0.303782	2.13604287	-1.51125904	1.51125904	0	0.50482174	-0.3988733	1996&C927_3721000_2883000
929	0	1.34432894	-0.86133566	0.86133566	0	0.86133566	0	1996&C928_3721000_2884000
930	0	2.37206554	-0.696218	1	0	1	-0.9485003	1996&C929_3721000_2885000
931	0	1.11280583	-0.37658075	0.90654861	0	0.90654861	-0.52996786	1996&C930_3721000_2886000
932	-1.67527076	4.48425139	-0.12157314	0.79034426	-0.59981868	-0.20965574	-1.2685898	1996&C931_3721000_2887000
933	0	0.75533495	-0.00537451	0.75533495	0	0.75533495	-0.74996044	1996&C932_3721000_2888000
934	0	0.58966058	-0.01065458	0.58966058	0	0.58966058	-0.579006	1996&C933_3721000_2889000
935	0	0.52996786	-0.0143954199999999	0.52996786	0	0.52996786	-0.51557244	1996&C934_3721000_2890000
936	0	0.20625722	0	0	0	0	-0.20625722	1996&C935_3721000_2891000
937	0	0	0	0	0	0	0	1996&C936_3721000_2892000
938	0	0.79961491	0.68937539	-0.68937539	0	0	-0.79961491	1996&C937_3721000_2893000
939	0	0.76578403	1.21415365	-0.74996044	0	0	-1.22997724	1996&C938_3721000_2894000
940	0	0.74447973	0.93758431	-0.93758431	0	0	-0.74447973	1996&C939_3721000_2896000
941	0	0	0.65274961	-0.65274961	0	0	0	1996&C940_3721000_2899000
942	-0.89665346	0	2.4678465	-0.0274021200000001	-0.78559652	-1.57119304	0	1996&C941_3721000_2903000
943	-1	-0.70793024	2.54273975	1.41655253	0.31175522	-2.17107167	-0.8830109	1996&C942_3721000_2904000
944	-0.90654861	-0.8751952	3.50899286	2.05553109	3.28807432	-4.10775089	-1.42433769	1996&C943_3721000_2905000
945	-0.44649239	0.39002623	3.8945575	-0.48455323	0.77267228	-3.13924254	-1.78658276	1996&C944_3721000_2906000
946	0	0	1.34308069	-0.5	0	0	-1.34308069	1996&C945_3721000_2907000
947	0.46419321	0.51557244	1.07815457	-0.61884368	1.02516839	-1.4893616	-1.59372701	1996&C946_3721000_2908000
948	0	0.20625722	1.26427293	-0.46419321	0.6447183	-0.6447183	-1.47053015	1996&C947_3721000_2909000
949	-0.44307438	1.62562721	-0.48645187	-0.71006308	0.88988897	0	-0.88988897	1996&C948_3721000_2915000
950	0	0.59322137	-0.11022809	-0.51663875	0.97418445	0	-0.97418445	1996&C949_3721000_2917000
951	0.303782	0	0	-0.09345139	0.696218	0	-1	1996&C950_3721000_2918000
952	0	0	0	-0.61884368	0.61884368	0	-0.61884368	1996&C951_3721000_2920000
953	0	0	0	-0.5	0.5	0	-0.5	1996&C952_3721000_2921000
954	0	0	0	0	0	0	0	1996&C953_3721000_2923000
955	0	0.78076991	-0.78076991	0.7026553	-0.7026553	0	0	1996&C954_3721000_2925000
956	0	0.84210167	-0.84210167	0.78076991	-0.78076991	0	0	1996&C955_3721000_2926000
957	0	0.89665346	-0.89665346	0.80414328	-0.80414328	0	0	1996&C956_3721000_2927000
958	0	0.86871408	-0.86871408	0.87234062	-0.87234062	0	0	1996&C957_3721000_2928000
959	-0.74996044	0	0.74996044	0	-0.83406428	0.83406428	0	1996&C958_3722000_2846000
960	-0.83810902	0	0.83810902	0	-0.90328273	0.90328273	0	1996&C959_3722000_2847000
961	-0.87234062	0	0.87234062	0	-0.93460424	0.93460424	0	1996&C960_3722000_2848000
962	-0.95211367	0.39002623	1.3421399	-0.39002623	-1	0.60997377	0	1996&C961_3722000_2849000
963	-0.87592685	0	0.87592685	0	-0.86871408	0.86871408	0	1996&C962_3722000_2850000
964	-0.68246758	0	1.40385397	0	-1.39675176	0.67536537	0	1996&C963_3722000_2852000
965	0.00537451	0.41881769	2.73290955	-1.17415264	-1.63776826	-0.34518085	0	1996&C964_3722000_2853000
966	0.16592148	0	1.18037049	-0.55594771	-1.14430938	0.35396512	0	1996&C965_3722000_2854000
967	0	0.73888771	0	-0.73888771	0	0	0	1996&C966_3722000_2857000
968	0	2.12964836	-0.66052231	-1.46912605	0	0	0	1996&C967_3722000_2858000
969	0	0.56779328	0	-0.56779328	0	0	0	1996&C968_3722000_2859000
970	0	0	0	0	0	0	0	1996&C969_3722000_2860000
971	0	0.7740505	-0.56779328	-0.20625722	0	0	0	1996&C970_3722000_2861000
972	0	1.28576154	-0.69610096	-0.58966058	0	0	0	1996&C971_3722000_2862000
973	0	1.09198459	-0.62779138	-0.46419321	0	0	0	1996&C972_3722000_2863000
974	0	0	0	0	0	0	0	1996&C973_3722000_2864000
975	0	0	0	0	0	0	0	1996&C974_3722000_2865000
976	0	0	0	0	0	0	0	1996&C975_3722000_2866000
977	0	-1.32106436	0.80549192	0	0	0.51557244	0	1996&C976_3722000_2869000
978	0	-1.57819446	0.87553916	0	0	0.7026553	0	1996&C977_3722000_2870000
979	0	-1.6778128	1.33544004	-0.52996786	0.52996786	0.34237276	0	1996&C978_3722000_2871000
980	0	-2.24980413	3.3510894	-1.30131126	0.68246758	-0.0636239000000001	0	1996&C979_3722000_2874000
981	0	-3.48401877	5.07898444	-1.58937365	0.80860374	-0.0697160300000002	0	1996&C980_3722000_2875000
982	0	-0.79478303	0.79478303	0	0	0	0	1996&C981_3722000_2876000
983	0	-1.51586375	4.08120459	-1.24525717	0.71528931	-0.71528931	0	1996&C982_3722000_2877000
984	0	-2.28363948	5.24067617	-1.44129222	0.78076991	-0.78076991	0	1996&C983_3722000_2878000
985	0	1.29871244	-0.54337749	0	0	0	0	1996&C984_3722000_2880000
986	0	1.83204365	-1.65365516	1.34987316	0	0.579006	0	1996&C985_3722000_2881000
987	0.303782	1.97951295	-1.56141152	1.86519352	0	0.11978324	-0.25216571	1996&C986_3722000_2882000
988	0.44307438	2.00673817	-1.45360323	1.45360323	0	0.38273747	-0.28427286	1996&C987_3722000_2883000
989	0.6447183	2.50181122	-1.65999094	2.0906542	-0.55594771	-0.32605765	-0.57824267	1996&C988_3722000_2884000
990	0	2.64885613	-1.24385409	0.88988897	-0.35396512	0.88988897	-0.66052231	1996&C989_3722000_2885000
991	0	2.5475871	-1.19840933	0.75533495	-0.44307438	0.75533495	-0.62779138	1996&C990_3722000_2886000
992	0	1.86804718	-0.0790328100000002	0.72138639	-0.68246758	0.72138639	-1.78901437	1996&C991_3722000_2887000
993	0	0.69380823	-0.33984311	0.39002623	-0.303782	0.39002623	-0.35396512	1996&C992_3722000_2888000
994	0	0	0	0	0	0	0	1996&C993_3722000_2889000
995	0	0	0	0	0	0	0	1996&C994_3722000_2890000
996	0	0	0	0	0	0	0	1996&C995_3722000_2891000
997	0	0.67536537	0.7970395	-0.44307438	0	0	-1.02933049	1996&C996_3722000_2892000
998	0	1.6098015	0.7845581	-0.51557244	-0.58966058	0	-1.28912658	1996&C997_3722000_2893000
999	0	0.41881769	1.12891394	-0.73888771	0	0	-0.80884392	1996&C998_3722000_2894000
1000	0	0	0.72734724	-0.72734724	0	0	0	1996&C999_3722000_2895000
1001	0	0.56779328	1	-1	0	0	-0.56779328	1996&C1000_3722000_2896000
1002	0	0	0.95776112	-0.95776112	0	0	0	1996&C1001_3722000_2897000
1003	0	0	-1.00371823	1.7518537	0.62779138	0	-0.5	1996&C1002_3722000_2900000
1004	-0.66805529	0	2.31125657	0.16885103	-0.82160064	-1.64320128	0	1996&C1003_3722000_2902000
1005	-0.760608	-1.13558656	1.38873148	2.40697023	0.18885038	-2.30896644	0	1996&C1004_3722000_2903000
1006	-0.77086716	-1.17932116	1.74951432	2.55735788	0.18373909	-2.55594771	-0.20625722	1996&C1005_3722000_2904000
1007	-0.80860374	-1.17932116	3.45492209	1.77259856	0.61550027	-2.79169476	-1.35052287	1996&C1006_3722000_2905000
1008	-0.33000536	0.0290146099999999	2.52645273	2.58569817	4.8989084	-7.04297897	-0.73004974	1996&C1007_3722000_2906000
1009	-0.02587462	0.91331385	3.36176531	-0.69552349	0.88511305	-3.5388095	-1.69500072	1996&C1008_3722000_2907000
1010	0.2393932	1.40271005	2.0715451	-1.05801599	1.08561192	-2.6794255	-1.77086716	1996&C1009_3722000_2908000
1011	-0.0130288200000001	2.31182329	0.80804247	-1.4411494	1.31518735	-1.95990565	-1.69633461	1996&C1010_3722000_2909000
1012	-0.62779138	2.93114979	-1.39357541	-0.909783	0.5	-0.5	0	1996&C1011_3722000_2912000
1013	-0.56897947	3.24607041	-1.28559165	-1.55062173	0.77642699	-0.60953185	-0.68246758	1996&C1012_3722000_2913000
1014	-0.65481915	3.11860299	-1.02034098	-1.45768907	0.7353234	-0.52996786	-0.79501612	1996&C1013_3722000_2914000
1015	-0.6447183	2.76440851	-1.33409369	-1.00339142	0.85758146	0	-0.85758146	1996&C1014_3722000_2915000
1016	0	0	0	-0.06434032	0.84993684	0	-0.84993684	1996&C1015_3722000_2916000
1017	0	0	0	-0.0579665500000001	0.85758146	0	-0.85758146	1996&C1016_3722000_2917000
1018	0.06615436	0	0.54337749	-0.10782428	0.34822927	0	-0.95776112	1996&C1017_3722000_2919000
1019	0.23681716	0	0.20625722	-0.14857961	0.43285247	0	-0.87592685	1996&C1018_3722000_2920000
1020	0	0.79961491	-0.79961491	0.40227126	0.09772874	0	-0.76578403	1996&C1019_3722000_2923000
1021	0	0.90654861	-0.90654861	0.86133566	-0.86133566	0	0	1996&C1020_3722000_2926000
1022	0	0.95776112	-0.95776112	0.77086716	-0.77086716	0	0	1996&C1021_3722000_2927000
1023	0	0.86504614	-0.86504614	0.80414328	-0.80414328	0	0	1996&C1022_3722000_2928000
1024	0	0.73888771	-0.73888771	0.72734724	-0.72734724	0	0	1996&C1023_3722000_2929000
1025	0	0	0	0	0	0	0	1996&C1024_3723000_2846000
1026	-0.74996044	0	1.24996044	0	-1.33406428	0.83406428	0	1996&C1025_3723000_2851000
1027	0.10096887	0	2.84477216	-0.79034426	-1.59545416	-0.55994261	0	1996&C1026_3723000_2853000
1028	0.74996044	0	1.94845321	-0.74996044	-0.88645393	-1.06199928	0	1996&C1027_3723000_2854000
1029	0	0.72734724	0.70904838	-0.72734724	-0.70904838	0	0	1996&C1028_3723000_2856000
1030	0	0.41881769	0.303782	-0.41881769	-0.303782	0	0	1996&C1029_3723000_2857000
1031	0	0	0	0	0	0	0	1996&C1030_3723000_2858000
1032	0	1.59159588	-0.82581185	-0.76578403	0	0	0	1996&C1031_3723000_2861000
1033	0	0.5	-0.5	0	0	0	0	1996&C1032_3723000_2862000
1034	0	0	0	0	0	0	0	1996&C1033_3723000_2863000
1035	0	0	0	0	0	0	0	1996&C1034_3723000_2864000
1036	0	0	0	0	0	0	0	1996&C1035_3723000_2865000
1037	0	0	0	0	0	0	0	1996&C1036_3723000_2866000
1038	0	0	0	0	0	0	0	1996&C1037_3723000_2867000
1039	0	0.89127113	-0.57048572	-1.3285776	0	0.35504258	0	1996&C1038_3723000_2870000
1040	0	-0.37088149	0.0522208399999999	-0.56779328	0.56779328	0.31866065	0	1996&C1039_3723000_2871000
1041	0	-1.51110303	1.58066906	-1.06956603	0.76578403	0.23421597	0	1996&C1040_3723000_2872000
1042	0	-2.82258419	4.00022891	-1.52556845	0.86504614	0.0725381700000001	0	1996&C1041_3723000_2873000
1043	0	-2.97875666	4.4550757	-1.68490509	0.88988897	-0.0285533100000002	0	1996&C1042_3723000_2874000
1044	0	-1.91871145	4.05151691	-1.85758146	0.85758146	-0.55379946	0	1996&C1043_3723000_2875000
1045	0	-3.28366959	5.7439965	-1.69325708	0.87592685	-0.25708317	0	1996&C1044_3723000_2876000
1046	0	-1.89314	4.43632869	-1.33414031	0.74447973	-0.74447973	0	1996&C1045_3723000_2877000
1047	0	-2.59530931	5.3566454	-1.4573506	0.38559339	-0.68937539	0	1996&C1046_3723000_2878000
1048	0	0.60953185	-0.88645393	0.88645393	0	0	0	1996&C1047_3723000_2880000
1049	0	1.19367097	-0.81733023	0.81733023	0	0	-0.303782	1996&C1048_3723000_2881000
1050	0.59981868	0.90705264	-0.43752546	2.0992395	0	-0.59010551	-0.0448996199999999	1996&C1049_3723000_2882000
1051	0	2.03309676	-1.36474076	1.36474076	0	0.67536537	-0.61884368	1996&C1050_3723000_2883000
1052	0.74996044	2.73815714	-1.4360219	1.08975577	-0.63640699	-0.65300083	-0.11875364	1996&C1051_3723000_2884000
1053	0.60953185	2.23656093	-0.8853269	1.29057586	-0.56779328	-0.37889171	-0.62388679	1996&C1052_3723000_2885000
1054	0.303782	2.70253424	-0.8503262	0.79961491	-0.73317887	0.49583291	-1.08134088	1996&C1053_3723000_2886000
1055	0	2.46323344	-0.01682041	0.66805529	-0.73317887	0.66805529	-1.96341975	1996&C1054_3723000_2887000
1056	0	0.93157338	-0.0978235200000001	0	-0.62779138	0	-0.83374986	1996&C1055_3723000_2888000
1057	0	0	0	0	0	0	0	1996&C1056_3723000_2890000
1058	0	0.44307438	0.41881769	0	0	0	-0.86189207	1996&C1057_3723000_2891000
1059	0	0.48299328	0.68937539	0	-0.48299328	0	-0.68937539	1996&C1058_3723000_2892000
1060	0	1.39540253	0.69692284	0	-0.72734724	-0.54337749	-0.82160064	1996&C1059_3723000_2893000
1061	0	0	-0.99446357	1.77977794	0.66052231	0	-0.55594771	1996&C1060_3723000_2901000
1062	0	0	-0.91714207	1.18472506	0.55581788	-0.70793024	0	1996&C1061_3723000_2902000
1063	-0.5	-1.08675498	0.39451386	2.59548568	0.37220862	-1.25558276	-0.44307438	1996&C1062_3723000_2903000
1064	-0.36552936	-0.22509708	3.6506224	2.90232526	1.95096042	-5.15086521	-1.74054229	1996&C1063_3723000_2904000
1065	-0.81733023	-0.58150636	2.61099889	1.51683479	3.95028006	-3.93081591	-0.90837895	1996&C1064_3723000_2905000
1066	0	0	1.28489722	-0.59981868	0.20625722	-0.20625722	-1.28489722	1996&C1065_3723000_2907000
1067	0.75533495	1.49315739	1.20695088	-1.1447183	1.28753177	-2.65043072	-1.59254427	1996&C1066_3723000_2908000
1068	0.63640699	0.60953185	0.5617635	0	0.80414328	-1.44055027	-1.17129535	1996&C1067_3723000_2909000
1069	-0.11221894	2.99766903	-0.76716798	-0.84210167	0.77086716	-1.2864396	-0.760608	1996&C1068_3723000_2911000
1070	0.22918592	3.53985474	-1.38562911	-1.37868558	0.19799075	-1.24877731	-0.63640699	1996&C1069_3723000_2912000
1071	-0.17798849	3.48936747	-1.62995786	-1.21886998	0.72138639	-0.72138639	-1.23584857	1996&C1070_3723000_2913000
1072	0.0970385500000001	0	0.79961491	-0.7026553	-0.89665346	0	0	1996&C1071_3723000_2914000
1073	0.0151093	0.39002623	0.84993684	-1.03474453	-0.86504614	0	0	1996&C1072_3723000_2915000
1074	-0.49999319	1.03114488	0.39741414	-1.38462771	-0.30972215	-0.35396512	-0.61884368	1996&C1073_3723000_2916000
1075	-0.3701322	0.78005246	0.49986274	-1.31218487	-0.330777	0	-0.579006	1996&C1074_3723000_2917000
1076	0.0298393299999999	0	0.70904838	-0.12901309	0.17089529	0	-0.909783	1996&C1075_3723000_2919000
1077	0	0.8299658	-0.8299658	0.14749603	-0.14749603	0	-0.56779328	1996&C1076_3723000_2924000
1078	0	0.89665346	-0.89665346	0.21894316	-0.21894316	0	-0.58966058	1996&C1077_3723000_2925000
1079	0	0.90654861	-0.90654861	0.72734724	-0.72734724	0	0	1996&C1078_3723000_2926000
1080	0	1	-1	0.72138639	-0.72138639	0	0	1996&C1079_3723000_2927000
1081	0	0.87234062	-0.87234062	0.7026553	-0.7026553	0	0	1996&C1080_3723000_2928000
1082	-0.35992111	0	1.55041128	-0.52996786	-0.94637417	0.28585186	0	1996&C1081_3724000_2848000
1083	-0.18940486	0	1.55315909	-0.63640699	-0.89328853	0.16594129	0	1996&C1082_3724000_2849000
1084	-0.760608	0	0.760608	0	-0.84210167	0.84210167	0	1996&C1083_3724000_2852000
1085	0.38084093	0	2.452232	-0.77086716	-1.2037666	-0.85843917	0	1996&C1084_3724000_2853000
1086	0.32253658	0	2.87176143	-0.83810902	-1.42936745	-0.92682154	0	1996&C1085_3724000_2854000
1087	-0.6447183	0	0.6447183	0	-0.760608	0.760608	0	1996&C1086_3724000_2855000
1088	0.56779328	0.41881769	0.78076991	-0.98661097	-0.78076991	0	0	1996&C1087_3724000_2857000
1089	0	1.11189542	-0.55594771	-0.55594771	0	0	0	1996&C1088_3724000_2858000
1090	0	2.12074032	-0.77086716	-1.34987316	0	0	0	1996&C1089_3724000_2859000
1091	0	1.64994504	-0.8999846	-0.74996044	0	0	0	1996&C1090_3724000_2861000
1092	0	0	0	0	0	0	0	1996&C1091_3724000_2863000
1093	0	0.56779328	0	-0.56779328	0	0	0	1996&C1092_3724000_2865000
1094	0	0.46419321	0	-0.46419321	0	0	0	1996&C1093_3724000_2866000
1095	0	1.00155144	-0.525164	-1.44873363	0	0.25705688	0	1996&C1094_3724000_2870000
1096	0	2.11921422	-1.33032697	-1.92280377	0.60953185	-0.12033363	0	1996&C1095_3724000_2871000
1097	0	-0.68943652	0.43938958	-0.63640699	0.63640699	0.25004694	0	1996&C1096_3724000_2872000
1098	0	-2.69297356	4.20765786	-1.52064515	0.87592685	-0.14857961	0	1996&C1097_3724000_2874000
1099	0	-3.08284655	5.0181225	-1.85378228	1	-0.239392	0	1996&C1098_3724000_2875000
1100	0	-2.99489304	5.38127825	-2.12082866	0.92241933	0.11031563	0	1996&C1099_3724000_2876000
1101	0.20625722	-5.68188859	8.40738032	0.2944323	-0.32028211	-2.47940121	-0.23681716	1996&C1100_3724000_2877000
1102	0	-3.41238842	4.89999512	-0.19600968	0.05644119	-1.08281196	0	1996&C1101_3724000_2878000
1103	0.48299328	-2.02745402	2.60944239	0.72929429	0.44307438	-1.40906094	-0.07295443	1996&C1102_3724000_2879000
1104	0	-1.30186295	1.42070663	0.5	0	0	0	1996&C1103_3724000_2880000
1105	0.65274961	-0.1252652	0.5	1.65274961	0	-1.30549922	-0.0366257800000001	1996&C1104_3724000_2881000
1106	0.72138639	-0.6111796	1.12070791	1.60784032	0	-1.44277278	-0.0285740499999999	1996&C1105_3724000_2882000
1107	0.84210167	2.52140336	-0.94157595	0.99951941	-0.62779138	-1.13893645	-0.09250257	1996&C1106_3724000_2883000
1108	0.86133566	3.69184852	-2.16530293	0.91304566	-0.72138639	-0.91953869	-0.0907780100000001	1996&C1107_3724000_2884000
1109	-1.3412004	4.31510685	-0.13321655	0.72138639	-0.8299658	0.20581395	-1.63574207	1996&C1108_3724000_2887000
1110	0	1.99211355	-0.44765826	0.44307438	-0.71528931	0.44307438	-1.54445529	1996&C1109_3724000_2888000
1111	0	1.05054854	-0.0708617299999998	0	-0.66052231	0	-0.97968681	1996&C1110_3724000_2889000
1112	0	0.58966058	-0.1066673	0	-0.58966058	0	-0.48299328	1996&C1111_3724000_2890000
1113	0	0	0	0	0	0	0	1996&C1112_3724000_2891000
1114	0.41881769	1.60237055	0.821567	0	-1.24041833	-0.70904838	-0.89328853	1996&C1113_3724000_2893000
1115	0.55594771	0	1.13956164	-0.78559652	-0.55594771	0	-0.35396512	1996&C1114_3724000_2895000
1116	0.66805529	0.39002623	0.85421944	-0.39002623	-1.05808152	0	-0.46419321	1996&C1115_3724000_2896000
1117	0.760608	0	1.79309775	0.84748042	-0.23064014	-1.5106699	-0.83406428	1996&C1116_3724000_2898000
1118	0.73317887	0	1.55890983	1.06668619	-0.16538559	-1.521216	-0.83406428	1996&C1117_3724000_2899000
1119	0.69610096	0	1.57503393	1.41284536	-0.34723948	-2.22282524	-0.80414328	1996&C1118_3724000_2900000
1120	0.184717	-1	1.98321722	2.8907703	-0.41900632	-2.53574794	-0.81299864	1996&C1119_3724000_2901000
1121	-0.07408814	-1.2190637	2.47536416	2.77240251	-0.34489403	-2.69257452	-0.75533495	1996&C1120_3724000_2902000
1122	0	-1.59922982	-0.0363491499999995	3.09748123	0.26028881	-1.03114488	-0.52996786	1996&C1121_3724000_2903000
1123	-0.15927781	-0.2004285	2.64883589	3.68147177	2.6682133	-6.32516599	-1.08383446	1996&C1122_3724000_2904000
1124	0	-1.05993572	1.33611058	0.39188043	1.54337749	-2.21143278	0.78005246	1996&C1123_3724000_2905000
1125	0	0.69450078	1.03114488	0.3069335	0	-1.51557244	0	1996&C1124_3724000_2906000
1126	0.83810902	1.93414462	0.1716676	0.38318918	0.92241933	-3.01611111	-1.23341864	1996&C1125_3724000_2907000
1127	0.84604378	1.9974518	0.48716563	-0.46339731	1.1612059	-3.09042906	-1.49398845	1996&C1126_3724000_2908000
1128	0.45463862	2.88344426	-0.33743851	-0.34696634	0.92550638	-2.84600554	-0.73317887	1996&C1127_3724000_2909000
1129	-0.1390926	3.49588328	-1.05513518	-1.39665346	0.83810902	-1.49863133	-0.74447973	1996&C1128_3724000_2911000
1130	-0.1829812	4.61967846	-1.16044809	-1.25136582	0.40702521	-2.90054735	-0.98661097	1996&C1129_3724000_2912000
1131	-0.67536537	3.41136329	-1.17538339	-1.30018422	-0.21352985	-1.34545537	-0.303782	1996&C1130_3724000_2913000
1132	-0.62807136	2.51539268	-0.30454016	-1.51588081	-0.94637417	-0.7026553	0	1996&C1131_3724000_2914000
1133	-0.64776246	2.47933157	-0.19516212	-1.93115153	-0.58118231	-0.7026553	-0.41881769	1996&C1132_3724000_2915000
1134	-0.45068239	0.70793024	0.64603488	-0.72734724	-0.90328273	0	0	1996&C1133_3724000_2916000
1135	-0.33641677	0	0.87234062	-0.95638977	0.2399374	0	-0.77586125	1996&C1134_3724000_2917000
1136	-0.67111244	0	0.760608	-0.56844782	0.71464772	0	-0.80414328	1996&C1135_3724000_2918000
1137	0.04321776	0	0.60953185	-0.20346679	0.16024903	0	-0.81299864	1996&C1136_3724000_2919000
1138	0	0.59981868	-0.59981868	-0.7026553	0.7026553	0	-0.7026553	1996&C1137_3724000_2923000
1139	0	0.87592685	-0.87592685	0.48299328	-0.48299328	0	0	1996&C1138_3724000_2926000
1140	0	0.92241933	-0.92241933	0.62779138	-0.62779138	0	0	1996&C1139_3724000_2927000
1141	0	0.60953185	-0.60953185	0	0	0	0	1996&C1140_3724000_2930000
1142	-0.0913945199999999	0	2.19588554	-0.68937539	-1.06383868	-0.35127695	0	1996&C1141_3725000_2849000
1143	0.86504614	0.41251444	2.28145096	-1.27756058	-0.74996044	-1.53149052	0	1996&C1142_3725000_2852000
1144	0.8999846	1.44365932	2.13901523	-1.93112948	-0.95776112	-1.59376855	0	1996&C1143_3725000_2853000
1145	0.70029139	2.29121658	1.63888096	-2.01844403	-1	-1.6119449	0	1996&C1144_3725000_2854000
1146	0.6447183	0.20625722	0.82160064	-0.85097552	-0.82160064	0	0	1996&C1145_3725000_2856000
1147	0	1.32104462	-0.66052231	-0.66052231	0	0	0	1996&C1146_3725000_2859000
1148	0	3.45649186	-2.08777778	-1.36871408	0	0	0	1996&C1147_3725000_2860000
1149	0	1.82581185	-1	-0.82581185	0	0	0	1996&C1148_3725000_2861000
1150	0	1.49378687	-0.760608	-0.73317887	0	0	0	1996&C1149_3725000_2862000
1151	0	0.66805529	0	-0.66805529	0	0	0	1996&C1150_3725000_2865000
1152	0	0.60953185	0	-0.60953185	0	0	0	1996&C1151_3725000_2866000
1153	0	0	0	0	0	0	0	1996&C1152_3725000_2867000
1154	0	0.89919252	-1.05260623	-0.96598656	0	0.67632589	0	1996&C1153_3725000_2871000
1155	0	-0.0243829199999999	-0.17600274	-0.76647956	0.35396512	0.6129001	0	1996&C1154_3725000_2872000
1156	0	-0.39547719	2.01364055	-2.57460277	0.81733023	-0.0210791300000002	0	1996&C1155_3725000_2873000
1157	0	-1.33100059	3.84839977	-2.89720047	0.909783	-0.25173121	0	1996&C1156_3725000_2875000
1158	0	-3.14175807	6.1936458	-2.55066603	0.41616007	-0.473913	0	1996&C1157_3725000_2876000
1159	0	-3.23700807	6.75676226	-2.35934298	0.21031764	-0.99852023	0	1996&C1158_3725000_2877000
1160	-0.91375577	-4.1323163	11.56303022	0.18819999	-0.0232721499999999	-6.40080488	-0.16041121	1996&C1159_3725000_2878000
1161	0.68937539	-4.55894824	7.35732267	0.24025416	-0.15773115	-2.72420615	-0.032011	1996&C1160_3725000_2879000
1162	0.74996044	-3.16693819	5.4819501	0.55379526	0.05740099	-2.72598845	-0.02090672	1996&C1161_3725000_2880000
1163	0.74996044	-0.70275543	1.91291774	0.97646072	0	-1.49992088	-0.02590081	1996&C1162_3725000_2881000
1164	0.86871408	0.258318859999999	1.72067775	0.35065988	0	-1.71865092	0	1996&C1163_3725000_2882000
1165	0.70904838	0.4407774	-0.66805529	1.66805529	0	-1.70904838	-0.1369954	1996&C1164_3725000_2883000
1166	0.92241933	3.60602307	-2.04680607	0.63228142	-0.68937539	-1.10040782	-0.07758067	1996&C1165_3725000_2884000
1167	-1.62397216	6.90475195	-0.91319451	0.54337749	-1.29685666	-1.44258995	-1.47435025	1996&C1166_3725000_2888000
1168	0	2.20216759	0.65177614	0	-1.43638356	-0.68937539	-1.50404603	1996&C1167_3725000_2889000
1169	0	2.27189549	0.68909636	0	-1.45456526	-0.74996044	-1.47785254	1996&C1168_3725000_2890000
1170	0.20625722	1.65018706	0.81189336	0	-1.0104005	-0.78559652	-0.87234062	1996&C1169_3725000_2892000
1171	0.56779328	1.68339331	0.93479615	0	-1.42537474	-0.760608	-1	1996&C1170_3725000_2893000
1172	0.79961491	1.69403225	0.88010455	0.83763538	-1.68950388	-0.73888771	-1.36417781	1996&C1171_3725000_2894000
1173	0.68937539	1.0653916	0.78906801	-0.48299328	-1.36474076	0	-0.69610096	1996&C1172_3725000_2895000
1174	0.89328853	1.85309764	1.44243369	1.39220192	-1.68830465	-1.67896405	-1.51765212	1996&C1173_3725000_2896000
1175	0.90654861	1.64328745	0.998959	1.44277278	-1.60264957	-1.2190637	-1.44846818	1996&C1174_3725000_2897000
1176	0.78076991	0	1.7832851	1.00596618	-0.78076991	-1.2894366	-0.75533495	1996&C1175_3725000_2898000
1177	0.77586125	0	1.77986928	1.12855856	-0.17604257	-1.74468124	-0.909783	1996&C1176_3725000_2899000
1178	0	0	0.98141373	1.70756456	0.58966058	-1.53156806	-0.89328853	1996&C1177_3725000_2900000
1179	0.196218	0.303782	1.63413531	1.62533304	-0.15113852	-2.37928228	-0.91616007	1996&C1178_3725000_2901000
1180	0	-1.19963736	1.07468078	2.31153278	0	-0.88614876	-0.74447973	1996&C1179_3725000_2902000
1181	0	-1.21840916	-0.24271076	2.25845287	0.55594771	-0.78677528	0	1996&C1180_3725000_2903000
1182	0.06417559	-0.64926926	1.45289488	2.68175389	1.69210341	-4.26382838	0	1996&C1181_3725000_2904000
1183	-0.73317887	-0.83763538	3.31942079	1.16797105	0.53970293	-2.57009332	-1.2891566	1996&C1182_3725000_2905000
1184	0	0.33861244	1.90684908	0.51989955	1.38551968	-3.86375914	0.78005246	1996&C1183_3725000_2906000
1185	0	0.45524464	1.23768736	0.20639971	0	-1.4911843	0	1996&C1184_3725000_2907000
1186	1.09596098	3.06266183	1.68360812	0.87224382	1.06615436	-6.21246254	-1.87194857	1996&C1185_3725000_2908000
1187	0.24425043	3.27027852	-0.35316311	0.31010088	1.31451653	-3.54789275	-1.2380905	1996&C1186_3725000_2909000
1188	-0.69074551	4.34535379	-0.3951957	-0.56992085	0.24713844	-4.36839242	0	1996&C1187_3725000_2912000
1189	-0.66002413	2.84684862	-1.07463664	-0.82374656	-0.87592685	-1.16784939	0	1996&C1188_3725000_2913000
1190	-0.49528761	1.16763091	0.03557865	-0.67655209	-0.86133566	-0.84210167	0	1996&C1189_3725000_2914000
1191	-0.45068239	0.70793024	0.64603488	-0.72734724	-0.90328273	0	0	1996&C1190_3725000_2916000
1192	-0.75726684	0	0.6447183	-0.70904838	0.82159692	0	-0.70904838	1996&C1191_3725000_2918000
1193	0	0	0	-0.68246758	0.68246758	0	-0.68246758	1996&C1192_3725000_2920000
1194	0	0	0	-0.65274961	0.65274961	0	-0.65274961	1996&C1193_3725000_2921000
1195	0	0.62779138	-0.62779138	-0.30607473	0.30607473	0	-0.69610096	1996&C1194_3725000_2923000
1196	0	0.79034426	-0.79034426	0	0	0	0	1996&C1195_3725000_2927000
1197	-1.5885222	0	-1.48900567	1.75894764	0.87947382	-0.99623729	0	1996&C1196_3726000_2832000
1198	-0.63640699	0	0	-0.72734724	-0.60953185	1.24593884	0.72734724	1996&C1197_3726000_2843000
1199	0	0	0	-0.48299328	-0.56779328	0.56779328	0.48299328	1996&C1198_3726000_2844000
1200	-0.44307438	0	0.44307438	-0.35396512	-0.66052231	0.66052231	0.35396512	1996&C1199_3726000_2845000
1201	-0.81733023	0	1.37327794	-0.39002623	-0.88645393	0.33050622	0.39002623	1996&C1200_3726000_2847000
1202	0.87947382	2.63774914	1.13729421	-2.1522878	-0.97149902	-1.53073035	0	1996&C1201_3726000_2854000
1203	0	1.97290374	-0.39737959	-0.88614876	-0.68937539	0	0	1996&C1202_3726000_2857000
1204	0	1.34090086	-0.27563681	-0.41251444	-0.65274961	0	0	1996&C1203_3726000_2858000
1205	0	4.09936153	-2.24008644	-1.85927509	0	0	0	1996&C1204_3726000_2860000
1206	0	2.58850537	-1.69521684	-0.89328853	0	0	0	1996&C1205_3726000_2861000
1207	0	1.43658746	-0.579006	-0.85758146	0	0	0	1996&C1206_3726000_2864000
1208	0	0.74447973	0	-0.74447973	0	0	0	1996&C1207_3726000_2865000
1209	0	0.5	0	-0.5	0	0	0	1996&C1208_3726000_2866000
1210	0	2.16082018	-1.52819499	-1.48336744	0	0.11756338	0	1996&C1209_3726000_2870000
1211	-0.51557244	2.97616962	-1.68237637	-1.64741249	0	0.0518614499999996	0	1996&C1210_3726000_2871000
1212	0	2.22422673	-0.97314544	-2.00134215	0.63640699	-0.55420142	0	1996&C1211_3726000_2872000
1213	0	1.57630574	-0.39108884	-2.02548597	0.68937539	-0.50185593	0	1996&C1212_3726000_2873000
1214	0	-0.304042050000001	3.44801301	-2.97586451	0.88645393	-0.87346683	0	1996&C1213_3726000_2875000
1215	0	-1.11458772	4.90579962	-2.48498812	0.08597445	-1.32399834	0	1996&C1214_3726000_2876000
1216	0	-2.41931129	4.91684978	-1.58455191	0.28076991	-0.78076991	0	1996&C1215_3726000_2877000
1217	0	-3.04158831	5.36138861	-1.07517076	-0.22117447	-1.05522468	0	1996&C1216_3726000_2878000
1218	-1.84762992	-1.17092968	8.24401391	1.63459903	1.23064245	-7.69922483	-0.303782	1996&C1217_3726000_2879000
1219	-1.68740475	-3.03064325	8.93220551	2.19798142	0.78797814	-7.10461528	0	1996&C1218_3726000_2880000
1220	0.74447973	-2.0551813	4.44779299	0.46245016	-0.5	-3.24420263	0.14466105	1996&C1219_3726000_2881000
1221	0.90654861	1.34730326	0.6121895	0.1210363	-0.46419321	-1.71069189	0.05661177	1996&C1220_3726000_2882000
1222	0.94637417	-0.566599510000001	0.78212659	1.55898865	-0.58966058	-2.78428155	0.06339165	1996&C1221_3726000_2883000
1223	1	2.13052463	-0.82741745	-0.36785747	-0.68246758	-1.70904838	0.07758067	1996&C1222_3726000_2884000
1224	-1.61706213	6.04616048	-0.73014712	-0.40532315	-0.8299658	-2.71582662	-0.57780146	1996&C1223_3726000_2885000
1225	-1.65550169	4.0485537	-0.27417542	0	-0.80414328	-1.58890873	-0.52996786	1996&C1224_3726000_2886000
1226	-3.03280661	8.09007639	-1.35761319	0.74963471	-0.9193041	-1.75249818	-1.16696376	1996&C1225_3726000_2887000
1227	0	1.37068584	-0.22637646	0	-0.77086716	-0.35396512	-0.79034426	1996&C1226_3726000_2888000
1228	0	1.45122662	-0.095664	0	-0.77586125	-0.55594771	-0.79961491	1996&C1227_3726000_2889000
1229	0	3.16357331	-0.59082879	0	-1.02834954	-0.82581185	-1.32811498	1996&C1228_3726000_2890000
1230	0	3.08922968	-0.19008089	0	-1.20308092	-0.77086716	-1.38939392	1996&C1229_3726000_2891000
1231	0.46419321	1.73651441	0.89328853	0	-1.29415901	-0.90654861	-0.89328853	1996&C1230_3726000_2892000
1232	0.51557244	1.74447973	0.77362404	0	-1.51557244	-0.66052231	-0.85758146	1996&C1231_3726000_2893000
1233	0.66052231	1.52556845	0.67358883	0	-1.52556845	-0.52996786	-0.80414328	1996&C1232_3726000_2894000
1234	0.74447973	1.36552183	0.53008857	0	-1.52034098	-0.35396512	-0.76578403	1996&C1233_3726000_2895000
1235	0.86133566	0	0.22182966	1	-0.86133566	0	-0.72182966	1996&C1234_3726000_2896000
1236	0.89328853	0.99955808	1.39524723	1.37875078	-1.50282038	-1.13558656	-1.33906229	1996&C1235_3726000_2897000
1237	0.0446570900000001	0.6447183	1.87451067	0.96598656	-0.68937539	-1.66812856	-0.68937539	1996&C1236_3726000_2898000
1238	0.25793599	0.20625722	2.24810478	1.33611058	-0.46419321	-2	-0.91616007	1996&C1237_3726000_2899000
1239	-0.0485260700000001	0.70904838	1.54444972	1.63466046	-0.1963291	-1.82597316	-1	1996&C1238_3726000_2900000
1240	0	-1.158012	1.52571778	2.65793288	0	-1.41809676	-0.85758146	1996&C1239_3726000_2901000
1241	0	-1.37875078	1.26487395	2.63433354	0	-1.11189542	-0.78076991	1996&C1240_3726000_2902000
1242	0.41881769	-1.12986416	1.07198326	2.07168387	0.41881769	-1.383122	-0.65274961	1996&C1241_3726000_2903000
1243	0.40136983	-0.30920086	1.38176779	3.25026695	2.56263691	-6.0556146	0.41251444	1996&C1242_3726000_2904000
1244	0.61753172	-0.76023925	5.18145404	4.14889363	6.18505073	-11.41531596	-0.68371292	1996&C1243_3726000_2905000
1245	0.84604378	1.83547607	-0.22023258	0.18932228	1.14972599	-3.07894915	-0.72138639	1996&C1244_3726000_2908000
1246	0.77586125	1.64526358	-0.29704167	0.25526458	1.25061858	-2.99355933	-0.63640699	1996&C1245_3726000_2909000
1247	-0.43639944	3.90573053	-1.77229216	-0.60303967	-0.44307438	-1.26976856	0	1996&C1246_3726000_2911000
1248	0.14712752	4.1153125	0.83162419	0.0674355000000002	-0.32202662	-5.57066194	-0.55594771	1996&C1247_3726000_2912000
1249	-0.87332786	3.09752903	0.81576983	0.18281326	-0.20650952	-4.38621059	-0.303782	1996&C1248_3726000_2913000
1250	-1.02482583	1.12700445	-0.60434646	-0.1046736	-0.22722284	-0.92241933	0	1996&C1249_3726000_2914000
1251	-0.31947148	0.24466505	-0.5	0	-0.18052852	-1	0	1996&C1250_3726000_2915000
1252	-0.71551564	-0.60953185	0.303782	0.07956399	0.9417015	0	-0.52996786	1996&C1251_3726000_2918000
1253	-0.58966058	0	0	-0.56779328	1.15745386	0	-0.56779328	1996&C1252_3726000_2920000
1254	-0.303782	0	0	-0.52996786	0.83374986	0	-0.52996786	1996&C1253_3726000_2921000
1255	0	0.39002623	-0.39002623	0	0	0	0	1996&C1254_3726000_2922000
1256	-0.35396512	0.68246758	-0.68246758	0.51557244	-0.16160732	0	0	1996&C1255_3726000_2923000
1257	0	0	0	0	0	0	0	1996&C1256_3726000_2927000
1258	0	0.51557244	-0.51557244	0	0	0	0	1996&C1257_3726000_2928000
1259	0	0.73888771	-0.73888771	0	0	0	0	1996&C1258_3726000_2929000
1260	-1.36455145	0	-1.35198123	1.61720748	0.80860374	-1.10643831	0	1996&C1259_3727000_2829000
1261	-1.60784032	0	-1.60174324	1.77290786	0.88645393	-1.08748687	0	1996&C1260_3727000_2830000
1262	-1.6026399	0	-1.49980328	1.7999692	0.8999846	-1.13193354	0	1996&C1261_3727000_2831000
1263	-1.71891009	0	-1.64995222	1.85713166	0.92856583	-1.02120409	0	1996&C1262_3727000_2832000
1264	-1.6264674	0	-1.53800683	1.78657706	0.89328853	-1.00615344	0	1996&C1263_3727000_2833000
1265	-1.70412788	0	-1.44886158	1.06490907	0.80414328	-0.63733755	0.54337749	1996&C1264_3727000_2835000
1266	-1.76970728	0	-1.52748441	1.00816275	0.83810902	-0.68237201	0.66805529	1996&C1265_3727000_2836000
1267	-1.62187023	0	-1.22188099	0.94780756	0.73888771	-0.50062349	0.52996786	1996&C1266_3727000_2837000
1268	-1.51015696	0	-0.66805529	0.53649567	0.66805529	-0.35592148	0.79961491	1996&C1267_3727000_2838000
1269	-1.60327409	0	-1.14616493	0.6206302	0.72734724	-0.47921177	0.83406428	1996&C1268_3727000_2839000
1270	-1.12978654	0	0.52996786	-0.69610096	-0.7026553	1.30247398	0.69610096	1996&C1269_3727000_2844000
1271	-0.95781951	0	0.56779328	-0.58966058	-0.71528931	1.10531554	0.58966058	1996&C1270_3727000_2845000
1272	-0.76578403	0	1.06956603	-0.39002623	-0.84993684	0.54615484	0.39002623	1996&C1271_3727000_2847000
1273	0	0	0	0	-0.60953185	0.60953185	0	1996&C1272_3727000_2849000
1274	0.9193041	3.5346437	1.26260292	-2.48084392	-1.74757025	-1.48813655	0	1996&C1273_3727000_2852000
1275	1	3.42647108	1.36743467	-2.53156806	-1.43975086	-1.82258683	0	1996&C1274_3727000_2853000
1276	0.79501612	2.63774914	0.80839241	-2.0678301	-0.91298658	-1.26034099	0	1996&C1275_3727000_2855000
1277	0.74447973	3.11331344	0.45830764	-2.16257649	-1.08573104	-1.06779328	0	1996&C1276_3727000_2856000
1278	0.63640699	2.85855966	-0.18916589	-2.02860891	-0.81299864	-0.46419321	0	1996&C1277_3727000_2857000
1279	0	1.43385512	-0.68937539	-0.74447973	0	0	0	1996&C1278_3727000_2860000
1280	0	3.05721882	-2.05721882	-1	0	0	0	1996&C1279_3727000_2861000
1281	0	2.4708651	-1.50754515	-0.96331995	0	0	0	1996&C1280_3727000_2862000
1282	0	0.65774712	-0.35396512	-0.303782	0	0	0	1996&C1281_3727000_2868000
1283	0	1.26160151	-0.87157528	-0.78005246	0	0.08624423	0	1996&C1282_3727000_2870000
1284	0	1.98032222	-1.0216754	-1.47421926	0.44307438	-0.41049522	0	1996&C1283_3727000_2873000
1285	0	2.30315963	1.19929084	-2.91400924	0.81733023	-1.42749175	0	1996&C1284_3727000_2874000
1286	0	0.7891673	2.97012704	-2.27355216	0.19685525	-1.41845859	0	1996&C1285_3727000_2876000
1287	0	-1.03572767	2.79325881	-0.74963471	0.54337749	-0.80131348	0	1996&C1286_3727000_2877000
1288	0	-2.13414964	3.77055663	-1	-1	0	0	1996&C1287_3727000_2878000
1289	0.20625722	-2.90589164	6.68563906	0.70086933	-0.67932238	-3.9074659	0	1996&C1288_3727000_2879000
1290	-1.95201111	-0.981368939999999	7.88223603	1.71763229	0.93583469	-7.48075525	0	1996&C1289_3727000_2880000
1291	-0.72154843	-1.94288779	8.02962212	0.9077997	0.15226108	-6.12756981	0.23229099	1996&C1290_3727000_2881000
1292	-1.14562554	-3.72850146	7.83259621	0.37791599	0.15226108	-3.57823083	0.08958455	1996&C1291_3727000_2882000
1293	0.70904838	-1.15387495	1.88901275	0.28541904	0	-1.90868574	0.17908052	1996&C1292_3727000_2883000
1294	0.93159826	1.83343858	-0.55108669	-0.78111073	-0.52996786	-1.49939154	0.06655212	1996&C1293_3727000_2884000
1295	-1.67691388	5.85094731	-0.27417542	-0.90920864	-0.80414328	-2.48729392	-0.50335545	1996&C1294_3727000_2885000
1296	-3.69301108	9.69149877	-0.88770594	0.53790848	-0.90328273	-3.41049774	-0.74447973	1996&C1295_3727000_2886000
1297	-2.79623312	7.41690839	-1.788081	0	-1	-1.98553756	-0.84705671	1996&C1296_3727000_2887000
1298	-3.63238294	9.48080715	-1.53404162	0.78005246	-0.86133566	-1.81669336	-0.93758431	1996&C1297_3727000_2888000
1299	-1.85677284	5.47185654	-0.70911329	0	-0.83810902	-1.58419574	-1.32177467	1996&C1298_3727000_2889000
1300	-0.78005246	4.26957608	-0.75825136	0	-1.15212276	-0.87234062	-1.41585726	1996&C1299_3727000_2890000
1301	0	2.35328932	0.4388862	-0.35396512	-0.7026553	-0.94053898	-0.79501612	1996&C1300_3727000_2891000
1302	0	1.27072473	0.80527386	0	-0.54337749	-0.8299658	-0.7026553	1996&C1301_3727000_2892000
1303	0	1.24525717	0.82402292	0	-0.52996786	-0.84993684	-0.68937539	1996&C1302_3727000_2893000
1304	0.41881769	0.54337749	0.51557244	0	-0.96219518	0	-0.51557244	1996&C1303_3727000_2894000
1305	0.66052231	1.09907461	0.30607473	0	-1.36957069	0	-0.69610096	1996&C1304_3727000_2895000
1306	0.44405229	1.84652357	1.31139629	0.72164332	-1.52996786	-0.92838642	-1.22054289	1996&C1305_3727000_2896000
1307	0.72138639	0	0	0	-0.72138639	0	0	1996&C1306_3727000_2897000
1308	0.04278675	0.69610096	1.98876163	0	-0.73888771	-1.25558276	-0.73317887	1996&C1307_3727000_2898000
1309	-0.18221609	0.85758146	1.85321785	1.33611058	-0.67536537	-1.60828656	-0.91298658	1996&C1308_3727000_2899000
1310	-0.303782	0.303782	1.81273459	1.4053106	0	-1.59922982	-0.91616007	1996&C1309_3727000_2900000
1311	-0.46419321	0.46419321	1.8474523	1.45469448	0	-1.64320128	-0.93159826	1996&C1310_3727000_2901000
1312	-0.18795884	-1.34481224	1.78525964	4.4678972	4.20247917	-7.98716336	1.32104462	1996&C1311_3727000_2904000
1313	0.67536537	-0.20201802	1.88058234	1.89837715	3.38142174	-6.45281114	0.6493533	1996&C1312_3727000_2905000
1314	1.5793393	3.02903831	2.12493855	2.0154498	3.57845517	-9.85738933	-1.0645212	1996&C1313_3727000_2908000
1315	1.52556845	1.09659292	1.57077086	2.25708486	1.82861282	-7.6181076	0.33947769	1996&C1314_3727000_2909000
1316	1.20441421	0.66831473	0.63703009	1.88188116	0.65452766	-4.62735016	-0.41881769	1996&C1315_3727000_2910000
1317	0.94983671	4.33551855	0.65235573	0.75476015	0.56215878	-7.5300015	0.41138961	1996&C1316_3727000_2911000
1318	0.0174222899999996	4.00152953	0.96850379	1.16466596	0.9599582	-7.98422812	0.41138961	1996&C1317_3727000_2912000
1319	-0.68049168	3.0990201	1.00308031	0.520928029999999	-0.0707162700000001	-4.93198488	-0.48299328	1996&C1318_3727000_2913000
1320	-0.86997941	2.70939357	-1.09935092	0.28081109	0.04837877	-2.710313	0	1996&C1319_3727000_2914000
1321	-0.55805327	-0.0171339699999999	-0.44307438	0.16439502	0.11497889	-0.89328853	0	1996&C1320_3727000_2915000
1322	-0.79034426	-1	0	0.696218	0.79034426	-0.74996044	0	1996&C1321_3727000_2916000
1323	-0.84604378	0	0	0	0.84604378	0	0	1996&C1322_3727000_2919000
1324	-0.74447973	0	0	0	0.74447973	0	0	1996&C1323_3727000_2920000
1325	-0.41881769	0	0	-0.5	0.91881769	0	-0.5	1996&C1324_3727000_2921000
1326	-0.72138639	0	0	-0.55594771	1.2773341	0	0	1996&C1325_3727000_2923000
1327	0	0.6447183	-0.6447183	0	0	0	0	1996&C1326_3727000_2926000
1328	0	0	0	0	0	0	0	1996&C1327_3727000_2927000
1329	-0.52996786	0	-0.52996786	1.05993572	0.52996786	-1.10897386	0	1996&C1328_3728000_2828000
1330	-1.26467502	0	-0.82160064	1.64320128	0.82160064	-1.22062793	0	1996&C1329_3728000_2830000
1331	-1.6026399	0	-1.49980328	1.7999692	0.8999846	-1.1973293	0	1996&C1330_3728000_2831000
1332	-1.80414328	0	-1.25589443	2	1	-1.11516082	0	1996&C1331_3728000_2832000
1333	-1.67405844	0	-1.50811715	1.56153982	0.78076991	-0.59013668	0	1996&C1332_3728000_2835000
1334	-1.79034426	0	-1.49299956	0.96184484	0.79034426	-0.51173065	0.61884368	1996&C1333_3728000_2836000
1335	-1.56380504	0	-1.30524061	0.55526059	0.66052231	-0.27281202	0.76578403	1996&C1334_3728000_2837000
1336	-1.3628094	0	-0.56779328	0.22259998	0.56779328	0.0209656200000001	0.91298658	1996&C1335_3728000_2839000
1337	-0.61884368	0	0	-1	0	0.61884368	1	1996&C1336_3728000_2840000
1338	-0.52996786	0	0	-0.65274961	0	0.52996786	0.65274961	1996&C1337_3728000_2842000
1339	0	0	0	0	0	0	0	1996&C1338_3728000_2844000
1340	0.91616007	3.48642099	1.19786326	-2.46788257	-1.36894635	-1.7636154	0	1996&C1339_3728000_2852000
1341	0.8999846	2.47683058	1.51655786	-2.26491976	-0.79034426	-1.83810902	0	1996&C1340_3728000_2853000
1342	0.74996044	3.93862231	0.48187144	-2.37595772	-1.51938951	-1.27510696	0	1996&C1341_3728000_2856000
1343	0	1.41962638	-0.58966058	-0.8299658	0	0	0	1996&C1342_3728000_2860000
1344	0	2.23920621	-1.29573744	-0.94346877	0	0	0	1996&C1343_3728000_2861000
1345	0	1.64976657	-0.72734724	-0.92241933	0	0	0	1996&C1344_3728000_2862000
1346	0	1.65370885	-1.09776114	-0.55594771	0	-0.52996786	0	1996&C1345_3728000_2867000
1347	0	0.95024857	-0.59628345	-0.35396512	0	-0.20625722	0	1996&C1346_3728000_2868000
1348	0	2.40263993	-1.47352246	-1.43057862	0	-0.20119415	0	1996&C1347_3728000_2869000
1349	-0.35396512	2.85925589	-1.62370554	-1.59003224	0	-0.0771495100000001	0	1996&C1348_3728000_2870000
1350	-0.67536537	3.49889491	-1.28320548	-1.7763429	-0.51557244	-0.12788254	0	1996&C1349_3728000_2871000
1351	-0.58966058	3.30623573	0.80953164	-2.47300468	0.18980138	-1.46616148	0	1996&C1350_3728000_2873000
1352	-0.35396512	1.60719995	2.47939203	-2.18946919	0.01327991	-1.43766261	0	1996&C1351_3728000_2875000
1353	0	-0.26869042	2.31613575	-1.23952831	0.579006	-0.82739621	0	1996&C1352_3728000_2876000
1354	0.60953185	-0.22660212	1.13475062	-0.28035712	-0.88988897	-0.60953185	0	1996&C1353_3728000_2877000
1355	0	-0.39002623	0.39002623	0	0	0	0	1996&C1354_3728000_2878000
1356	-0.107564	-1.14065393	4.55758093	1.66829725	-0.52996786	-4.44769239	0	1996&C1355_3728000_2879000
1357	-2.03964119	-0.166214200000002	7.44661449	1.9603771	1.25554979	-8.31068809	0	1996&C1356_3728000_2880000
1358	-2.31965735	-1.38111824	7.70571786	2.26023855	1.80813761	-7.57331843	0	1996&C1357_3728000_2881000
1359	-2.75579434	-2.0728642	8.03969732	1.57859451	1.67506272	-6.46469601	0	1996&C1358_3728000_2882000
1360	-0.16609874	-2.34154779	5.56951744	-0.40677058	-0.46419321	-2.27035674	0.07944962	1996&C1359_3728000_2883000
1361	-1.86316038	2.89256844	-1.00918068	0.607564	-0.52996786	-0.68246758	0.0546762	1996&C1360_3728000_2884000
1362	-1.56068905	3.3911481	0.00527494000000006	-0.70793024	-0.7026553	-1.16784939	0.04004564	1996&C1361_3728000_2885000
1363	-3.47723452	10.07629155	0.414816250000001	3.76059782	0.35972531	-7.55517154	-0.81299864	1996&C1362_3728000_2886000
1364	-4.28011936	8.90166164	-1.53421734	0.41251444	-0.80414328	-1.91243532	-0.87947382	1996&C1363_3728000_2887000
1365	-4.1385789	10.67832844	0.35672529	0.53297382	-0.85378228	-2.37725643	-1	1996&C1364_3728000_2888000
1366	-1.03114488	5.19500138	-1.38619589	0.607564	-0.71528931	-0.65274961	-0.909783	1996&C1365_3728000_2889000
1367	0	3.0491453	0.14759063	-0.60953185	-0.9436257	-0.95211367	-1.28112529	1996&C1366_3728000_2890000
1368	0	3.16722963	0.24653272	-0.66805529	-0.63640699	-1	-1.10930007	1996&C1367_3728000_2891000
1369	0	1.0653916	0.87263566	0	-0.39002623	-0.90328273	-0.6447183	1996&C1368_3728000_2892000
1370	0.69610096	0.74685638	0.3909899	0	-0.69610096	-0.83406428	-0.303782	1996&C1369_3728000_2893000
1371	0.32896313	1.29333793	-0.20658295	-0.54337749	-0.87234062	0	0	1996&C1370_3728000_2895000
1372	0.34308905	1.78998702	0.28697937	0.46717712	-1.33346116	0	-0.99782369	1996&C1371_3728000_2896000
1373	0.82160064	0.56779328	-0.56779328	0	-0.82160064	0	0	1996&C1372_3728000_2897000
1374	0.12614886	0.6447183	-0.77086716	0.77086716	0.77086716	-0.77086716	0	1996&C1373_3728000_2902000
1375	0.58694584	-1.42707538	3.43147838	3.4069276	5.93767125	-10.34679274	1.22778606	1996&C1374_3728000_2904000
1376	0.68246758	-1.69783903	1.84789621	1.94715892	5.84888694	-7.4305306	1.47777542	1996&C1375_3728000_2905000
1377	1.19804002	-1.02708944	4.31873353	1.97156908	4.63039881	-9.53383648	-0.0825199299999999	1996&C1376_3728000_2906000
1378	0.52996786	0.57839471	2.70414259	1.12005275	1.57036262	-5.21761772	-0.0297200499999999	1996&C1377_3728000_2907000
1379	1.06353599	0.69151133	3.64979976	1.0783187	2.23290961	-7.07135709	-0.22662154	1996&C1378_3728000_2908000
1380	1.59822501	1.37141288	2.00932607	2.5622161	2.51446752	-8.82246871	0.0224038899999999	1996&C1379_3728000_2909000
1381	1.27272635	4.10682887	1.5714206	1.0855463	2.86854059	-10.03493734	-0.51834075	1996&C1380_3728000_2911000
1382	-1.16546086	0.47149258	-1.10128527	0.37207128	0.78677528	-0.62779138	0	1996&C1381_3728000_2913000
1383	-0.85737756	0.65949322	-1.00176186	0.62162496	0.67117689	-1.57652309	0	1996&C1382_3728000_2914000
1384	-1.55770488	0.389452	-0.85097552	0.51658124	0.91298658	-0.74447973	0	1996&C1383_3728000_2916000
1385	-1.45494868	0.13866434	-0.5	0.50737054	0.95494868	-0.67536537	0	1996&C1384_3728000_2917000
1386	-1	-0.79034426	0	0.79034426	1	-0.5	0	1996&C1385_3728000_2918000
1387	-0.96055141	-0.73317887	0	0.73317887	0.96055141	0	0	1996&C1386_3728000_2919000
1388	0	0	0	0	0	0	0	1996&C1387_3728000_2923000
1389	0	0	0	0	0	0	0	1996&C1388_3728000_2926000
1390	0	0	0	0	0	0	0	1996&C1389_3728000_2927000
1391	-0.70904838	0	-0.70904838	1.41809676	0.70904838	-1.44793609	0	1996&C1390_3729000_2828000
1392	-0.79501612	0	-0.79501612	1.59003224	0.79501612	-1.61234635	0	1996&C1391_3729000_2829000
1393	-1.51588081	0	-0.84689466	1.75894764	0.87947382	-1.10811297	0	1996&C1392_3729000_2830000
1394	-1.64069049	0	-0.90237718	1.8386082	0.9193041	-1.07739153	0	1996&C1393_3729000_2831000
1395	-1.6124383	0	-0.93059568	1.819566	0.909783	-1.07946832	0	1996&C1394_3729000_2832000
1396	-1.66906676	0	-1.63083017	1.17760294	0.76578403	-0.55187669	0.35396512	1996&C1395_3729000_2835000
1397	-1.72020076	0	-1.56145777	1.07119304	0.78559652	-0.56628159	0.5	1996&C1396_3729000_2836000
1398	-1.27086716	0	-1.09981868	0.13128592	0.5	0.27086716	0.86871408	1996&C1397_3729000_2839000
1399	-0.39002623	0.6447183	-0.6447183	-0.58966058	-0.20625722	0.59628345	0.58966058	1996&C1398_3729000_2843000
1400	0	0	0	0	0	0	0	1996&C1399_3729000_2849000
1401	0.73317887	1.76743064	1.77010136	-1.93281623	-1.42201272	-0.91588192	0	1996&C1400_3729000_2851000
1402	0.63640699	4.32786545	0.25900147	-2.40237203	-1.56833359	-1.25256829	0	1996&C1401_3729000_2855000
1403	0.46419321	2.66818738	-0.63427105	-1.75362981	-0.74447973	0	0	1996&C1402_3729000_2856000
1404	0	0.63640699	0	-0.63640699	0	0	0	1996&C1403_3729000_2860000
1405	-0.05692562	2.72665276	-0.8705918	-0.91298658	0	-0.44307438	0	1996&C1404_3729000_2861000
1406	0.37889879	2.44005569	-0.71664408	-0.82160064	0	-0.41881769	0	1996&C1405_3729000_2862000
1407	0	0.579006	0	-0.579006	0	0	0	1996&C1406_3729000_2865000
1408	0	1.5993252	-1.05594771	-0.54337749	0	-0.5	0	1996&C1407_3729000_2867000
1409	0	2.86302678	-1.49422266	-1.34977912	0	-0.75791271	0	1996&C1408_3729000_2868000
1410	-1.20308092	4.4351349	-0.77025764	-2.29965738	-0.62779138	-0.44733416	0	1996&C1409_3729000_2871000
1411	-1.06925443	4.0896595	0.69273474	-2.81351435	-0.07984354	-1.41598452	0	1996&C1410_3729000_2872000
1412	-1.01863637	2.29580599	2.08317005	-2.22059424	0.23761111	-1.81565133	0	1996&C1411_3729000_2874000
1413	0	-0.70793024	1.06189536	0	0	0	0	1996&C1412_3729000_2875000
1414	0	-0.70793024	1.26815258	-0.20625722	-0.20625722	0	0	1996&C1413_3729000_2876000
1415	0.7026553	1.91855353	-1.30902396	-0.0305235700000001	-1.31218487	-0.7026553	0	1996&C1414_3729000_2877000
1416	0.66805529	2.00416587	-2.25340347	0.2492376	-0.41881769	-0.66805529	0	1996&C1415_3729000_2878000
1417	0.89665346	3.12230034	-0.651625070000001	2.91091114	-0.66805529	-5.61018458	0	1996&C1416_3729000_2879000
1418	-0.9712741	-0.47117931	6.26262422	3.17426947	0.0975848800000001	-7.67320747	0	1996&C1417_3729000_2880000
1419	-2.31848778	-0.305804739999999	7.63052544	2.80306005	1.79056426	-9.20629577	0	1996&C1418_3729000_2881000
1420	-4.62599858	-0.83384525	9.20521173	1.79888967	1.77950094	-7.32375851	0	1996&C1419_3729000_2882000
1421	-5.52538848	0.42020894	7.80277683	1.4233247	1.31269963	-5.43362162	0	1996&C1420_3729000_2883000
1422	-2.61360379	3.25826655	-0.46670038	1.05993572	0.0585493199999998	-1.72997653	0.07956399	1996&C1421_3729000_2884000
1423	-1.66164127	2.08287669	0.10873244	0	-0.303782	-0.60953185	0.07956399	1996&C1422_3729000_2885000
1424	-3.85150998	9.1742433	1.35956288	4.59028104	1	-7.78361778	0	1996&C1423_3729000_2886000
1425	-3.521216	9.47156604	1.06497456	0.62687275	-0.78076991	-2.39551281	-0.95494868	1996&C1424_3729000_2888000
1426	-3.08132092	8.91578419	1.15755981	0.62687275	-0.67536537	-2.42387724	-0.90328273	1996&C1425_3729000_2889000
1427	-0.92838642	4.28737375	0.773517689999999	-1.46853824	-0.44307438	-0.96055141	-1.26034099	1996&C1426_3729000_2891000
1428	0	0.48299328	0.37834238	0	0	-0.86133566	0	1996&C1427_3729000_2892000
1429	0.5261838	0.99315739	0.31050757	-0.303782	-0.8299658	-0.69610096	0	1996&C1428_3729000_2894000
1430	0.28035712	1.39030176	-0.17123806	-0.60953185	-0.88988897	0	0	1996&C1429_3729000_2895000
1431	0.24306529	1.19718493	0.25594422	0.06476315	-0.95211367	0	-0.41881769	1996&C1430_3729000_2896000
1432	0.11250278	1.35662327	-0.66052231	0	-0.80860374	0	0	1996&C1431_3729000_2897000
1433	-0.8999846	0.8999846	0.65274961	0	0	0	-0.65274961	1996&C1432_3729000_2898000
1434	-0.44405229	1.55594771	1.67111745	0.55594771	-0.55594771	0.14343327	-0.7026553	1996&C1433_3729000_2899000
1435	-0.91298658	0.91298658	0.303782	0	0	0	-0.303782	1996&C1434_3729000_2900000
1436	0.13945426	0.63640699	-0.77586125	0.77586125	0.77586125	-0.77586125	0	1996&C1435_3729000_2901000
1437	0.03099754	0.0784658399999998	1.0427977	1.10281129	1.395014	-2.41283161	0.70793024	1996&C1436_3729000_2902000
1438	0.20458106	-0.814226090000001	3.53152294	3.93960083	4.91274173	-7.36585499	0.8109575	1996&C1437_3729000_2903000
1439	0.68694708	-1.99201647	2.85810305	2.84423597	6.00138554	-9.10067669	1.15170809	1996&C1438_3729000_2904000
1440	-0.303782	-0.4638155	1.8555045	0.933873090000001	2.06622319	-4.30627765	0.78005246	1996&C1439_3729000_2905000
1441	1.18853785	-1.36595841	2.66942417	2.21781841	5.56107063	-8.72838968	1.0726177	1996&C1440_3729000_2906000
1442	2.18910052	-2.1183762	4.92037729	3.36426243	7.1444444	-12.01441498	-0.38416616	1996&C1441_3729000_2907000
1443	1.77431651	-0.0086027900000003	4.33675516	2.41330929	6.43664894	-11.78785446	-0.88921481	1996&C1442_3729000_2908000
1444	1.64011801	1.99706182	5.65747418	2.0272344	5.68329502	-13.66163063	-1.41456172	1996&C1443_3729000_2909000
1445	1.33951536	2.67024157	4.52526692	1.85052157	4.97999212	-12.62258447	-1.27552109	1996&C1444_3729000_2910000
1446	0.63059353	3.09315185	1.57851141	1.82184176	1.82204176	-8.19595472	0.0396351099999999	1996&C1445_3729000_2911000
1447	0.56374666	2.86279895	1.4927462	1.97116952	1.49976585	-7.60332701	0.14242917	1996&C1446_3729000_2912000
1448	-0.92550638	-0.62779138	0	0.62779138	0.92550638	0	0	1996&C1447_3729000_2918000
1449	-1.39826432	0	-1.44724204	1.17932116	0.58966058	-0.0848388399999997	0	1996&C1448_3730000_2835000
1450	-0.7026553	0.44307438	-1.13917534	-0.82160064	0	0.7026553	0.82160064	1996&C1449_3730000_2839000
1451	-0.65274961	0.48299328	-1.19828259	-0.84210167	0	0.65274961	0.84210167	1996&C1450_3730000_2840000
1452	0	0.60953185	-0.60953185	-0.62779138	0	0	0.62779138	1996&C1451_3730000_2843000
1453	0	0	0	0	0	0	0	1996&C1452_3730000_2845000
1454	0	0	0	0	-0.579006	0.579006	0	1996&C1453_3730000_2846000
1455	0	0	0	0	0	0	0	1996&C1454_3730000_2849000
1456	0	0	0	0	0	0	0	1996&C1455_3730000_2850000
1457	0.58966058	3.30557035	-0.51674288	-2.04435506	-1.28308259	-0.0510504000000001	0	1996&C1456_3730000_2851000
1458	0	2.90064869	-1.03114488	-1.4053106	-0.46419321	0	0	1996&C1457_3730000_2853000
1459	0.86504614	4.49580996	0.63238078	-2.74021476	-1.57295199	-1.68007013	0	1996&C1458_3730000_2854000
1460	0.61884368	4.30887728	0.01890174	-2.37779132	-1.50529539	-1.06353599	0	1996&C1459_3730000_2855000
1461	0.46419321	4.16305993	-1.30399356	-2.13232177	-0.67536537	-0.51557244	0	1996&C1460_3730000_2856000
1462	0.52996786	5.28038641	-1.32390268	-2.97980198	-0.92764361	-0.579006	0	1996&C1461_3730000_2858000
1463	-0.03580679	5.01237709	-1.17945356	-2.27906974	-0.58966058	-0.46419321	0	1996&C1462_3730000_2859000
1464	0.40351201	4.03807241	-0.72409949	-2.4761613	0.48299328	-1.13574289	0	1996&C1463_3730000_2861000
1465	0.55594771	3.56840999	0.70694122	-2.17441094	-0.48299328	-1.03894099	0	1996&C1464_3730000_2862000
1466	0	0.35396512	0	-0.35396512	0	0	0	1996&C1465_3730000_2864000
1467	0	0	0	0	0	0	0	1996&C1466_3730000_2865000
1468	0	0	0	0	0	0	0	1996&C1467_3730000_2867000
1469	0	2.68248344	-1.41748735	-1.23901624	0	-0.72208081	0	1996&C1468_3730000_2868000
1470	-0.303782	3.36855833	-1.58038482	-1.47038149	0	-0.79477993	0	1996&C1469_3730000_2869000
1471	-0.68937539	4.18737195	-1.78310739	-1.70628717	0	-0.89505593	0	1996&C1470_3730000_2870000
1472	-1.24996044	5.23863753	-0.86487665	-2.28308784	-0.48299328	-1.27702342	0	1996&C1471_3730000_2871000
1473	-1.34365453	5.58126485	-0.21324236	-2.91306445	-0.22518218	-1.82072557	0	1996&C1472_3730000_2872000
1474	-1.58615333	3.92785365	0.45419023	-2.25874031	-0.26076579	-1.32713248	0	1996&C1473_3730000_2873000
1475	-1.70454796	3.10074965	2.17318097	-2.60046898	0.20475015	-1.8714448	0	1996&C1474_3730000_2874000
1476	-0.41881769	0.39002623	0.77086716	0	-0.35204947	-0.80884392	0	1996&C1475_3730000_2875000
1477	0	0	0.56779328	0	-0.56779328	0	0	1996&C1476_3730000_2876000
1478	0.78076991	3.00790306	-1.35011136	1.24496312	-1.37862589	-2.78789212	0	1996&C1477_3730000_2877000
1479	0.60997377	2.34589301	0.25376026	3.38524806	-0.39074368	-6.59415765	0	1996&C1478_3730000_2879000
1480	-1.19309264	-0.22121638	5.74108461	3.47947233	0.00973149000000006	-8.2347971	0	1996&C1479_3730000_2880000
1481	-2.1751896	0.332217350000001	5.65241057	2.61781755	1.61877828	-8.04603415	0	1996&C1480_3730000_2881000
1482	-7.49105464	2.36633738	7.77322682	3.00311743	2.88789344	-7.61113401	0	1996&C1481_3730000_2882000
1483	-7.9824122	2.06481623	7.89025962	3.00465167	2.78983379	-6.92951373	0	1996&C1482_3730000_2883000
1484	-6.7545265	2.50316636	5.76542629	2.04926248	1.78056347	-4.41550568	0	1996&C1483_3730000_2884000
1485	-5.33765885	3.56354193	3.10231676	0.1804094	1.8325252	-2.95110821	0.39002623	1996&C1484_3730000_2885000
1486	-4.03583088	5.44114148	0	0	0	-1.4053106	0	1996&C1485_3730000_2886000
1487	-5.17473	12.4337663	-0.234655940000001	1.36655092	1.19963736	-3.33176125	-0.78076991	1996&C1486_3730000_2887000
1488	-4.83353728	12.47811336	1.04394845	0.72725618	2.03700662	-4.40082375	-1.64876654	1996&C1487_3730000_2888000
1489	-3.20683882	8.57118937	1.73274005	0.51546204	-0.5	-2.48270776	-0.83810902	1996&C1488_3730000_2889000
1490	-3.35006988	8.46863085	2.13121045	0.32271481	1.11189542	-2.89020454	-1.87767945	1996&C1489_3730000_2890000
1491	-1.05993572	5.3220962	0.40493547	-1.02905992	0	-0.88645393	-0.62779138	1996&C1490_3730000_2891000
1492	0.27780978	1.86720924	-0.48258153	-0.76578403	-0.89665346	0	0	1996&C1491_3730000_2895000
1493	0.32896313	1.31923874	-0.17604257	-0.59981868	-0.87234062	0	0	1996&C1492_3730000_2896000
1494	0.11355345	1.22606757	-0.58966058	0	-0.74996044	0	0	1996&C1493_3730000_2897000
1495	-0.38988897	1.54263858	1.15274961	0.65274961	-0.5	0.65274961	-0.5	1996&C1494_3730000_2898000
1496	-0.64733538	1.38997449	1.99822187	0.78076991	-0.58966058	0.78076991	-0.58966058	1996&C1495_3730000_2899000
1497	0.14274798	0.61671883	2.52366023	3.28725174	2.97967055	-3.50646731	0.48092972	1996&C1496_3730000_2901000
1498	0.17099026	-1.32987154	3.07822986	4.23049269	4.00752748	-4.98558341	0.68665554	1996&C1497_3730000_2902000
1499	0.47890998	-2.16473873	3.7523498	4.00124784	5.9804802	-8.49756427	0.74846497	1996&C1498_3730000_2903000
1500	0.86164899	-0.94918978	4.20856491	2.74222112	6.33431179	-10.4383195	0.8538557	1996&C1499_3730000_2904000
1501	1.64376901	-2.32224516	4.02295074	3.46265477	7.20433951	-11.53929989	0.0355381699999999	1996&C1500_3730000_2905000
1502	2.09417189	-0.86868765	3.14767464	2.48226033	7.2746696	-10.84274211	0.0417790999999998	1996&C1501_3730000_2906000
1503	2.26399824	-1.29253038	4.71371894	2.66943674	7.36122793	-12.14661262	-0.15338159	1996&C1502_3730000_2907000
1504	1.83742926	0.874546239999999	6.56609902	2.82262015	6.83283652	-13.33616555	-1.12984309	1996&C1503_3730000_2908000
1505	1.31923231	2.02904021	4.35875554	2.76583484	5.01974513	-11.84332462	-1.5334665	1996&C1504_3730000_2909000
1506	0.73795343	2.6808764	3.88952788	4.20506712	4.40184084	-12.79257729	-1.2016989	1996&C1505_3730000_2910000
1507	0.61907646	1.97997086	3.81357241	3.33489453	4.21307195	-11.50154833	-0.92746982	1996&C1506_3730000_2911000
1508	-0.84993684	-1.26228146	0	0.06308903	2.04912927	0	0	1996&C1507_3730000_2918000
1509	-0.73317887	0	0.20625722	0	0.73317887	0	-0.20625722	1996&C1508_3730000_2922000
1510	-0.7026553	0	0.60953185	0	0.7026553	0	-0.60953185	1996&C1509_3730000_2923000
1511	-0.55594771	0	0	0	0.55594771	0	0	1996&C1510_3730000_2925000
1512	-0.52996786	0	0	0	0.52996786	0	0	1996&C1511_3730000_2926000
1513	-2.13266621	0.05137923	-1.06299684	2.44612339	0.73317887	-0.4271417	-0.97976565	1996&C1512_3731000_2835000
1514	-1.79669773	0	-1.04013865	1.27281398	0.63640699	-0.47468197	0	1996&C1513_3731000_2836000
1515	-0.46419321	0.20625722	-1.02785786	-0.73888771	0	0.46419321	0.73888771	1996&C1514_3731000_2839000
1516	0	0.6447183	-1.25425015	-0.69610096	0	0	0.69610096	1996&C1515_3731000_2840000
1517	0	0.77086716	-1.32681487	-0.66052231	0	0	0.66052231	1996&C1516_3731000_2841000
1518	0	0	0	0	0	0	0	1996&C1517_3731000_2849000
1519	0.41881769	3.71218917	-0.86773746	-1.99950621	-1.13473503	-0.12902816	0	1996&C1518_3731000_2852000
1520	0.803782	4.0851764	-0.98819057	-2.20756456	-1.14982578	-0.54337749	0	1996&C1519_3731000_2854000
1521	1.25386044	4.66868328	0.23588818	-2.77086716	-1.91950064	-1.4680641	0	1996&C1520_3731000_2855000
1522	1.13955858	5.06373239	-0.1842706	-2.95832785	-1.8346237	-1.22606882	0	1996&C1521_3731000_2856000
1523	1.1447183	6.19413296	-0.38934278	-3.10696382	-1.8241474	-1.57532288	0	1996&C1522_3731000_2857000
1524	0	4.51015689	-1.45516564	-2.11480226	-0.63640699	-0.303782	0	1996&C1523_3731000_2858000
1525	0	3.56954487	-1.30450456	-1.96125831	-0.303782	0	0	1996&C1524_3731000_2859000
1526	-0.01580401	1.96200811	0.0458877999999996	-1.16684851	0.46419321	-1.10891151	0	1996&C1525_3731000_2861000
1527	0.20625722	0.67536537	0	-0.67536537	0	0	0	1996&C1526_3731000_2862000
1528	1.56937811	2.13732542	0.91592758	-1.33866044	-0.56779328	-1.5007644	0	1996&C1527_3731000_2863000
1529	0.44307438	0.66052231	0	-0.66052231	0	0	0	1996&C1528_3731000_2864000
1530	0	0	0	0	0	0	0	1996&C1529_3731000_2865000
1531	0.52996786	0.579006	0.83763538	-0.99782369	-0.41881769	0	0	1996&C1530_3731000_2866000
1532	0	1.26123271	-0.81815833	-0.44307438	0	-0.35396512	0	1996&C1531_3731000_2867000
1533	-0.5	3.5384596	-1.48336744	-1.42504978	0	-0.86893009	0	1996&C1532_3731000_2868000
1534	-1.27090739	5.205731	-0.34605759	-2.71173634	-0.41881769	-1.32692607	0	1996&C1533_3731000_2870000
1535	-1.43193466	5.75872172	-0.05183417	-3.09632414	-0.58966058	-1.517534	-0.5	1996&C1534_3731000_2871000
1536	-1.50533117	5.91570597	-0.5881776	-2.46526686	-0.66805529	-1.68887505	-0.41881769	1996&C1535_3731000_2872000
1537	-2.05753562	4.75596823	1.12073207	-2.45667861	-0.22599317	-2.1726224	-0.20625722	1996&C1536_3731000_2873000
1538	-2.12993063	4.31554876	1.43226194	-2.43027991	-0.16010966	-2.08828297	0	1996&C1537_3731000_2874000
1539	-2.06906655	4.78948613	0.1083798	-2.166224	-0.16010966	-1.95703098	0	1996&C1538_3731000_2875000
1540	-1.55593726	5.90222435	-1.95440978	-1.02693402	-0.14720255	-2.49909721	0	1996&C1539_3731000_2876000
1541	0.22890729	2.77819473	-1.76941466	2.04318869	0	-3.79644849	0	1996&C1540_3731000_2877000
1542	0.15139367	3.0843678	-1.80518285	2.28101415	0	-4.36434238	0	1996&C1541_3731000_2878000
1543	-0.86146581	1.40007709	3.64467833	1.66863061	-0.63049131	-6.00219882	0	1996&C1542_3731000_2879000
1544	-2.54867096	2.95062898	6.85340323	2.76216279	2.10689933	-8.37684193	0	1996&C1543_3731000_2880000
1545	-7.9017362	7.67800551000001	12.36664347	8.75353506	4.29818406	-11.0339433	0	1996&C1544_3731000_2881000
1546	-9.43398423	8.67293905	13.50413156	8.59975766	4.01799756	-11.35139908	0	1996&C1545_3731000_2882000
1547	-7.25558276	0.9249105	4.81344104	2.01723122	1.5	0	0	1996&C1546_3731000_2883000
1548	-11.61950984	10.9140839	8.43094797	6.69400397	3.61862681	-6.07040855	0	1996&C1547_3731000_2884000
1549	-10.22125042	12.04706309	13.11559592	11.62998204	3.75624921	-12.41188346	-0.66805529	1996&C1548_3731000_2885000
1550	-5.5295938	10.44706686	3.32649463	4.81707514	2.32327054	-8.9894292	-0.60953185	1996&C1549_3731000_2886000
1551	-5.06454444	11.75095688	-0.5266502	1.24092322	0.88614876	-2.48083666	-0.48299328	1996&C1550_3731000_2887000
1552	-5.28640256	24.69959938	4.72968713	4.64708597	4.22434006	-5.67199614	-1.9923198	1996&C1551_3731000_2888000
1553	-4.4621908	23.24411892	5.91165351	4.03549384	3.76469166	-4.76778063	-2.01407982	1996&C1552_3731000_2889000
1554	-4.38363366	22.23452147	6.2108825	3.75547257	3.9300692	-4.89339658	-2.240291	1996&C1553_3731000_2890000
1555	0	0.39002623	0.16592148	-0.55594771	0	0	0	1996&C1554_3731000_2892000
1556	0.68246758	1.15839484	-0.4084344	-0.74996044	-0.68246758	0	0	1996&C1555_3731000_2893000
1557	0.31997914	2.45460249	-0.35261552	-0.83810902	-0.87592685	-0.70793024	0	1996&C1556_3731000_2894000
1558	0.28375668	2.0662026	-0.64367211	-0.81299864	-0.89328853	0	0	1996&C1557_3731000_2895000
1559	-0.25080205	0.78076991	0	0	-0.52996786	0	0	1996&C1558_3731000_2897000
1560	-0.75533495	1.05911695	0.303782	0.303782	0	0.303782	0	1996&C1559_3731000_2898000
1561	-0.97358735	1.1280547	1.61291641	1.3731539	0	0.34200902	0	1996&C1560_3731000_2899000
1562	-0.0281414200000001	0.78705136	2.27522819	2.98130672	0.76578403	-0.71083934	-0.6447183	1996&C1561_3731000_2900000
1563	-0.10757209	-0.0890492899999998	1.52638978	1.53963057	0.56779328	-1.23584857	-0.41881769	1996&C1562_3731000_2901000
1564	0.12242137	-0.35379483	2.95860693	3.44590756	3.8760943	-4.70226254	0.66909223	1996&C1563_3731000_2902000
1565	0.86410543	-2.10520346	4.11840393	3.01707027	6.26331705	-10.51912137	1.06196312	1996&C1564_3731000_2903000
1566	0.81299864	-0.61232719	0.30085335	2.14910922	4.77440502	-5.6120404	1.39220192	1996&C1565_3731000_2904000
1567	0.72734724	0	-0.74274708	1.65573366	2.26329766	-2.26329766	1.05993572	1996&C1566_3731000_2905000
1568	1.26005217	-0.81424119	0.95169065	2.30685681	6.51164792	-8.3195472	1.08365738	1996&C1567_3731000_2906000
1569	1.50163168	-0.72337812	1.8048435	2.22220728	6.23197933	-9.48546887	0.80009906	1996&C1568_3731000_2907000
1570	2.11819514	0.0130911299999994	6.26590581	2.62941877	6.40545234	-11.76955667	-0.40870035	1996&C1569_3731000_2908000
1571	0.80658039	2.63563416	3.02367811	4.88642434	4.1784335	-11.08003994	-1.82019464	1996&C1570_3731000_2909000
1572	0.73562354	3.02694566	4.24640658	5.79666561	2.49582555	-11.14614822	-1.31327122	1996&C1571_3731000_2910000
1573	1.23131308	1.96494392	3.7488201	1.40457813	1.08557105	-8.75986091	0.41138961	1996&C1572_3731000_2911000
1574	-0.72138639	-1.24978973	0	-0.21117216	2.18234828	0	0	1996&C1573_3731000_2917000
1575	-0.72734724	-0.54337749	0.52996786	-0.17191182	1.44263655	0	-0.52996786	1996&C1574_3731000_2918000
1576	-0.579006	0	0.69610096	0	1.09457844	0	-1.2116734	1996&C1575_3731000_2921000
1577	-0.60953185	0	0.7026553	0	0.60953185	0	-0.7026553	1996&C1576_3731000_2923000
1578	0	0	0	0	0	0	0	1996&C1577_3731000_2924000
1579	0	0	0	0	0	0	0	1996&C1578_3731000_2925000
1580	0	0	0	0	0	0	0	1996&C1579_3731000_2927000
1581	-0.36743846	0.51557244	-0.21915765	1.44395886	0.8830109	-0.46419321	-0.51557244	1996&C1580_3732000_2829000
1582	-0.69815682	0.74447973	-0.59590012	2.19917421	1.44263655	-1.37206554	-0.74447973	1996&C1581_3732000_2830000
1583	-0.6512213	0.72734724	-0.54476868	2.0922824	1.37856854	-1.26147358	-0.72734724	1996&C1582_3732000_2831000
1584	0.28244187	0.63640699	0.0529683999999997	0.63640699	0.35396512	0	-0.63640699	1996&C1583_3732000_2832000
1585	0	0	0	0	0	0	0	1996&C1584_3732000_2833000
1586	-2.3557787	0.0475739900000001	-1.02032377	2.80307763	0.95621766	-0.66657505	-1.30315675	1996&C1585_3732000_2835000
1587	-0.39002623	0	-0.3757578	-0.35396512	0	0	0.35396512	1996&C1586_3732000_2838000
1588	0	0.579006	-1.12238349	-0.6447183	0	0	0.6447183	1996&C1587_3732000_2840000
1589	0	0.81733023	-1.17129535	-0.56779328	0	0	0.56779328	1996&C1588_3732000_2842000
1590	0	3.8175342	-1.4053106	-1.61720748	-0.79501612	0	0	1996&C1589_3732000_2852000
1591	1.17479139	4.30422004	-0.18109824	-2.40542074	-1.43893023	-1.45356222	0	1996&C1590_3732000_2853000
1592	1.31887457	4.45146846	0.12107012	-2.52107578	-1.54939357	-1.8209438	0	1996&C1591_3732000_2854000
1593	1.33683976	4.38166953	0.0726932099999997	-2.41436844	-1.65251715	-1.72431691	0	1996&C1592_3732000_2855000
1594	0.9485003	4.82676865	-0.22204306	-2.1272467	-1.27252536	-1.7501792	0	1996&C1593_3732000_2856000
1595	0.81935444	4.91390287	-0.11419363	-2.55739647	-0.65993536	-2.2881784	0	1996&C1594_3732000_2857000
1596	0.20165843	4.75963673	-0.30044009	-2.23422336	-0.23678079	-2.0974901	0	1996&C1595_3732000_2858000
1597	-0.02081268	3.12148004	-0.83075994	-1.11189542	0	-0.579006	0	1996&C1596_3732000_2859000
1598	0.05099046	0.66052231	0.60953185	0	0	-0.66052231	0	1996&C1597_3732000_2862000
1599	1.3275491	2.14287599	2.55280023	-1.30524061	-0.66052231	-1.85664941	0	1996&C1598_3732000_2863000
1600	1.82190408	2.66550348	2.97743385	-1.4602741	-0.73888771	-2.55069535	0	1996&C1599_3732000_2864000
1601	0.48299328	0.48299328	0.41251444	-0.6892505	-0.20625722	0	0	1996&C1600_3732000_2865000
1602	1.37464776	0.99902209	1.55440425	-1.12374099	-0.56779328	-1.16567407	0	1996&C1601_3732000_2866000
1603	0	0.58966058	0	-0.58966058	0	0	0	1996&C1602_3732000_2867000
1604	0	2.61906562	-0.42656299	-1.19467894	-0.41881769	-1.20679738	0	1996&C1603_3732000_2868000
1605	-1.19829075	5.59963754	1.18009409	-3.65852887	-1.11189542	-1.70767005	-0.63640699	1996&C1604_3732000_2871000
1606	-0.66157908	7.33398749	0.68253393	-2.70267478	-0.71528931	-4.89192693	-0.6447183	1996&C1605_3732000_2872000
1607	-1.52748441	5.54272453	-0.60297475	-2.24676637	-0.39002623	-1.64051891	-0.46419321	1996&C1606_3732000_2873000
1608	-1.77082311	4.41585023	-0.22914595	-2.14269213	-0.2152206	-1.48981076	0	1996&C1607_3732000_2874000
1609	-1.78459886	5.75486287	1.14777145	-1.97095779	-0.11340881	-4.61767225	0	1996&C1608_3732000_2875000
1610	-2.48791956	5.05953486	0.44218423	-2.18276419	-0.10671147	-2.28566769	0	1996&C1609_3732000_2876000
1611	-1.24255756	4.80952614	-0.29205613	1.45988094	-0.45841373	-5.20797792	0	1996&C1610_3732000_2877000
1612	0.76578403	1.64489065	-0.30403354	2.27453164	-0.78559652	-3.59557626	0	1996&C1611_3732000_2879000
1613	-1.73812126	0.872435639999999	4.0781835	1.28623499	0.4376797	-5.46638043	0	1996&C1612_3732000_2880000
1614	-6.69721698	9.55967911	15.45625451	9.00432645	3.69020844	-10.96923201	-0.78005246	1996&C1613_3732000_2881000
1615	-5.78262036	5.33003399	9.75149429	5.50819479	2.94426794	-9.32918413	0	1996&C1614_3732000_2882000
1616	-9.75283418	8.10147426	11.66809513	6.33332127	4.40801065	-6.29149637	0	1996&C1615_3732000_2883000
1617	-12.52867776	10.32683866	13.76007744	11.56500698	5.22310964	-10.02808942	0	1996&C1616_3732000_2884000
1618	-7.23348924	6.24347626	6.84797651	1.47133816	2.53614971	-6.03963402	0	1996&C1617_3732000_2885000
1619	-5.31834108	9.93583328	2.52403828	5.7904932	2.24797918	-10.03065946	-0.44307438	1996&C1618_3732000_2886000
1620	-4.89668358	9.5166182	-1.93852312	1.08675498	1.11189542	-2.8800619	0	1996&C1619_3732000_2887000
1621	-3.74468124	23.93286724	6.44008131	6.0009303	4.52020742	-4.13882626	-2.19306473	1996&C1620_3732000_2888000
1622	-3.10584938	21.42850176	6.59150362	4.73903912	4.20112868	-3.69722004	-1.99272654	1996&C1621_3732000_2889000
1623	0.61884368	1.72032134	-0.24420683	-0.88645393	-0.61884368	-0.58966058	0	1996&C1622_3732000_2892000
1624	0.63640699	1.72510244	-0.29322788	-0.87592685	-0.63640699	-0.55594771	0	1996&C1623_3732000_2893000
1625	0.46419321	1.08251842	-0.33803869	-0.74447973	-0.46419321	0	0	1996&C1624_3732000_2894000
1626	0.579006	1.39868194	-0.0831175599999998	-0.78559652	-0.579006	-0.52996786	0	1996&C1625_3732000_2895000
1627	-0.60953185	1.27758714	-0.2492376	-0.41881769	0	0	0	1996&C1626_3732000_2896000
1628	0.20625722	0.79276487	0.11287333	0.55594771	0	0.55594771	0	1996&C1627_3732000_2897000
1629	-0.00931183000000002	0.1663294	1.39470493	0.77586125	0	0.77586125	0	1996&C1628_3732000_2898000
1630	-0.84077073	0.94492527	2.23574337	2.01818791	0	0.22285108	-0.46419321	1996&C1629_3732000_2899000
1631	-0.06603384	0.73610988	2.22616077	2.72739494	0.65274961	-0.56276662	-0.56779328	1996&C1630_3732000_2900000
1632	0.62101606	0.0499318800000008	4.59680953	3.99734483	3.0447058	-4.48615199	1.1229669	1996&C1631_3732000_2901000
1633	-0.27966506	1.61052406	3.54066858	1.52706212	0.20625722	-2.20797037	-0.20625722	1996&C1632_3732000_2902000
1634	-0.72734724	1.73280004	3.79907656	1.71188647	0	-1.49785424	-0.90328273	1996&C1633_3732000_2903000
1635	0.58966058	0.55692562	2.01604126	1.73539026	0.58966058	-1.03273496	-0.70904838	1996&C1634_3732000_2904000
1636	0	0.96598656	1.72132151	0	0	0	0	1996&C1635_3732000_2905000
1637	0.35396512	0.11076505	4.42764641	1.54173432	1.34567224	-5.1971885	1.52641286	1996&C1636_3732000_2906000
1638	1.46486023	-0.92094137	6.73023642	2.18478273	4.51463716	-9.64377822	0.61807617	1996&C1637_3732000_2907000
1639	1.44682416	1.76298579	4.42661832	5.5129774	2.63308306	-10.16146916	-1.85030109	1996&C1638_3732000_2909000
1640	1.3786959	2.18976361	4.58801924	5.45957704	2.7062207	-10.03302577	-1.24608588	1996&C1639_3732000_2910000
1641	0.5	1.25908263	3.9042527	0.502365849999999	0.55655621	-6.22225739	-0.5	1996&C1640_3732000_2911000
1642	1.25716867	0.549667980000001	3.49714975	3.02387194	2.21726546	-9.55196641	0.14242917	1996&C1641_3732000_2912000
1643	0	1.18575948	1.94411398	0.45712819	0.6237186	-4.21072025	0	1996&C1642_3732000_2913000
1644	0	0.6245116	2.14841251	-0.38492259	0.79246751	-3.18046903	0	1996&C1643_3732000_2914000
1645	0	-1	1.61720748	-0.74447973	0.93587599	-0.80860374	0	1996&C1644_3732000_2915000
1646	-0.39002623	-1.35892013	1.158012	-0.1994743	1.36941466	-0.579006	0	1996&C1645_3732000_2916000
1647	-0.51557244	-1.48282732	0.78005246	-0.32732295	2.51470248	-0.39002623	-0.579006	1996&C1646_3732000_2917000
1648	0	-1.17882468	0	-0.14466105	1.83905817	0	-0.51557244	1996&C1647_3732000_2918000
1649	-0.52996786	-0.46419321	0.80414328	-0.21117216	1.89470862	0	-1.49351867	1996&C1648_3732000_2919000
1650	0	0	0.82160064	0	0.48299328	0	-1.30459392	1996&C1649_3732000_2921000
1651	0	0	0.80860374	0	0	0	-0.80860374	1996&C1650_3732000_2922000
1652	0.5	0	0.60897386	0	0	-0.52996786	-0.579006	1996&C1651_3732000_2926000
1653	-0.68129324	0.8299658	-1.19783554	2.2352764	1.51125904	-1.31218715	-0.8299658	1996&C1652_3733000_2830000
1654	0.11271462	0.78076991	-0.60857316	0.78076991	0.66805529	0	-0.78076991	1996&C1653_3733000_2832000
1655	-1.15104857	-0.48299328	-0.0346000100000001	0.48299328	0	0.12902816	-0.48299328	1996&C1654_3733000_2838000
1656	0	0.81733023	-0.81733023	0	0	0	0	1996&C1655_3733000_2842000
1657	0	0.89665346	-0.89665346	0	0	0	0	1996&C1656_3733000_2843000
1658	0	0.91616007	-0.91616007	0	0	0	0	1996&C1657_3733000_2844000
1659	0	0.79501612	-0.79501612	0	0	0	0	1996&C1658_3733000_2845000
1660	0	1.71647551	-0.46419321	-0.607564	0	-0.6447183	0	1996&C1659_3733000_2849000
1661	0	4.12942139	-1.42477076	-1.32104462	-0.6447183	-0.73888771	0	1996&C1660_3733000_2850000
1662	0	4.92657563	-1.8751952	-1.60828656	-0.79034426	-0.65274961	0	1996&C1661_3733000_2851000
1663	0	4.66639565	-1.57850797	-1.62599728	-0.80414328	-0.65774712	0	1996&C1662_3733000_2852000
1664	0.303782	3.76488508	-1.33611058	-1.57119304	-1.16136346	0	0	1996&C1663_3733000_2854000
1665	1.33411114	4.2916321	-0.20176391	-2.26006014	-1.80414328	-1.35977591	0	1996&C1664_3733000_2855000
1666	-0.01880007	4.13053998	-1.12529328	-1.4053106	-0.65274961	-0.46419321	0	1996&C1665_3733000_2856000
1667	0	3.19298522	-1.47777542	-1.19963736	-0.51557244	0	0	1996&C1666_3733000_2857000
1668	0.20192563	5.02670708	-0.21439134	-2.57610345	0.0305235700000001	-2.1825845	0	1996&C1667_3733000_2858000
1669	0.79988894	4.54796847	0.41100119	-2.69803103	0.13114295	-2.62178799	0	1996&C1668_3733000_2859000
1670	0.92299131	3.68971853	1.05628004	-2.61766729	0.28559652	-2.75700635	0	1996&C1669_3733000_2860000
1671	0.23365934	2.36660112	0.22236615	-1.0364327	0.68246758	-2.13187321	0	1996&C1670_3733000_2861000
1672	0	-0.87592685	0.87592685	0	0	0	0	1996&C1671_3733000_2862000
1673	1.14965728	1.27212816	2.45528937	-1.58921866	-0.21950562	-2.11538687	0	1996&C1672_3733000_2863000
1674	2.09913821	2.43310049	2.139627	-1.31510799	-0.71528931	-2.05822615	0	1996&C1673_3733000_2864000
1675	2.09913821	1.83328181	2.12714514	-0.70904838	-0.70904838	-2.05822615	0	1996&C1674_3733000_2865000
1676	1.83569337	1.36971304	1.88450522	-0.65274961	-0.65274961	-1.71204407	0	1996&C1675_3733000_2866000
1677	0.44307438	0.46419321	0	-0.46419321	0	0	0	1996&C1676_3733000_2867000
1678	1.03894099	0.85900683	1.12985336	-1.3208049	-0.66805529	-0.55594771	0	1996&C1677_3733000_2868000
1679	0.49726157	4.07499579	0.5396632	-3.14081035	-0.70904838	-1.52423435	-0.73888771	1996&C1678_3733000_2870000
1680	-1.40454797	5.12994116	-0.39884682	-2.61996096	0	-1.52818605	-0.56779328	1996&C1679_3733000_2872000
1681	-1.00766866	7.48509138	0.65656636	-2.28107215	-0.12083455	-6.17007415	-0.72138639	1996&C1680_3733000_2873000
1682	-1.75266881	5.9175491	2.12528808	-1.98053128	0.28537666	-5.99897571	-0.44307438	1996&C1681_3733000_2875000
1683	-1.61496442	5.14830891	-1.17753958	-0.22341315	0.0257356400000001	-3.42522935	0	1996&C1682_3733000_2876000
1684	-1.38087428	11.31155408	-2.18265456	-0.76448411	0.10671147	-4.80652604	-1.05993572	1996&C1683_3733000_2877000
1685	-1.2436854	6.89578354	-0.63975927	-0.04858389	0.13047013	-3.34328566	-0.83763538	1996&C1684_3733000_2878000
1686	-0.78005246	2.56098876	4.25002117	0.579006	0.74909499	-1.35905846	0	1996&C1685_3733000_2881000
1687	-10.01973068	11.80303863	15.46669394	10.39078578	4.90932167	-9.07438662	-1.158012	1996&C1686_3733000_2882000
1688	-10.33514166	10.42295563	14.86595503	10.62770439	5.31574162	-10.55380561	0	1996&C1687_3733000_2883000
1689	-10.86086074	11.89877566	17.18578304	14.33202198	6.04186551	-15.79185472	-0.20625722	1996&C1688_3733000_2884000
1690	-9.86860796	10.45952113	15.67966195	11.92562718	5.28297239	-15.07875858	-0.46419321	1996&C1689_3733000_2885000
1691	-3.45224746	7.33692374	3.47338499	4.05685908	1	-9.55923746	0	1996&C1690_3733000_2886000
1692	0.15678942	20.80307616	10.42823496	8.16296788	4.72845904	-8.5932594	-1.39220192	1996&C1691_3733000_2887000
1693	-0.2212333	21.25903902	10.78735297	8.10449204	4.95452366	-8.58364304	-2.05347815	1996&C1692_3733000_2888000
1694	-0.0980762800000001	18.85127206	10.75193762	6.75144794	5.15255728	-7.7983202	-1.73742816	1996&C1693_3733000_2889000
1695	0	12.83486831	5.82658561	4.27981726	4.40930984	-3.11462608	-1.49992088	1996&C1694_3733000_2890000
1696	0	-0.168293129999999	0.61270958	0.42439618	3.23865526	-2.64111015	-1.46635774	1996&C1695_3733000_2891000
1697	-0.23667497	1.08409942	2.33501233	-0.5423651	0.82155767	-1.89043697	-1.57119238	1996&C1696_3733000_2892000
1698	2.0222371	1.97327884	1.88263143	0.12765938	0.43385333	-2.17116887	-1.19963736	1996&C1697_3733000_2893000
1699	0.579006	1.36738365	-0.58178713	-0.78559652	-0.579006	0	0	1996&C1698_3733000_2894000
1700	0.62779138	1.47611451	-0.06769209	-0.80860374	-0.62779138	-0.59981868	0	1996&C1699_3733000_2895000
1701	-0.303782	1.06439	-0.12420101	-0.63640699	0	0	0	1996&C1700_3733000_2896000
1702	0	0.59981868	0.59981868	0.59981868	0	0.59981868	0	1996&C1701_3733000_2898000
1703	-0.23679156	0.76787027	2.43307329	2.70130889	0.39002623	-0.4993263	-0.58966058	1996&C1702_3733000_2899000
1704	0.53732215	0.18995399	3.9279312	3.26544885	0.73317887	-3.42637471	0.44267124	1996&C1703_3733000_2900000
1705	0.45820614	0.09063702	4.17815101	3.28868033	0.71528931	-1.79401797	-0.01994608	1996&C1704_3733000_2901000
1706	-0.27586125	1.8119483	3.96337862	2.84604378	0.5	-1.97114807	-0.22965407	1996&C1705_3733000_2902000
1707	-0.24696677	1.3139978	4.86234838	2.88192075	0.54337749	-2.23289734	0.2190637	1996&C1706_3733000_2903000
1708	0	1.40029899	3.2478183	1.36560271	0	-1.65893563	0.15751926	1996&C1707_3733000_2904000
1709	0	0.378666170000001	4.07404606	0	0	-0.63640699	0.29648818	1996&C1708_3733000_2905000
1710	0	-0.139453420000001	4.34017829	0.83676507	0	-2.53866535	0.69963505	1996&C1709_3733000_2906000
1711	0	-0.72922182	4.92210989	1.49992088	1.53071311	-4.85099955	1.86954685	1996&C1710_3733000_2907000
1712	0	-1.30549922	1.30549922	0.96598656	0	-0.96598656	0	1996&C1711_3733000_2908000
1713	1.36133656	2.73133337	5.32910394	4.68601145	2.66763074	-8.84416718	-1.56769506	1996&C1712_3733000_2909000
1714	1.15772133	2.1980938	2.77079277	6.04561774	4.8002681	-8.98431799	-1.73215623	1996&C1713_3733000_2910000
1715	0.303782	0.97800377	2.9163135	1.42209047	0.85985079	-6.17625853	-0.303782	1996&C1714_3733000_2912000
1716	0	0.7003257	1.91324059	1.55739612	0.6764839	-4.84744631	0	1996&C1715_3733000_2913000
1717	0	-0.52822295	1.94177405	1.99456091	1.49418709	-3.6871711	0	1996&C1716_3733000_2914000
1718	0	-0.88988897	1.23768736	-0.579006	0.85005129	-0.61884368	0	1996&C1717_3733000_2915000
1719	0	-0.35396512	0	-0.29075318	0.6447183	0	0	1996&C1718_3733000_2917000
1720	0	0	0.80414328	0	0.84993684	0	-1.65408012	1996&C1719_3733000_2920000
1721	0.46419321	0	0.98598347	0	0.66052231	-0.51557244	-1.59512655	1996&C1720_3733000_2921000
1722	0	0	0.89328853	0	0	0	-0.89328853	1996&C1721_3733000_2922000
1723	0	0	0.760608	0	0	0	-0.760608	1996&C1722_3733000_2924000
1724	0.303782	0	0.55043744	0	0	-0.39002623	-0.46419321	1996&C1723_3733000_2925000
1725	0.62779138	0	0.68498221	0	0.41881769	-0.6447183	-1.08687298	1996&C1724_3733000_2926000
1726	-0.10017966	0.85758146	-0.53189376	0.85758146	0.95776112	0	-0.85758146	1996&C1725_3734000_2830000
1727	-0.4504528	0.86133566	-0.96493235	1.74748442	1.31178846	-0.44307438	-0.86133566	1996&C1726_3734000_2831000
1728	0.10971119	0.86504614	-0.7809423	0.86504614	0.75533495	0	-0.86504614	1996&C1727_3734000_2832000
1729	-1.44129222	-0.66052231	-0.0730123700000003	0.66052231	0	0.04167863	-0.66052231	1996&C1728_3734000_2835000
1730	-1.39364674	0.20625722	-1.14611894	1.4790712	0.63640699	-0.76543515	-0.20625722	1996&C1729_3734000_2837000
1731	-1.43892245	-0.66805529	-0.0241489600000002	0.66805529	0	0.0402639100000002	-0.66805529	1996&C1730_3734000_2838000
1732	0	0.93758431	-0.93758431	0	0	0	0	1996&C1731_3734000_2843000
1733	0	0.88988897	-0.88988897	0	0	0	0	1996&C1732_3734000_2844000
1734	0	1.49549116	-0.95211367	0	0	-0.54337749	0	1996&C1733_3734000_2845000
1735	0	2.09341073	-1.42535544	0	0	-0.66805529	0	1996&C1734_3734000_2846000
1736	0	2.27324119	-2.43076045	0.14833396	0	-0.77086716	0.78005246	1996&C1735_3734000_2847000
1737	0	2.9880542	-0.1757693	-1.11189542	-0.52996786	-1.17042162	0	1996&C1736_3734000_2850000
1738	0.85378228	4.39182887	-1.13272448	-1.44277278	-1.76356528	-0.90654861	0	1996&C1737_3734000_2854000
1739	0.88298252	4.54479234	-1.40540344	-1.53156806	-1.81758676	-0.6732166	0	1996&C1738_3734000_2855000
1740	0.22722284	3.12766284	0.17668645	-1.158012	-1.6290804	-0.74447973	0	1996&C1739_3734000_2856000
1741	0.97734172	3.43216667	0.86737881	-2.35291955	0.46755523	-3.00032085	0	1996&C1740_3734000_2859000
1742	0.7430467	4.29134239	1.24540272	-2.61533819	0.0380083099999999	-2.46540712	0	1996&C1741_3734000_2860000
1743	2.00638321	1.68937539	2.06121836	-0.68937539	-0.68937539	-1.96150355	0	1996&C1742_3734000_2864000
1744	2.4507698	2.77931682	4.17931612	-1.77299834	-0.82581185	-3.66433217	0	1996&C1743_3734000_2865000
1745	2.21846432	2.01678384	3.13300613	-0.76578403	-0.76578403	-3.02488627	0	1996&C1744_3734000_2866000
1746	2.14391688	1.96026259	3.2021566	-0.78559652	-0.78559652	-2.9618818	0	1996&C1745_3734000_2867000
1747	0.97304224	0.41881769	1.30549922	-1.0715673	-0.65274961	-0.52996786	0	1996&C1746_3734000_2869000
1748	0.77728499	3.79744691	1.16690834	-3.02689086	-0.77086716	-2.05659684	-0.66805529	1996&C1747_3734000_2870000
1749	-1.20308092	4.28354498	0.84526771	-3.26078657	-0.54337749	-0.87152815	-0.79961491	1996&C1748_3734000_2871000
1750	-0.39002623	2.51091421	-0.39672876	-1.33413299	0	-0.89002623	-0.59981868	1996&C1749_3734000_2872000
1751	-0.88843513	6.80898571	0.98819122	-2.33666222	-0.26401128	-5.42484894	-0.78076991	1996&C1750_3734000_2873000
1752	-1.60508639	7.27861491	1.88558043	-2.61387021	0.37135873	-6.77881631	-0.71528931	1996&C1751_3734000_2874000
1753	-1.76014937	6.50374126	2.63774976	-2.58837494	0.46524965	-6.64608591	-0.63640699	1996&C1752_3734000_2875000
1754	-1.58469191	2.75945357	2.75962556	-0.43348006	0.29559552	-4.71580678	0	1996&C1753_3734000_2876000
1755	-1.41750995	5.16903639	1.43617391	-0.93674769	0.12904394	-3.05833561	-0.70793024	1996&C1754_3734000_2877000
1756	-0.41929133	7.73447078	-0.54717974	-0.47825097	0.21031764	-2.87538176	-1.19963736	1996&C1755_3734000_2878000
1757	-1.64517958	8.57541147	2.93709777	3.64346088	1.28776029	-3.93014971	-1.43057862	1996&C1756_3734000_2879000
1758	-2.01845727	6.46203676	7.25675859	5.29524154	1.68151186	-4.43479071	-1.58068852	1996&C1757_3734000_2880000
1759	-5.73415724	11.61555278	9.82296739	8.90714198	3.99291301	-6.19290128	-1.25558276	1996&C1758_3734000_2881000
1760	-8.69500602	11.02635175	13.77773842	10.06422756	4.24808105	-6.73170158	-1.08675498	1996&C1759_3734000_2882000
1761	-10.67028406	11.23506502	21.47586906	16.12483057	6.59117903	-19.95473381	-0.70793024	1996&C1760_3734000_2883000
1762	-5.63948744	4.38852734	7.39963019	8.98832698	3.84714833	-7.96734332	0	1996&C1761_3734000_2884000
1763	1.48895946	23.1891802	11.62268734	10.84795526	5.49002218	-11.76472432	-1.37875078	1996&C1762_3734000_2887000
1764	0.60318164	22.10283794	10.29296108	10.73355568	6.61258976	-12.9203375	-1.68420334	1996&C1763_3734000_2888000
1765	-0.0703729	20.30604674	11.67832056	7.42530936	5.28933168	-9.08512925	-2.18999543	1996&C1764_3734000_2889000
1766	0	10.19837359	3.74416681	4.01421412	4.34034972	-3.41833368	-1.66812856	1996&C1765_3734000_2891000
1767	0	-1.1559251	2.86357168	0.16189098	1.2190637	-1.51557244	-1.2190637	1996&C1766_3734000_2892000
1768	2.41247875	1.33406344	2.69806645	0.53971519	0.86214905	-2.03284646	-1.41809676	1996&C1767_3734000_2893000
1769	0	0.75533495	-0.18754167	-0.56779328	0	0	0	1996&C1768_3734000_2894000
1770	0.303782	0.81733023	0.48761966	-0.71528931	-0.303782	-0.58966058	0	1996&C1769_3734000_2895000
1771	0	0.55594771	0.0628959699999996	0	0	-0.61884368	0	1996&C1770_3734000_2897000
1772	0.06407712	-0.0237342800000002	2.56126348	1.50616431	0	-0.37332376	-0.35396512	1996&C1771_3734000_2898000
1773	0.18266977	-0.14890272	2.52929084	1.87587793	0	-0.31336349	-0.44307438	1996&C1772_3734000_2899000
1774	0.3169345	0.70998232	2.7427344	2.63927564	0.48299328	-2.01945362	-0.62779138	1996&C1773_3734000_2900000
1775	0.44563792	0.86929432	5.01075051	3.5123022	1.43280207	-3.92524318	0.32763199	1996&C1774_3734000_2901000
1776	0.34186664	0.12518302	5.05601084	3.56870272	1.83458876	-3.33950757	0.20647512	1996&C1775_3734000_2902000
1777	-0.72734724	1.02902831	3.79606695	1.53901418	0	-2.23653279	0.47921534	1996&C1776_3734000_2903000
1778	-0.61884368	0.771972290000001	5.96623171	1.15867478	-0.08748556	-2.53012016	-0.15704763	1996&C1777_3734000_2904000
1779	0	0.736789130000001	5.56186516	1.67392184	0.72022728	-3.21711361	-0.68744606	1996&C1778_3734000_2905000
1780	0	1.32245394	5.7391843	1.18322823	0.29705918	-4.50756118	1.25997563	1996&C1779_3734000_2906000
1781	0	0.17617898	2.99604218	0.41251444	0	-0.91251444	0	1996&C1780_3734000_2907000
1782	0.666037	1.94827101	5.79584923	4.6949449	0.85905847	-6.31090049	-3.16372616	1996&C1781_3734000_2908000
1783	0.70791085	1.46928312	3.17569035	4.68310302	2.76771471	-5.92531947	-2.62764968	1996&C1782_3734000_2909000
1784	0.61450672	1.71381291	2.82747507	3.59400865	2.15321197	-4.57454927	-2.43233681	1996&C1783_3734000_2910000
1785	-0.06343356	-0.29894007	9.47509046	6.63511932	4.89986757	-5.36385164	0	1996&C1784_3734000_2913000
1786	1.13558656	0.591905	9.74125214	4.8977982	6.19080336	-4.89868734	-0.56779328	1996&C1785_3734000_2914000
1787	1.32104462	0.86463377	11.3737552	5.65726877	7.94531114	-6.21393727	-0.66052231	1996&C1786_3734000_2915000
1788	0	-0.62779138	0.96598656	-0.18520726	0.33000536	-0.48299328	0	1996&C1787_3734000_2916000
1789	0.39002623	0	0.97855453	0	0.73888771	-0.44307438	-1.66439409	1996&C1788_3734000_2921000
1790	0.69610096	0	1.01294742	0	0.56779328	-0.70904838	-1.56779328	1996&C1789_3734000_2922000
1791	0.73317887	0	0.95767503	0	0.62779138	-0.74447973	-1.57416555	1996&C1790_3734000_2923000
1792	0.41881769	0	0.88747719	0	0	-0.46419321	-0.84210167	1996&C1791_3734000_2924000
1793	0	0	0.58966058	0	0	0	-0.58966058	1996&C1792_3734000_2925000
1794	0.61884368	0	0.67808562	0	0.39002623	-0.63640699	-1.05054854	1996&C1793_3734000_2926000
1795	0	0	0.39002623	0	0	0	-0.39002623	1996&C1794_3734000_2927000
1796	-0.17727236	0.73888771	0.0467088100000002	0.73888771	0.91616007	0	-0.73888771	1996&C1795_3735000_2829000
1797	-0.20965574	0.79034426	0.0783698199999998	0.79034426	1	0	-0.79034426	1996&C1796_3735000_2830000
1798	0.20498388	0.37220862	-0.186238329999999	1	0.79501612	0	-1	1996&C1797_3735000_2831000
1799	0.10316143	0.40058763	-0.25200802	0.91616007	0.81299864	0	-0.91616007	1996&C1798_3735000_2832000
1800	-1.5205766	-0.68246758	0.4841439	0.68246758	0	0.03774928	-0.68246758	1996&C1799_3735000_2835000
1801	-1.75259239	-0.84604378	-0.52587941	1.52851136	0	0.02023193	-0.84604378	1996&C1800_3735000_2836000
1802	-1.66832899	-0.79961491	-0.54840094	1.37862091	0	0.0237536599999999	-0.79961491	1996&C1801_3735000_2837000
1803	-1.31104697	-0.58966058	-0.0285740499999998	0.58966058	0	0.05969272	-0.58966058	1996&C1802_3735000_2838000
1804	0	0.86504614	-0.86504614	0	0	0	0	1996&C1803_3735000_2843000
1805	0	1	-1	0	0	0	0	1996&C1804_3735000_2844000
1806	0	0.83810902	-0.83810902	0	0	0	0	1996&C1805_3735000_2845000
1807	0	0.86953756	-0.51557244	0	0	-0.35396512	0	1996&C1806_3735000_2846000
1808	0	2.81988082	-0.0443976399999999	-1.05993572	-0.52996786	-1.1855796	0	1996&C1807_3735000_2851000
1809	0.56779328	2.12828583	-0.01281321	0	-1.27044858	-1.41281732	0	1996&C1808_3735000_2852000
1810	0.81733023	3.30643107	-0.56359446	-1	-1.63466046	-0.92550638	0	1996&C1809_3735000_2854000
1811	1	2.81828794	-0.19520755	-1.05993572	-1.8299658	-0.73317887	0	1996&C1810_3735000_2855000
1812	0.24040499	3.62666846	0.04873997	-1.585008	-1.52666214	-1.0104005	0	1996&C1811_3735000_2856000
1813	0.81602202	0.77553136	1.75264706	-0.79501612	-0.42552677	-2.26592406	0	1996&C1812_3735000_2858000
1814	0.54513397	1.70915772	0.59588374	-0.45691022	1.34305898	-3.86044754	0	1996&C1813_3735000_2859000
1815	1.19055033	0.21540454	2.31798862	-0.92241933	0.92241933	-3.17061729	0	1996&C1814_3735000_2860000
1816	1.87642658	2.78078813	2.17992759	-1.34977912	0.15014176	-3.49024652	0	1996&C1815_3735000_2861000
1817	0	1.43017977	-0.96598656	-0.46419321	0	0	0	1996&C1816_3735000_2862000
1818	2.21497599	1.84045397	3.76558284	-1.19303482	-0.30688606	-3.83916042	0	1996&C1817_3735000_2864000
1819	2.13132916	1.96576292	3.05434448	-0.75533495	-0.75533495	-2.87086046	0	1996&C1818_3735000_2865000
1820	2.54851994	2.4287978	4.72436172	-1.56134382	-0.89328853	-3.90526273	0	1996&C1819_3735000_2866000
1821	1.98257023	2.24808342	3.31749722	-1.62349772	-0.80414328	-2.59298277	0	1996&C1820_3735000_2867000
1822	-0.38022688	5.94395185	2.41501212	-2.69073562	-0.51557244	-5.48147741	-0.92856583	1996&C1821_3735000_2872000
1823	-0.84602018	5.32759586	1.68112153	-1.39487506	0.03606111	-5.7498572	-0.85758146	1996&C1822_3735000_2873000
1824	-1.61439259	7.04564057	2.82792325	-3.13236524	0.63434572	-7.21376745	-0.85758146	1996&C1823_3735000_2874000
1825	-1.77677323	6.67638449	2.72786284	-2.47314114	0.64969422	-7.2347275	-0.69610096	1996&C1824_3735000_2875000
1826	-1.32955855	1.99527051	3.53458457	-0.49831956	0.70323941	-5.28114323	0	1996&C1825_3735000_2876000
1827	-0.15390248	8.86056959	2.39284248	-1.00904821	0.83773247	-6.60952427	-1.23768736	1996&C1826_3735000_2877000
1828	-0.4779323	7.00767549	0.58601033	1.26419393	1.17227997	-4.60920178	-1.30549922	1996&C1827_3735000_2878000
1829	-1.88535924	6.23746275	6.17589908	5.00707919	2.04839186	-3.9680646	-1.54173432	1996&C1828_3735000_2879000
1830	-0.54337749	8.55665594	-0.4988756	0.260145140000001	1.25130773	-2.52412171	-1.27281398	1996&C1829_3735000_2881000
1831	-7.18086234	13.14008134	12.88954625	11.28773033	3.82626881	-7.78888347	-1.43057862	1996&C1830_3735000_2882000
1832	-6.37890304	3.86115706	10.25958223	8.75451796	3.83509437	-7.70544378	0	1996&C1831_3735000_2883000
1833	-3.95628874	5.92856042	7.85586408	4.99461142	2.95901416	-13.49215238	0	1996&C1832_3735000_2885000
1834	-1.262756	-0.0222650599999987	6.8441329	8.55108004	4.35282982	-16.31348926	0	1996&C1833_3735000_2886000
1835	1.45469448	20.95924336	11.20945364	10.34423814	4.82558706	-10.75406256	-1.35073074	1996&C1834_3735000_2887000
1836	1.77290786	18.28069868	10.9997774	11.74540602	6.2395683	-15.66432816	-1.521216	1996&C1835_3735000_2888000
1837	0.44996182	17.08559873	11.82043614	6.78391993	5.41512912	-9.40126151	-2	1996&C1836_3735000_2889000
1838	2.95824883	17.24056404	10.44446673	5.97107745	4.9034142	-8.0391111	-1.7999692	1996&C1837_3735000_2890000
1839	2.76848821	3.1926737	2.42361557	1.08043863	3.00108345	-3.30022672	-1.54173432	1996&C1838_3735000_2892000
1840	0	-0.18897977	0.18897977	0	0	0	0	1996&C1839_3735000_2893000
1841	0	0.60953185	-0.60953185	0	0	0	0	1996&C1840_3735000_2894000
1842	-1.0878737	6.84544138	1.85765057	-0.65274961	0	-3.0358051	0	1996&C1841_3735000_2896000
1843	0.48332561	1.04005547	2.29230214	2.27873698	0.44307438	-2.12970919	-0.44307438	1996&C1842_3735000_2898000
1844	-0.82933988	6.49259298	4.48029841	3.64879224	1.45541783	-5.27378969	0.29062119	1996&C1843_3735000_2899000
1845	0.45246684	3.00849369	3.94073862	2.47348725	0.52996786	-3.69495728	-0.52996786	1996&C1844_3735000_2900000
1846	-0.18940486	0.55889682	3.62263904	2.13651042	0	-2.98806068	0.54653438	1996&C1845_3735000_2901000
1847	-0.60234652	1.01156675	4.22600751	1.9576995	0	-1.74103379	0.76531909	1996&C1846_3735000_2902000
1848	-0.73317887	0.10331877	4.42784012	1.84501689	1.11189542	-2.74452529	0.46051772	1996&C1847_3735000_2903000
1849	-0.579006	0.542302879999999	5.07777846	0.6314139	1.11189542	-2.34629197	0.30784559	1996&C1848_3735000_2904000
1850	-0.61884368	2.36273186	8.72535541	3.92457371	-0.0303159000000002	-7.544954	-1.04503267	1996&C1849_3735000_2905000
1851	0	0.71534757	5.13691567	0.14422804	1.04255706	-2.02392856	-0.98505443	1996&C1850_3735000_2906000
1852	0.07286737	2.56097375	4.68021189	1.5248786	0.14317874	-3.63884134	-2.70117977	1996&C1851_3735000_2907000
1853	0.07814042	1.52034352	3.39065744	1.10872289	-1.03414475	-2.52748817	-2.53623135	1996&C1852_3735000_2908000
1854	0.03282173	1.22033738	2.78142791	0.95033109	-1.14250274	-1.40909754	-2.43331783	1996&C1853_3735000_2909000
1855	0.67148882	0.53331423	11.0478283	8.50235609	6.40705138	-5.48426201	-2.96215805	1996&C1854_3735000_2910000
1856	0.55160388	0.77217084	11.72069062	8.724701	5.57430689	-4.11936951	-2.03571496	1996&C1855_3735000_2911000
1857	-0.0245602300000001	-1.01560542	10.83792652	9.47773284	8.02285188	-2.45595529	-0.52996786	1996&C1856_3735000_2912000
1858	-0.03064707	-1.01750387	9.99211535	7.82463067	6.54518813	-2.22783401	0	1996&C1857_3735000_2913000
1859	0.81350489	-0.451818070000001	9.33193084	7.87001397	7.9269353	-2.12043865	-0.20625722	1996&C1858_3735000_2914000
1860	1.07798949	-1.08357767	9.64918546	5.77762932	7.65327539	-1.9965955	-0.55594771	1996&C1859_3735000_2915000
1861	1.44277278	1.19879874	12.22643866	5.62691996	8.93000649	-6.05086049	-0.760608	1996&C1860_3735000_2916000
1862	0.20625722	0	0.23681716	0	0.8999846	-0.44307438	-0.8999846	1996&C1861_3735000_2918000
1863	0.66805529	0	0.0480096400000001	-1.11078466	2.64075252	-0.7026553	-1.54337749	1996&C1862_3735000_2919000
1864	0	0	0.760608	0	0.87947382	0	-1.64008182	1996&C1863_3735000_2920000
1865	0	0	0.68246758	0	0.83810902	0	-1.5205766	1996&C1864_3735000_2921000
1866	0.48299328	0	0.98455889	0	0	-0.52996786	-0.93758431	1996&C1865_3735000_2922000
1867	0.80860374	0	0.84279077	0	0.73317887	-0.81733023	-1.56724315	1996&C1866_3735000_2925000
1868	0.12060341	0.64752506	0.123342099999999	0.85378228	0.73317887	-0.46419321	-0.85378228	1996&C1867_3736000_2830000
1869	0.15976907	0.3216953	-0.12450807	0.94053898	0.78076991	-0.44307438	-0.94053898	1996&C1868_3736000_2831000
1870	0.20398635	-0.35886917	0.19165604	1.38645393	0.68246758	-0.61884368	-0.88645393	1996&C1869_3736000_2832000
1871	-0.37613073	-0.67292408	0.0488550999999999	2.19539221	0.58966058	-0.12937704	-1.48634383	1996&C1870_3736000_2833000
1872	-0.0327309299999999	-1.03273093	-0.35513862	2.01566093	0	-0.12507421	-1.28831369	1996&C1871_3736000_2834000
1873	-1.87234062	-1.26236685	-0.0813205999999997	1.59372701	0	0.01855834	-0.87234062	1996&C1872_3736000_2836000
1874	-1.86910481	-2.12092053	0.55850591	1.73716957	0	-0.42749513	-0.92856583	1996&C1873_3736000_2837000
1875	0	0	0	0	0	0	0	1996&C1874_3736000_2841000
1876	0	0.85378228	-0.85378228	-0.41251444	0	0	0.41251444	1996&C1875_3736000_2843000
1877	0	0.89665346	-0.89665346	0	0	0	0	1996&C1876_3736000_2844000
1878	0	0.78559652	-0.78559652	0	0	0	0	1996&C1877_3736000_2845000
1879	0	1.68362773	-1.72350268	0.2954158	0	-0.66805529	0.41251444	1996&C1878_3736000_2847000
1880	0	1.70318924	-0.40684689	0	0	-1.29634235	0	1996&C1879_3736000_2851000
1881	0.68246758	1.86365393	-0.10891151	0	-1.45832883	-0.97888117	0	1996&C1880_3736000_2854000
1882	0.85378228	1.03114488	0.34595899	0	-1.36935472	-0.86153143	0	1996&C1881_3736000_2855000
1883	0.86871408	3.58970906	-1.50910985	-0.4313262	-1.67731782	-0.84066927	0	1996&C1882_3736000_2856000
1884	-0.80414328	0	0.80414328	-0.66052231	0.66052231	-0.66052231	0	1996&C1883_3736000_2858000
1885	0.50904012	0.53338264	1.2748069	0.03063912	1.50264716	-4.03032365	0	1996&C1884_3736000_2859000
1886	0.52164246	0.25254379	2.12520845	-1	1	-3.14405975	0	1996&C1885_3736000_2860000
1887	1.82647598	1.60146697	3.40919935	-1.4379277	0.23829034	-3.5783951	0	1996&C1886_3736000_2861000
1888	2.44928107	1.75859352	4.23955811	-1.48851382	0.58994936	-5.00346493	0	1996&C1887_3736000_2862000
1889	1.59629079	1.50423057	2.94608448	-1.0455403	-0.0143954199999999	-2.82175874	0	1996&C1888_3736000_2863000
1890	2.52994456	2.43953829	4.61944189	-1.54263858	-0.88988897	-3.78829307	0	1996&C1889_3736000_2866000
1891	2.41837876	3.25518343	4.06368957	-2.29524492	-0.92856583	-3.01370834	-0.44307438	1996&C1890_3736000_2868000
1892	2.11125613	2.45964225	3.60812541	-2.1519835	-0.87947382	-2.51964388	0	1996&C1891_3736000_2869000
1893	1.70110395	3.91264337	2.0252029	-1.61943286	-0.760608	-3.95688974	-0.84993684	1996&C1892_3736000_2870000
1894	1.25481599	5.81756921	2.35966394	-2.59944339	-0.68246758	-5.2679695	-0.9193041	1996&C1893_3736000_2871000
1895	0.48967436	5.90236696	3.29831829	-2.76004138	-0.62779138	-5.91250062	-1	1996&C1894_3736000_2872000
1896	-0.73482306	5.13165605	2.9059475	-1.95886657	-0.33984311	-5.90141342	-0.94925565	1996&C1895_3736000_2873000
1897	-1.55462997	6.01034614	3.97778208	-2.6169875	0.77669879	-8.05373565	-0.74447973	1996&C1896_3736000_2874000
1898	-1.52290763	5.34935366	4.19590459	-2.17348994	0.82891072	-7.98092815	-0.66052231	1996&C1897_3736000_2875000
1899	-1.31386688	3.315986	2.91961911	-1.09450851	1.35073074	-5.85332583	0	1996&C1898_3736000_2876000
1900	-0.85802455	6.73628125	3.32401598	-1.71214017	1.04975557	-6.76830801	-0.78005246	1996&C1899_3736000_2877000
1901	0.01877583	5.64042836	3.16245897	1.52324218	2.10571155	-6.91725792	-1.35073074	1996&C1900_3736000_2878000
1902	-1.61214625	6.56356811	8.96045546	5.4993773	1.4612811	-5.82824807	-1.60828656	1996&C1901_3736000_2879000
1903	-4.84301334	10.02981271	14.35583183	10.519941	3.42445984	-8.43649417	-1.83232014	1996&C1902_3736000_2880000
1904	-4.33352682	10.25149649	15.21102148	12.11495705	3.75559766	-11.02176505	-1.64320128	1996&C1903_3736000_2881000
1905	-5.75221706	10.57222471	17.19349067	13.61367181	3.87782901	-13.60541185	-1.5517225	1996&C1904_3736000_2882000
1906	-5.6802219	8.53371885000001	17.62329041	14.04999063	4.85710987	-15.50884479	-1.35073074	1996&C1905_3736000_2883000
1907	-3.69884484	5.47774492	14.57793635	14.1942286	5.2715875	-18.35592198	0	1996&C1906_3736000_2884000
1908	-2.45308974	15.84466316	14.99083647	15.32536398	8.72240998	-20.29383414	-0.78005246	1996&C1907_3736000_2885000
1909	-1.78719496	12.02320872	12.60928817	14.60625404	8.54509534	-19.48068798	-1.03114488	1996&C1908_3736000_2886000
1910	-0.29834134	21.58369052	13.60098014	13.18980428	7.78396556	-18.25593082	-1.61720748	1996&C1909_3736000_2887000
1911	1.48895946	13.07504053	10.56172732	8.2359722	5.5802828	-12.48700008	-1.85101276	1996&C1910_3736000_2889000
1912	3.23262291	19.62322693	11.78083324	6.67650454	4.9554833	-8.47217672	-1.81309722	1996&C1911_3736000_2890000
1913	2.29735209	18.8521295	6.66624469	4.35721307	4.10194217	-4.64502386	-1.70756456	1996&C1912_3736000_2891000
1914	2.06581283	3.817333	1.94784876	0.21822847	3.26125698	-3.98084654	-1.48895946	1996&C1913_3736000_2892000
1915	0	-0.46419321	0.8830109	0	0.607564	-0.41881769	-0.607564	1996&C1914_3736000_2893000
1916	-0.87592685	0	0.87592685	0	0	0	0	1996&C1915_3736000_2896000
1917	-1.52883534	9.4999637	3.41393803	0.71437948	0	-3.66320788	0	1996&C1916_3736000_2897000
1918	-1.7494814	7.02436126	3.56149747	1.31327192	0	-3.20883225	0	1996&C1917_3736000_2898000
1919	0.14736506	8.96991571	2.49495028	0.20625722	0	-2.09110093	0.20625722	1996&C1918_3736000_2899000
1920	0.30280888	1.49407823	2.8759998	1.96812642	0.39002623	-3.20391187	-0.39002623	1996&C1919_3736000_2900000
1921	0	2.32104462	0	2.819566	0	-3.14061062	-1	1996&C1920_3736000_2901000
1922	0	-1	1	1.05993572	0	-1.05993572	0	1996&C1921_3736000_2902000
1923	-0.51557244	1.1830333	2.64654833	0	0	-1.60233691	1.46635774	1996&C1922_3736000_2903000
1924	-0.74447973	1.8049918	7.47627736	3.62656584	0.4638155	-6.42029284	0.34755737	1996&C1923_3736000_2904000
1925	0.22504088	7.47976981	12.95194559	3.98290935	-1.02512521	-12.34948452	-3.26956356	1996&C1924_3736000_2905000
1926	0.09312345	6.01102916	12.51321672	4.24299509	-0.776586699999999	-11.51462495	-3.37280018	1996&C1925_3736000_2906000
1927	0.05137923	2.77426383	3.15858685	0.66763184	-0.18388598	-1.47421926	-2.55562911	1996&C1926_3736000_2907000
1928	0.46717237	-0.35066848	12.71927798	8.60013753	6.52478617	-3.46739803	-2.62630312	1996&C1927_3736000_2909000
1929	0.60797396	1.19851979	13.70412255	8.73237503	6.82560528	-4.2555658	-2.94241435	1996&C1928_3736000_2910000
1930	0.18959758	-0.93171153	13.4570727	9.10368757	7.64868528	-2.77997969	-1.66688581	1996&C1929_3736000_2911000
1931	0	-0.63640699	1	-0.18519365	0.88939392	-0.5	-0.56779328	1996&C1930_3736000_2917000
1932	0.95589193	0.86869245	5.35373876	1.44662503	4.62549848	-1.9425294	-0.89328853	1996&C1931_3736000_2918000
1933	0.71528931	-0.29374278	-0.27351243	-0.38287899	3.12928797	-1.32348573	-1.57095735	1996&C1932_3736000_2919000
1934	0.89328853	0	0.87903669	0	0.83810902	-0.8999846	-1.71044964	1996&C1933_3736000_2923000
1935	0.78076991	0	0.85167602	0	0.69610096	-0.79034426	-1.53820263	1996&C1934_3736000_2924000
1936	0.6447183	0	0.75651586	0	0.48299328	-0.66805529	-1.21617215	1996&C1935_3736000_2925000
1937	0.35396512	0	0.62080028	0	0	-0.41881769	-0.55594771	1996&C1936_3736000_2926000
1938	0	0	0.303782	0	0	0	-0.303782	1996&C1937_3736000_2927000
1939	-0.87462289	-1.70099197	0.69168748	2.34339818	0	-0.72606654	-1.4746841	1996&C1938_3737000_2834000
1940	-1.025346	-1.86741646	1.20631128	2.35469132	0	-0.65921868	-1.45470672	1996&C1939_3737000_2835000
1941	-1.87592685	-2.35743068	0.74316826	1.85378228	0	-0.49055195	-1	1996&C1940_3737000_2836000
1942	-1.78838652	-2.14711582	0.67428922	1.74760288	0	-0.44257555	-0.93460424	1996&C1941_3737000_2837000
1943	0	0	0	0	0	0	0	1996&C1942_3737000_2841000
1944	0	0.86504614	-1.73566505	-0.07549856	0.55594771	-0.55594771	1.36493516	1996&C1943_3737000_2843000
1945	0	0.67536537	-0.67536537	0	0	0	0	1996&C1944_3737000_2844000
1946	0	1.88988897	-0.88988897	0	0	-1	0	1996&C1945_3737000_2849000
1947	0	1.89813572	-0.4963582	0	0	-1.40177752	0	1996&C1946_3737000_2850000
1948	0	1.88988897	-0.34725039	0	0	-1.54263858	0	1996&C1947_3737000_2851000
1949	0	2.24450335	-0.22443224	0	-0.44307438	-1.57699673	0	1996&C1948_3737000_2852000
1950	0.48299328	0.61884368	0.93460424	0	-1.10183696	-0.93460424	0	1996&C1949_3737000_2854000
1951	0.68937539	1.08281196	0.0593835199999999	0	-1.17236867	-0.6592022	0	1996&C1950_3737000_2855000
1952	0.80860374	1.09479751	-1.29488288	1.17948252	-1.23800061	-0.85378228	0.303782	1996&C1951_3737000_2856000
1953	1.09525664	0.20749464	-0.0578240000000001	0.44589504	2.16804661	-4.56664144	0.54337749	1996&C1952_3737000_2859000
1954	0.57858101	0.44521825	0.23136105	0.10793882	1.91326334	-3.86151083	0.35396512	1996&C1953_3737000_2860000
1955	2.08056576	1.4197851	2.20512833	-0.58263634	1.13690258	-4.4956218	0.35396512	1996&C1954_3737000_2861000
1956	1.95608687	1.30960606	2.77919831	-1.11189542	0.48299328	-3.21519572	0	1996&C1955_3737000_2862000
1957	0	0	0	0	0	0	0	1996&C1956_3737000_2863000
1958	2.89837747	2.17778221	4.94921591	-1.98467458	0.30964002	-5.2948647	0	1996&C1957_3737000_2864000
1959	3.37779368	2.66966691	4.21760692	-1.86512582	0.03828485	-5.10627449	0	1996&C1958_3737000_2865000
1960	3.26176189	2.7092403	4.43925353	-1.61564188	-0.4299933	-4.65538024	0	1996&C1959_3737000_2866000
1961	2.57330914	2.45787159	4.66449961	-1.52770082	-0.88298252	-3.89552715	0	1996&C1960_3737000_2867000
1962	1.96737406	9.32612111	2.32164237	-0.82822162	-1.39002623	-5.7585133	-0.66052231	1996&C1961_3737000_2868000
1963	1.93827537	9.4107243	1.99882415	-0.78044249	-1.30301281	-5.92819172	-0.72734724	1996&C1962_3737000_2869000
1964	2.85110343	10.70061939	2.88335714	0.3151863	-1.3061863	-9.8387208	-0.82581185	1996&C1963_3737000_2870000
1965	2.53424787	6.9555249	1.97963354	-0.19335807	-0.81733023	-7.50478917	-0.86133566	1996&C1964_3737000_2871000
1966	0.11054704	3.84735318	5.43977068	-2.47844087	-0.03782542	-5.79464963	-0.91298658	1996&C1965_3737000_2872000
1967	-0.26779121	2.95222509	4.65358196	-1.87951367	0.63640699	-6.09490916	-0.71528931	1996&C1966_3737000_2873000
1968	-0.3185229	3.08285072	4.10607095	-1.41254404	0.65274961	-6.11060434	-0.62779138	1996&C1967_3737000_2874000
1969	-0.64202338	2.52768059	3.98291416	-1.44311282	1	-5.42545855	0	1996&C1968_3737000_2875000
1970	-1.09525271	2.49378979	4.4665309	-1.31987709	1.40989495	-6.52287912	-0.20625722	1996&C1969_3737000_2876000
1971	-0.32672163	1.937776	2.66313117	-0.68563518	1.31716677	-5.53350851	0	1996&C1970_3737000_2877000
1972	-1.63788139	6.48009713	2.19989228	1.29868651	0.05127967	-1.71745758	-1.71516292	1996&C1971_3737000_2879000
1973	-3.24015105	10.05682805	12.91426597	7.10578195	1.01481738	-5.81672634	-2	1996&C1972_3737000_2880000
1974	-3.68242477	8.54333573	16.31140429	12.39024683	3.27799286	-12.22485116	-1.66812856	1996&C1973_3737000_2881000
1975	-5.5849912	7.44948962	17.55768665	13.62217978	3.18478317	-13.27768222	-1.56153982	1996&C1974_3737000_2882000
1976	-5.40516564	8.83734003000001	17.81566421	15.1865897	5.26728391	-18.80362778	-0.89941037	1996&C1975_3737000_2883000
1977	-5.03865038	8.43361048000001	15.07091257	15.30780764	7.3819376	-21.15833118	-0.41281398	1996&C1976_3737000_2884000
1978	-2.47807528	3.06209174	10.74455113	11.75002228	6.90706236	-19.22775524	0	1996&C1977_3737000_2885000
1979	-0.27117312	14.92567868	13.79075897	13.4071454	7.85691886	-19.08227852	-1.36493516	1996&C1978_3737000_2886000
1980	1.71516292	10.76776782	7.55476112	8.56812164	4.59814062	-13.41718092	-0.70793024	1996&C1979_3737000_2887000
1981	3.0626953	1.10789274	5.78835748	3.0404923	4.14569196	-8.20822738	-1.70756456	1996&C1980_3737000_2889000
1982	3.0245645	0.330337650000001	5.8069812	3.01405924	4.31630136	-8.60856379	-1.73742816	1996&C1981_3737000_2890000
1983	2.45199069	4.09048165	4.35494795	1.51567999	3.35669372	-3.20962387	-1.49992088	1996&C1982_3737000_2891000
1984	3.72920133	10.80246505	2.90164853	0.95396561	3.35669372	-5.76519744	-1.19613888	1996&C1983_3737000_2892000
1985	0.32646787	6.40504696	0.52291568	1.25558276	0	-4.94261636	0	1996&C1984_3737000_2893000
1986	-1.06777235	4.97554898	1.25737179	0	0	-1.60341941	0	1996&C1985_3737000_2895000
1987	-1.91509517	7.57797266	2.05018221	0	0	-3.12407077	0	1996&C1986_3737000_2896000
1988	0.54115572	12.4581679	5.15294389	1.32608528	0	-4.48020612	0.44307438	1996&C1987_3737000_2897000
1989	0.57304713	13.07151583	5.26053408	1.77746513	0	-4.74214136	0.46419321	1996&C1988_3737000_2898000
1990	0	0	0	0	0	0	0	1996&C1989_3737000_2899000
1991	0	2.32787976	0.83763538	3.51338342	0	-4.02169718	-0.909783	1996&C1990_3737000_2900000
1992	0	1.50460343	1.60331321	4.32688742	0.70793024	-4.9028603	-1.2669517	1996&C1991_3737000_2901000
1993	-0.52996786	9.74699377	12.31787508	3.96120872	-0.34022146	-13.90545248	-2.51197456	1996&C1992_3737000_2903000
1994	-0.56779328	8.84727526	13.22009549	3.81480001	-0.37331646	-13.96585138	-2.0745461	1996&C1993_3737000_2904000
1995	0	10.47993559	11.00723066	4.86543865	-0.82879455	-14.55334642	-1.9705629	1996&C1994_3737000_2905000
1996	-0.39356146	3.65200675	7.84675738	2.36964428	-0.16672944	-6.64247312	-2.18601983	1996&C1995_3737000_2906000
1997	-0.31687387	-2.0688514	3.22768814	0.60930469	2.53113794	-1.33409369	-0.68937539	1996&C1996_3737000_2907000
1998	-0.30673075	5.25845557	16.29640929	5.80847099	3.81726037	-10.55092317	-3.10676454	1996&C1997_3737000_2908000
1999	-0.41776127	0.3786355	16.00251944	7.82901579	4.77114253	-7.46159852	-2.77335251	1996&C1998_3737000_2909000
[truncated: 92,657 more rows]
